# Supplementary material for: Crystal structures of 2-bromo-1,1,1,3,3,3-hexa­methyl-2-(tri­methyl­sil­yl)tris­ilane and 2-bromo-1,1,1,3,3,3-hexa­isopropyl-2-(triiso­propyl­sil­yl)tri­silane
Source: Acta Crystallogr E Crystallogr Commun. 2018 Jul 24;74(Pt 8):1142–6. doi: 10.1107/S2056989018009696 (PMC6072994; doi:10.1107/S2056989018009696)
Supplement: Supplementary file 1 [file e-74-01142-sup1.cif]

##############################################################################
#                                                                            #
# This CIF contains the data in a paper accepted for publication in          #
# Acta Crystallographica Section E. It conforms to the requirements of       #
# Notes for Authors for Acta Crystallographica Section E, and has been       #
# peer reviewed under the auspices of the IUCr Commission on Journals.       #
#                                                                            #
# Full details of the Crystallographic Information File format               #
# are given in the paper "The Crystallographic Information File (CIF):       #
# a New Standard Archive File for Crystallography" by S. R. Hall, F. H.      #
# Allen and I. D. Brown [Acta Cryst. (1991), A47, 655-685].                  #
#                                                                            #
# The current version of the core CIF dictionary is obtainable from          #
# ftp://ftp.iucr.org/pub/cif_core.dic.                                       #
#                                                                            #
# Software is freely available for graphical display of the structure(s)     #
# in this CIF. For information consult the CIF software page                 #
# http://www.iucr.org/resources/cif/software.                                #
#                                                                            #
# This file may be used for bona fide research purposes within the           #
# scientific community so long as proper attribution is given to the journal # 
# article from which it was obtained.                                        #
#                                                                            #
##############################################################################
data_I
_audit_creation_method
;
Olex2 1.2
(compiled 2017.03.28 svn.r3405 for OlexSys, GUI svn.r5337)
;
_chemical_name_systematic
;
2-Bromo-1,1,1,3,3,3-hexamethyl-2-(trimethylsilyl)trisilane
;
_chemical_name_common     ?
_chemical_formula_moiety     'C9 H27 Br1 Si4'
_chemical_formula_sum     'C9 H27 Br Si4'
_chemical_formula_iupac     'C9 H27 Br1 Si4'
_chemical_formula_weight     327.57
_chemical_melting_point     ?
_shelx_space_group_comment
;
The symmetry employed for this shelxl refinement is uniquely defined
by the following loop, which should always be used as a source of
symmetry information in preference to the above space-group names.
They are only intended as comments.
;
_space_group_crystal_system     cubic
_space_group_name_H-M_alt     'P a -3'
_space_group_name_Hall     '-P 2ac 2ab 3'
loop_
    _space_group_symop_operation_xyz
    'x, y, z'
    'z, x, y'
    'y, z, x'
    '-y+1/2, -z, x+1/2'
    'z+1/2, -x+1/2, -y'
    '-y, z+1/2, -x+1/2'
    '-z+1/2, -x, y+1/2'
    '-z, x+1/2, -y+1/2'
    'y+1/2, -z+1/2, -x'
    '-x+1/2, -y, z+1/2'
    'x+1/2, -y+1/2, -z'
    '-x, y+1/2, -z+1/2'
    '-x, -y, -z'
    '-z, -x, -y'
    '-y, -z, -x'
    'y-1/2, z, -x-1/2'
    '-z-1/2, x-1/2, y'
    'y, -z-1/2, x-1/2'
    'z-1/2, x, -y-1/2'
    'z, -x-1/2, y-1/2'
    '-y-1/2, z-1/2, x'
    'x-1/2, y, -z-1/2'
    '-x-1/2, y-1/2, z'
    'x, -y-1/2, z-1/2'
_cell_length_a     15.6497(19)
_cell_length_b     15.6497(19)
_cell_length_c     15.6497(19)
_cell_angle_alpha     90
_cell_angle_beta     90
_cell_angle_gamma     90
_cell_volume     3832.8(14)
_cell_formula_units_Z     8
_cell_measurement_reflns_used     3863
_cell_measurement_theta_min     2.254
_cell_measurement_theta_max     25.254
_cell_measurement_temperature     173(2)
_exptl_crystal_description     'block'
_exptl_crystal_colour     colourless
_exptl_crystal_size_max     0.453
_exptl_crystal_size_mid     0.243
_exptl_crystal_size_min     0.144
_exptl_crystal_density_diffrn     1.135
_exptl_crystal_density_meas     ?
_exptl_crystal_density_method     ?
_exptl_crystal_F_000     1376
_exptl_absorpt_coefficient_mu     2.371
_exptl_absorpt_correction_type     multi-scan
_exptl_absorpt_process_details
;
(SADABS; Bruker, 2014)
;
_shelx_estimated_absorpt_T_min     0.413
_shelx_estimated_absorpt_T_max     0.726
_exptl_absorpt_correction_T_min     0.5714
_exptl_absorpt_correction_T_max     0.7452
_exptl_special_details     ?
_diffrn_ambient_temperature     173.15
_diffrn_radiation_type     MoK\a
_diffrn_radiation_wavelength     0.71073
_diffrn_measurement_device_type     'Bruker APEXII CCD'
_diffrn_measurement_method     '\f and \w scans'
_diffrn_detector_area_resol_mean     ?
_diffrn_reflns_number     11038
_diffrn_reflns_av_R_equivalents     0.0457
_diffrn_reflns_theta_min     2.254
_diffrn_reflns_theta_max     25.292
_diffrn_reflns_theta_full     25.242
_diffrn_measured_fraction_theta_max     1.000
_diffrn_measured_fraction_theta_full     1.000
_diffrn_reflns_limit_h_min     -18
_diffrn_reflns_limit_h_max     16
_diffrn_reflns_limit_k_min     -18
_diffrn_reflns_limit_k_max     17
_diffrn_reflns_limit_l_min     -15
_diffrn_reflns_limit_l_max     18
_diffrn_standards_number     0
_refine_special_details     ?
_reflns_number_total     1174
_reflns_number_gt     953
_reflns_threshold_expression     'I > 2\s(I)'
_refine_ls_structure_factor_coef     Fsqd
_refine_ls_matrix_type     full
_refine_ls_R_factor_all     0.0405
_refine_ls_R_factor_gt     0.0284
_refine_ls_wR_factor_gt     0.0683
_refine_ls_wR_factor_ref     0.0748
_refine_ls_goodness_of_fit_ref     1.050
_refine_ls_restrained_S_all     1.050
_refine_ls_number_reflns     1174
_refine_ls_number_parameters     46
_refine_ls_number_restraints     0
_refine_ls_hydrogen_treatment     constr
_refine_ls_weighting_scheme     calc
_refine_ls_weighting_details
              'w=1/[\s^2^(Fo^2^)+(0.0349P)^2^+1.4333P] where P=(Fo^2^+2Fc^2^)/3'
_atom_sites_solution_hydrogens     geom
_atom_sites_solution_primary     direct
_atom_sites_solution_secondary     difmap
_refine_ls_shift/su_max     0.002
_refine_ls_shift/su_mean     0.000
_refine_diff_density_max     0.309
_refine_diff_density_min     -0.159
_refine_ls_extinction_method     none
_refine_ls_extinction_coef     .
loop_
    _atom_type_symbol
    _atom_type_description
    _atom_type_scat_dispersion_real
    _atom_type_scat_dispersion_imag
    _atom_type_scat_source
    'C' 'C' 0.0033 0.0016
                         'International Tables Vol C Tables 4.2.6.8 and 6.1.1.4'
    'H' 'H' 0.0000 0.0000
                         'International Tables Vol C Tables 4.2.6.8 and 6.1.1.4'
    'Br' 'Br' -0.2901 2.4595
                         'International Tables Vol C Tables 4.2.6.8 and 6.1.1.4'
    'Si' 'Si' 0.0817 0.0704
                         'International Tables Vol C Tables 4.2.6.8 and 6.1.1.4'
_computing_data_collection
;
APEX2 (Bruker, 2014)
;
_computing_cell_refinement
;
SAINT (Bruker, 2014)
;
_computing_data_reduction
;
SAINT (Bruker, 2014)
;
_computing_structure_solution
;
SHELXS97 (Sheldrick, 2008)
;
_computing_structure_refinement
;
SHELXL2017 (Sheldrick, 2015b)
;
_computing_molecular_graphics
;
<i>OLEX2</i> (Dolomanov <i>et al.</i>,  2009; Bourhis <i>et al.</i>,
2015)
;
_computing_publication_material
;
CrystalMaker (Palmer, 2007)
;
loop_
    _atom_site_type_symbol
    _atom_site_label
    _atom_site_fract_x
    _atom_site_fract_y
    _atom_site_fract_z
    _atom_site_U_iso_or_equiv
    _atom_site_adp_type
    _atom_site_calc_flag
    _atom_site_occupancy
    _atom_site_disorder_assembly
    _atom_site_disorder_group
    Br Br1 0.74011(2) 0.74011(2) 0.74011(2) 0.04337(17) Uani d 1 . .
    Si Si1 0.65529(4) 0.65529(4) 0.65529(4) 0.0327(3) Uani d 1 . .
    Si Si2 0.69238(5) 0.51472(4) 0.69229(5) 0.0473(2) Uani d 1 . .
    C C1 0.6249(2) 0.43945(18) 0.6286(2) 0.0734(10) Uani d 1 . .
    H H1A 0.6331 0.4506 0.5675 0.110 Uiso calc 1 . .
    H H1B 0.5646 0.4478 0.6434 0.110 Uiso calc 1 . .
    H H1C 0.6415 0.3805 0.6414 0.110 Uiso calc 1 . .
    C C2 0.8079(2) 0.49575(19) 0.6707(3) 0.0943(14) Uani d 1 . .
    H H2A 0.8227 0.4370 0.6866 0.141 Uiso calc 1 . .
    H H2B 0.8422 0.5358 0.7044 0.141 Uiso calc 1 . .
    H H2C 0.8194 0.5044 0.6098 0.141 Uiso calc 1 . .
    C C3 0.6752(3) 0.49746(19) 0.8090(2) 0.0953(13) Uani d 1 . .
    H H3A 0.6142 0.5032 0.8222 0.143 Uiso calc 1 . .
    H H3B 0.7076 0.5401 0.8414 0.143 Uiso calc 1 . .
    H H3C 0.6946 0.4401 0.8247 0.143 Uiso calc 1 . .
loop_
    _atom_site_aniso_label
    _atom_site_aniso_U_11
    _atom_site_aniso_U_22
    _atom_site_aniso_U_33
    _atom_site_aniso_U_12
    _atom_site_aniso_U_13
    _atom_site_aniso_U_23
    Br1 0.04337(17) 0.04337(17) 0.04337(17) -0.00621(10) -0.00621(10)
                                                                    -0.00621(10)
    Si1 0.0327(3) 0.0327(3) 0.0327(3) -0.0008(3) -0.0008(3) -0.0008(3)
    Si2 0.0529(5) 0.0317(4) 0.0573(5) -0.0013(3) -0.0106(4) 0.0008(3)
    C1 0.087(2) 0.0426(16) 0.091(2) -0.0092(16) -0.0304(19) -0.0051(16)
    C2 0.056(2) 0.0494(19) 0.178(4) 0.0145(16) -0.007(2) 0.001(2)
    C3 0.168(4) 0.052(2) 0.066(2) 0.006(2) -0.019(2) 0.0183(17)
_geom_special_details
;
 All esds (except the esd in the dihedral angle between two l.s. planes)
 are estimated using the full covariance matrix.  The cell esds are taken
 into account individually in the estimation of esds in distances, angles
 and torsion angles; correlations between esds in cell parameters are only
 used when they are defined by crystal symmetry.  An approximate (isotropic)
 treatment of cell esds is used for estimating esds involving l.s. planes.
;
loop_
    _geom_bond_atom_site_label_1
    _geom_bond_atom_site_label_2
    _geom_bond_site_symmetry_2
    _geom_bond_distance
    _geom_bond_publ_flag
    Br1 Si1 . 2.2990(12) ?
    Si1 Si2 3 2.3478(8) ?
    Si1 Si2 . 2.3477(8) ?
    Si1 Si2 2 2.3478(8) ?
    Si2 C1 . 1.870(3) ?
    Si2 C2 . 1.862(3) ?
    Si2 C3 . 1.866(3) ?
loop_
    _geom_angle_atom_site_label_1
    _geom_angle_atom_site_label_2
    _geom_angle_atom_site_label_3
    _geom_angle_site_symmetry_1
    _geom_angle_site_symmetry_3
    _geom_angle
    _geom_angle_publ_flag
    Br1 Si1 Si2 . . 104.83(3) ?
    Br1 Si1 Si2 . 2 104.83(3) ?
    Br1 Si1 Si2 . 3 104.83(3) ?
    Si2 Si1 Si2 . 2 113.69(2) ?
    Si2 Si1 Si2 . 3 113.69(3) ?
    Si2 Si1 Si2 3 2 113.69(2) ?
    C1 Si2 Si1 . . 108.61(10) ?
    C2 Si2 Si1 . . 110.16(11) ?
    C2 Si2 C1 . . 110.55(17) ?
    C2 Si2 C3 . . 107.12(19) ?
    C3 Si2 Si1 . . 109.96(10) ?
    C3 Si2 C1 . . 110.45(16) ?
_shelx_hkl_file
;
  -1  -1   0   -0.08    0.05
  -1   0   1   -0.07    0.05
   0   1   1   -0.06    0.04
  -1  -1   1   52.42    1.85
  -1  -1   1   52.00    1.81
   1   1   1   55.37    1.85
  -1   1   1   51.82    1.83
  -2   0   0  941.65   31.73
   0   0   2  961.50   31.52
   0   0   2  889.95   31.54
   0   2   0 1000.00   31.69
   1   2   0   -0.83    0.11
  -2  -1   0  299.51   10.01
  -1   0   2  293.22    9.97
   1   0   2  285.58   10.00
  -2   1   0  293.55    9.92
   0   2   1  301.47    9.96
   0  -2   1  302.83    9.93
  -2  -1   1  126.08    4.30
   1   2   1  121.48    4.26
  -1  -1   2  123.03    4.26
  -1  -1   2  122.43    4.25
   2   1   1  125.85    4.23
   2   1   1  124.57    4.27
  -2   1  -1  121.60    4.20
   1   1   2  124.56    4.26
  -1   1   2  122.36    4.26
  -2   1   1  127.19    4.24
   1  -1   2  125.57    4.20
  -1   2   1  121.42    4.23
  -2  -1  -1  123.43    4.28
   0  -2   2   57.91    2.04
  -2   0   2   56.33    2.09
  -2   2   0   57.86    2.00
   0   2   2   58.30    2.08
  -2  -2   1    2.34    0.25
   1   2   2    2.77    0.25
   2   2   1    3.09    0.26
  -2  -1   2    2.78    0.26
   2   1   2    2.67    0.24
  -2   1   2    3.03    0.25
   2  -1   2    2.79    0.18
  -2   2   1    2.61    0.21
  -1   2   2    2.50    0.23
  -2  -2  -1    2.68    0.26
   1  -2   2    2.90    0.17
  -2  -2   2    3.61    0.31
  -2  -2   2    4.13    0.25
   2   2   2    3.24    0.30
  -2   2   2    3.99    0.28
   2  -2   2    3.54    0.18
  -3   0   0   -0.03    0.11
   0   0   3   -0.06    0.10
   0   0   3   -0.26    0.11
   0   3   0   -0.02    0.09
  -3   0  -1   -0.12    0.09
   0   1   3   -0.21    0.09
  -1   3   0   -0.07    0.06
   1   3   0   -0.12    0.10
  -1  -3   0   -0.26    0.09
   0  -1   3   -0.12    0.11
  -3   0   1   -0.06    0.10
  -2   3   0   46.42    1.62
   0   2   3   46.29    1.72
  -3   0  -2   44.68    1.70
   0  -2   3   47.28    1.84
  -3   0   2   47.29    1.75
   0  -3   1   -0.14    0.07
  -3  -1   0   -0.10    0.11
   1   0   3   -0.05    0.12
  -3   1   0   -0.07    0.08
   0   3   1   -0.16    0.09
  -1   0   3   -0.19    0.09
   3   1   1   18.24    0.75
   1   1   3   18.10    0.79
  -3  -1   1   18.09    0.84
  -3   1  -1   18.25    0.75
  -1  -1   3   19.44    0.80
   1   3   1   18.00    0.79
  -1  -1   3   18.25    0.80
   1  -3   1   18.27    0.70
   1  -1   3   17.34    0.78
  -3  -1  -1   18.29    0.82
  -1   1   3   19.05    0.81
  -1   3   1   18.93    0.75
  -3   1   1   19.07    0.78
  -1  -2   3    0.43    0.16
  -1  -2   3    0.52    0.18
  -3   1  -2    0.95    0.15
   3   1   2    0.59    0.16
  -2  -3   1    0.43    0.17
   1   2   3    0.81    0.18
  -3  -1   2    0.74    0.19
   2   3   1    0.26    0.16
  -1   2   3    0.91    0.19
  -2  -3  -1    0.63    0.18
  -2   3   1    0.62    0.13
   1  -2   3    0.75    0.13
  -3   1   2    0.67    0.17
   3  -1   2    0.56    0.13
  -3  -1  -2    0.87    0.18
   0  -3   2   -0.19    0.08
   2   0   3   -0.07    0.13
   0   3   2   -0.29    0.11
  -3   2   0   -0.13    0.07
  -2   0   3   -0.10    0.12
  -3  -2   0   -0.04    0.13
   1   3   2   16.23    0.75
   2   1   3   16.32    0.78
   2   1   3   17.00    0.75
  -2  -1   3   17.18    0.78
  -3   2  -1   17.86    0.65
   3   2   1   17.33    0.79
  -3  -2   1   17.95    0.82
  -1   3   2   17.27    0.73
  -3  -2  -1   16.86    0.79
  -3   2   1   16.12    0.71
   2  -1   3   17.25    0.69
  -2   1   3   17.04    0.76
   1  -3   2   16.76    0.64
  -2  -3   2   -0.25    0.12
  -3  -2   2   -0.07    0.14
   3   2   2   -0.31    0.13
  -2  -2   3   -0.09    0.13
  -2  -2   3    0.11    0.13
   2   2   3    0.02    0.14
   2   3   2   -0.09    0.13
  -3   2  -2    0.01    0.07
  -2   2   3   -0.12    0.13
   2  -2   3   -0.09    0.07
  -3  -2  -2    0.02    0.13
  -2   3   2    0.08    0.13
  -3   2   2    0.01    0.14
  -3  -3   0   -0.47    0.18
   0  -3   3   -0.98    0.10
  -3   0   3   -0.71    0.16
   3   0   3   -0.64    0.18
  -3   3   0   -0.82    0.09
   0   3   3   -0.89    0.14
  -3  -3   1   25.05    1.16
   3   3   1   27.05    1.15
   3   1   3   26.76    1.10
  -3  -1   3   28.86    1.16
   3   1   3   26.00    1.12
   1   3   3   25.75    1.12
  -3   3  -1   26.28    0.94
   3  -1   3   26.02    1.03
  -3   3   1   26.15    1.03
   1  -3   3   26.15    0.99
  -1   3   3   25.95    1.10
  -3   1   3   28.54    1.14
  -3  -3  -1   27.73    1.17
  -3  -3   2    0.36    0.20
  -3  -3   2    0.53    0.12
   3   2   3    0.58    0.20
  -2  -3   3    0.62    0.20
   3   3   2    0.45    0.20
  -3  -2   3    0.72    0.22
   2   3   3    0.55    0.20
   3  -2   3    0.71    0.12
  -3  -3  -2    0.53    0.20
  -3   3   2    0.52    0.18
  -2   3   3    0.28    0.17
  -3   2   3    0.53    0.19
   2  -3   3    0.67    0.11
  -3  -3   3   43.54    1.72
  -3  -3   3   41.82    1.57
   3   3   3   44.25    1.70
  -3   3   3   41.92    1.64
   3  -3   3   41.26    1.46
  -4   0   0  492.12   16.15
   0   0   4  487.16   16.10
   0   0   4  465.05   16.17
   0   4   0  476.82   16.07
  -1   4   0   -0.43    0.09
   1   4   0   -0.42    0.12
   0  -1   4   -0.22    0.17
  -4   0   1   -0.31    0.16
  -4   0  -1   -0.52    0.10
   0   1   4   -0.52    0.12
   0  -1   4   -0.44    0.12
  -1  -4   0   -0.41    0.11
  -4   0   2  939.19   30.92
   0  -2   4  887.62   30.97
   0   2   4  920.47   30.89
  -2   4   0  974.82   30.76
  -4   0  -2  946.71   30.88
  -2  -4   0  883.75   30.92
  -3  -4   0   -0.45    0.15
   0  -3   4   -0.25    0.12
  -4   0   3   -0.31    0.16
  -4   0  -3   -0.07    0.14
   0   3   4   -0.60    0.13
  -3   4   0   -0.28    0.09
  -4  -1   0  300.61   10.92
   1   0   4  328.01   10.95
  -1   0   4  317.42   10.87
   1   0   4  324.62   10.84
   0   4   1  325.62   10.84
  -4   1   0  327.70   10.85
   0  -4   1  324.61   10.82
   1   4   1  110.37    3.81
  -1  -1   4  108.15    3.80
  -4  -1   1  103.63    3.86
   1   1   4  107.04    3.80
  -1  -1   4  107.70    3.85
  -4   1  -1  106.43    3.77
  -4  -1  -1  109.74    3.85
  -4   1   1  108.15    3.80
   1  -4   1  109.32    3.70
  -1   1   4  104.98    3.81
   1  -1   4  107.33    3.90
  -1   4   1  105.92    3.74
   4   1   2    0.36    0.16
  -2  -4   1    0.29    0.16
  -1  -2   4   -0.04    0.14
   4   1   2    0.04    0.13
  -4  -1   2   -0.22    0.15
   2   4   1    0.04    0.15
  -1  -2   4    0.08    0.14
  -4   1  -2    0.12    0.12
  -2   4  -1   -0.06    0.06
   1   2   4    0.55    0.19
  -2  -4  -1    0.04    0.14
  -4  -1  -2    0.23    0.15
  -4   1   2    0.18    0.16
   1  -2   4    0.01    0.11
  -2   4   1    0.10    0.11
   2  -4   1    0.04    0.07
  -1   2   4    0.08    0.16
  -3   4  -1    0.69    0.09
   3   4   1    0.27    0.19
  -4   1  -3    0.68    0.16
   1   3   4    0.14    0.17
  -3  -4   1    0.67    0.24
   4   1   3    1.01    0.24
  -4  -1   3    0.39    0.21
  -4  -1  -3    0.84    0.22
  -4   1   3    0.40    0.19
   4  -1   3    0.57    0.16
  -3   4   1    0.49    0.14
   1  -3   4    0.51    0.14
  -3  -4  -1    0.36    0.19
  -1   3   4    0.53    0.20
  -2   0   4  911.13   29.57
  -4   2   0  892.33   29.46
   4   2   0  886.24   29.42
   0   4   2  899.97   29.53
   0  -4   2  837.90   29.47
  -4  -2   0  886.34   29.63
   2   0   4  883.05   29.63
   2   1   4   40.29    1.56
  -2  -1   4   39.73    1.58
   4   2   1   41.38    1.47
   2   1   4   40.65    1.63
  -4  -2   1   39.51    1.65
  -4   2  -1   41.55    1.48
   1   4   2   41.83    1.58
  -1   4   2   41.96    1.54
   2  -1   4   38.49    1.67
  -2   1   4   40.26    1.59
   2  -1   4   40.86    1.50
  -4  -2  -1   39.84    1.63
  -4   2   1   38.99    1.52
   1  -4   2   40.40    1.45
  -4  -2   2  619.51   20.81
  -2  -4   2  618.82   20.77
  -4   2  -2  628.22   20.63
  -2  -2   4  589.58   20.74
  -2  -2   4  629.95   20.74
   4   2   2  607.51   20.67
   4   2   2  615.51   20.76
   2   2   4  636.56   20.75
   2   4   2  588.94   20.75
  -2   2   4  617.74   20.74
  -4   2   2  645.60   20.71
   2  -2   4  611.32   20.61
  -2   4   2  626.61   20.68
  -4  -2  -2  621.71   20.79
  -2  -3   4    3.17    0.36
  -2  -3   4    4.05    0.36
   3   4   2    3.85    0.39
  -3  -4   2    4.10    0.40
   2   3   4    3.70    0.38
  -4   2  -3    3.78    0.27
   4   2   3    3.88    0.40
  -4  -2   3    3.53    0.39
  -4  -2  -3    3.33    0.36
   4  -2   3    3.79    0.27
  -3  -4  -2    3.34    0.38
  -2   3   4    3.67    0.36
  -4   2   3    3.99    0.36
  -3   4   2    3.23    0.31
   2  -3   4    3.82    0.25
  -4   3   0    2.62    0.22
   0   4   3    2.71    0.31
   3   0   4    2.43    0.34
   0  -4   3    2.44    0.24
  -4  -3   0    2.80    0.36
  -3   0   4    2.16    0.31
  -4   3  -1   -0.03    0.07
  -4  -3   1    0.00    0.17
   1   4   3    0.05    0.15
   3   1   4    0.05    0.15
  -3  -1   4    0.01    0.18
   3   1   4   -0.18    0.14
  -4  -3  -1   -0.30    0.13
  -1   4   3   -0.05    0.14
   1  -4   3   -0.22    0.08
  -4   3   1    0.05    0.12
   3  -1   4   -0.11    0.12
  -3   1   4   -0.20    0.14
  -2  -4   3    1.93    0.31
   2   4   3    2.35    0.34
  -4  -3   2    2.88    0.39
  -4   3  -2    2.16    0.16
  -3  -2   4    2.37    0.35
   3   2   4    1.49    0.28
   4   3   2    2.51    0.34
   3  -2   4    1.62    0.21
  -4   3   2    2.34    0.28
  -4  -3  -2    2.30    0.33
  -3   2   4    1.19    0.26
  -2   4   3    2.05    0.30
   2  -4   3    2.14    0.15
  -3  -4   3   75.96    2.90
  -4  -3   3   76.65    2.93
   4   3   3   80.78    2.91
  -3  -3   4   73.39    2.88
  -3  -3   4   75.53    2.79
   3   3   4   77.79    2.88
   3   4   3   77.60    2.90
  -4   3  -3   77.62    2.66
  -3   3   4   78.33    2.85
   3  -3   4   75.48    2.66
  -4  -3  -3   76.54    2.91
  -3   4   3   78.59    2.82
  -4   3   3   80.41    2.84
  -4  -4   0  565.42   19.02
   0  -4   4  569.10   18.84
  -4   0   4  567.06   18.97
   4   0   4  569.42   19.02
  -4   4   0  565.81   18.76
   0   4   4  540.25   18.92
  -4  -4   1   18.14    0.98
  -4   4  -1   19.05    0.71
   4   1   4   19.37    0.90
  -4  -1   4   18.38    0.94
   4   1   4   18.61    0.93
   1   4   4   18.12    0.91
   1  -4   4   20.43    0.79
   4  -1   4   18.92    0.82
  -4   4   1   20.37    0.82
  -4  -4  -1   19.37    0.98
  -1   4   4   18.99    0.90
  -4   1   4   18.76    0.93
  -4  -4   2  270.00    9.69
   4   4   2  282.60    9.67
  -2  -4   4  286.24    9.62
   2   4   4  276.74    9.63
  -4  -2   4  279.53    9.67
   4   2   4  285.29    9.63
   4   2   4  282.81    9.63
  -4   2   4  286.23    9.62
   4  -2   4  275.86    9.46
  -4   4   2  281.61    9.53
  -2   4   4  281.86    9.61
   2  -4   4  287.24    9.41
  -4  -4  -2  273.47    9.68
  -4  -4   3   99.35    3.70
  -4  -4   3  102.20    3.46
   4   4   3  101.63    3.69
  -3  -4   4  101.81    3.67
  -3  -4   4   97.56    3.57
   4   3   4  100.08    3.66
  -4  -3   4   99.58    3.69
   3   4   4   98.96    3.66
   4  -3   4   98.94    3.42
   3  -4   4   99.84    3.38
  -4   4   3  101.88    3.57
  -3   4   4   99.73    3.61
  -4   3   4   97.25    3.60
  -4  -4  -3   94.36    3.67
  -4  -4   4  151.51    5.34
  -4  -4   4  143.59    5.12
   4   4   4  148.71    5.31
  -4   4  -4  151.74    4.99
  -4   4   4  157.90    5.25
   4  -4   4  137.21    4.98
   0  -5   0    0.09    0.14
  -5   0   0    0.09    0.16
   0   0   5    0.17    0.15
   0   5   0    0.10    0.13
  -1   5   0   -0.16    0.11
   0  -1   5   -0.06    0.14
   0  -1   5   -0.13    0.17
  -5   0   1   -0.39    0.15
  -5   0  -1   -0.09    0.15
   0   1   5   -0.13    0.17
   1   5   0   -0.29    0.13
   0   2   5   45.12    1.72
  -2   5   0   42.39    1.57
  -5   0   2   45.25    1.75
  -5   0  -2   43.66    1.71
  -2  -5   0   41.88    1.73
   0  -2   5   42.36    1.80
  -3   5   0   -0.19    0.09
  -5   0   3   -0.38    0.19
   0  -3   5   -0.36    0.14
   0   3   5   -0.10    0.17
  -3  -5   0   -0.23    0.16
  -5   0  -3   -0.03    0.16
   0  -4   5    1.32    0.23
  -4   5   0    1.79    0.21
   0   4   5    1.33    0.29
  -5   0   4    1.31    0.32
  -5   0  -4    1.91    0.30
   5   0   4    1.56    0.33
  -4  -5   0    1.52    0.33
   0  -5   1   -0.01    0.12
  -5  -1   0   -0.11    0.17
  -1   0   5   -0.09    0.15
   1   0   5    0.04    0.16
   1   0   5   -0.13    0.18
  -5   1   0    0.00    0.15
   0   5   1   -0.09    0.14
  -5   1  -1    7.93    0.48
   1   1   5    7.76    0.51
  -1   5  -1    7.50    0.40
  -5  -1   1    8.92    0.59
   1   5   1    6.60    0.47
  -1  -1   5    6.88    0.47
  -1  -1   5    7.29    0.53
   1  -1   5    7.39    0.59
  -1   5   1    7.98    0.45
  -1  -5  -1    7.20    0.48
  -1   1   5    7.27    0.50
  -5  -1  -1    7.55    0.52
  -5   1   1    7.77    0.48
   1  -5   1    6.93    0.40
   2   5   1   73.06    2.66
  -1  -2   5   72.23    2.70
  -2  -5   1   74.90    2.66
   1   2   5   70.99    2.63
  -5  -1   2   67.32    2.68
  -1  -2   5   72.18    2.60
  -5   1  -2   68.61    2.58
  -2   5  -1   70.00    2.45
   1  -2   5   70.26    2.54
  -1   2   5   73.45    2.65
  -2   5   1   70.85    2.52
  -5   1   2   69.29    2.63
  -2  -5  -1   66.48    2.64
   1  -2   5   74.02    2.78
  -5  -1  -2   68.62    2.65
   2  -5   1   71.18    2.45
  -3  -5   1   -0.18    0.18
   3   5   1    0.15    0.20
   5   1   3    0.20    0.19
  -1  -3   5   -0.18    0.19
   1   3   5   -0.06    0.16
  -5  -1   3   -0.26    0.17
  -3   5  -1    0.01    0.07
  -5   1  -3   -0.02    0.13
  -3   5   1   -0.01    0.12
  -5  -1  -3   -0.10    0.15
   1  -3   5    0.13    0.13
   5  -1   3    0.10    0.14
  -1   3   5   -0.08    0.20
  -3  -5  -1   -0.14    0.17
  -5   1   3    0.00    0.18
   5   1   4   14.12    0.78
   1   4   5   13.53    0.79
   5   1   4   13.28    0.74
  -4   5  -1   14.05    0.54
  -5   1  -4   14.37    0.71
  -5  -1   4   13.68    0.82
  -4  -5   1   13.75    0.82
  -1   4   5   13.79    0.77
  -4   5   1   13.77    0.64
   5  -1   4   13.32    0.68
  -5   1   4   14.55    0.79
   1  -4   5   14.53    0.65
  -4  -5  -1   13.18    0.81
  -5  -1  -4   12.92    0.74
   0   5   2   -0.08    0.13
  -5  -2   0   -0.12    0.16
  -5   2   0   -0.05    0.12
   2   0   5    0.01    0.13
   0  -5   2   -0.10    0.12
   5   2   0   -0.03    0.07
  -2   0   5    0.17    0.18
   2   0   5   -0.16    0.17
   5   2   1   45.68    1.61
   1   5   2   42.80    1.73
  -5  -2   1   44.20    1.83
  -2  -1   5   44.66    1.75
   2   1   5   43.05    1.72
  -5   2  -1   44.05    1.65
   2   1   5   43.64    1.81
  -5   2   1   44.54    1.69
  -2   1   5   44.00    1.75
   1  -5   2   44.70    1.61
  -5  -2  -1   43.02    1.80
   2  -1   5   45.20    1.87
  -1   5   2   43.18    1.68
  -5  -2   2    9.08    0.63
   2   2   5    9.57    0.57
  -2  -5   2    9.23    0.58
  -2  -2   5    8.41    0.57
   5   2   2    8.98    0.49
  -2  -2   5    8.70    0.56
  -5   2  -2    8.54    0.48
   2   5   2    9.56    0.59
  -2   5   2    8.25    0.50
  -5  -2  -2    8.89    0.60
   2  -5   2    8.93    0.39
   2  -2   5    9.34    0.48
  -2   2   5    9.03    0.58
  -5   2   2    8.94    0.54
  -5   2  -3   10.99    0.57
   5   2   3   10.55    0.61
   5   2   3   12.76    0.71
   2   3   5   10.29    0.66
  -3  -5   2   11.10    0.69
  -2  -3   5   10.45    0.66
  -5  -2   3   12.17    0.74
  -2  -3   5   11.73    0.67
   3   5   2   11.61    0.70
  -5  -2  -3   11.10    0.68
  -2   3   5   12.40    0.71
  -3  -5  -2   10.18    0.68
  -5   2   3   11.12    0.66
  -3   5   2   11.75    0.60
   2  -3   5   11.30    0.54
  -2  -4   5   30.15    1.40
  -4  -5   2   32.84    1.50
   5   2   4   33.42    1.45
  -5   2  -4   33.04    1.31
   2   4   5   33.76    1.46
  -2  -4   5   31.27    1.45
  -5  -2   4   34.66    1.52
   4   5   2   34.57    1.50
  -5   2   4   36.29    1.46
   5  -2   4   32.42    1.30
  -2   4   5   31.21    1.42
   2  -4   5   34.52    1.26
  -4   5   2   33.84    1.34
  -4  -5  -2   34.63    1.51
  -5  -2  -4   33.38    1.47
  -5  -3   0    0.18    0.22
   3   0   5   -0.30    0.17
  -5   3   0   -0.13    0.12
  -3   0   5   -0.31    0.19
   0  -5   3   -0.29    0.12
   0   5   3   -0.24    0.15
  -3  -1   5    0.51    0.23
   3   1   5    0.61    0.25
   1   5   3    0.82    0.25
   3   1   5    0.78    0.23
  -5  -3   1    0.44    0.24
  -1  -5   3    0.79    0.23
  -5   3  -1    0.73    0.15
   3  -1   5    1.36    0.35
  -5  -3  -1    0.54    0.26
  -5   3   1    0.14    0.15
   1  -5   3    0.61    0.14
  -1   5   3    0.59    0.20
   3  -1   5    0.55    0.17
  -3   1   5    0.65    0.23
   5   3   2   -0.15    0.19
  -5  -3   2   -0.40    0.22
  -5   3  -2   -0.08    0.10
  -2  -5   3    0.36    0.26
   3   2   5   -0.06    0.21
   2   5   3    0.15    0.21
  -3  -2   5   -0.16    0.18
   3  -2   5   -0.11    0.12
   2  -5   3    0.00    0.08
  -2   5   3    0.05    0.16
  -5  -3  -2   -0.15    0.19
  -5   3   2   -0.20    0.16
  -3   2   5    0.06    0.20
  -5  -3   3    3.03    0.43
  -3  -5   3    2.97    0.41
  -3  -3   5    3.15    0.37
  -5   3  -3    3.28    0.26
  -3  -3   5    3.64    0.40
   5   3   3    2.64    0.39
   3   3   5    2.83    0.38
   3   5   3    2.33    0.37
  -5  -3  -3    3.39    0.40
  -3   5   3    3.30    0.37
   3  -3   5    3.37    0.27
  -3   3   5    4.02    0.41
  -5   3   3    3.52    0.38
   3   4   5    2.70    0.41
   5   3   4    3.37    0.47
  -3  -4   5    3.69    0.41
  -4  -5   3    3.22    0.43
  -5   3  -4    3.38    0.28
  -5  -3   4    3.31    0.48
  -3  -4   5    3.29    0.38
   4   5   3    2.92    0.44
   3  -4   5    3.37    0.25
  -4   5   3    3.57    0.38
   5  -3   4    3.08    0.26
  -5  -3  -4    2.82    0.41
  -4  -5  -3    3.61    0.45
  -3   4   5    3.75    0.45
  -5   3   4    4.15    0.45
  -5   4   0   -0.18    0.11
  -5  -4   0    0.02    0.21
   0   5   4   -0.18    0.16
   4   0   5   -0.20    0.19
   0  -5   4   -0.23    0.13
  -4   0   5   -0.08    0.19
   4   1   5    4.74    0.43
  -1  -5   4    5.17    0.40
   1   5   4    4.75    0.44
  -5  -4   1    4.43    0.49
  -5   4  -1    4.80    0.28
  -4  -1   5    4.95    0.47
   4   1   5    4.75    0.46
  -5   4   1    4.85    0.36
   4  -1   5    5.03    0.38
   1  -5   4    4.53    0.31
  -5  -4  -1    4.19    0.47
   4  -1   5    4.33    0.50
  -1   5   4    4.72    0.42
  -4   1   5    5.33    0.49
   2   5   4   44.71    1.84
   5   4   2   41.76    1.86
   4   2   5   45.45    1.82
  -2  -5   4   47.74    2.05
  -5  -4   2   40.50    1.89
  -5   4  -2   43.82    1.55
  -4  -2   5   43.12    1.86
   4   2   5   44.83    1.85
  -5  -4  -2   46.78    1.92
  -2   5   4   44.41    1.78
   2  -5   4   45.82    1.59
  -5   4   2   44.46    1.73
  -4   2   5   46.35    1.84
   4  -2   5   45.21    1.68
  -4  -3   5    0.00    0.21
  -3  -5   4    0.15    0.22
   4   3   5   -0.27    0.21
   3   5   4    0.15    0.21
  -5   4  -3    0.09    0.07
   5   4   3    0.26    0.26
  -5  -4   3   -0.15    0.22
  -5   4   3    0.18    0.18
  -3   5   4    0.10    0.20
  -4   3   5    0.07    0.21
   3  -5   4    0.12    0.07
   4  -3   5    0.11    0.13
  -5  -4  -3    0.20    0.23
  -4  -5   4   49.91    2.15
  -4  -5   4   51.53    1.99
  -5  -4   4   54.12    2.21
   5   4   4   52.87    2.17
  -4  -4   5   51.92    2.16
  -4  -4   5   51.67    2.02
   4   4   5   53.99    2.15
   4   5   4   52.70    2.15
  -5   4  -4   51.10    1.84
  -4   4   5   54.75    2.11
   4  -4   5   51.94    1.85
  -5  -4  -4   53.50    2.18
  -4   5   4   49.16    2.05
  -5   4   4   52.82    2.08
  -5  -5   0   -0.12    0.22
   0  -5   5   -0.44    0.13
  -5   0   5   -0.56    0.20
   5   0   5   -0.25    0.22
  -5   5   0   -0.12    0.13
   0   5   5   -0.14    0.21
  -5  -5   1   27.99    1.40
   1   5   5   29.09    1.33
  -1  -5   5   27.85    1.23
   5   1   5   29.38    1.29
  -5  -1   5   30.34    1.38
   5   1   5   31.23    1.36
  -5   5  -1   29.52    1.05
   1  -5   5   28.75    1.14
   5  -1   5   29.28    1.21
  -5   5   1   26.11    1.14
  -5   1   5   26.82    1.31
  -1   5   5   27.09    1.28
  -5  -5  -1   29.55    1.41
  -5  -5   2    3.63    0.48
   5   5   2    3.65    0.48
  -2  -5   5    5.32    0.56
   2   5   5    3.89    0.50
  -5  -2   5    4.78    0.51
   5   2   5    5.02    0.49
   5   2   5    4.05    0.44
  -5   2   5    4.21    0.49
   5  -2   5    3.62    0.35
  -5   5   2    3.77    0.38
  -2   5   5    4.32    0.45
   2  -5   5    3.80    0.29
  -5  -5  -2    5.41    0.54
  -5  -5   3    1.42    0.37
  -5  -5   3    1.60    0.20
   5   5   3    0.98    0.33
  -3  -5   5    1.95    0.35
  -3  -5   5    1.51    0.31
   5   3   5    1.36    0.33
  -5  -3   5    1.43    0.35
   3   5   5    2.12    0.38
   5  -3   5    1.44    0.21
   3  -5   5    1.36    0.17
  -5   5   3    1.17    0.28
  -3   5   5    1.04    0.30
  -5   3   5    1.87    0.35
  -5  -5  -3    1.61    0.36
  -5  -5   4   13.44    0.92
  -5  -5   4   15.68    0.71
   4   5   5   14.88    0.93
  -4  -5   5   15.35    0.91
  -4  -5   5   17.19    0.83
  -5   4  -5   14.87    0.65
  -5  -4   5   16.87    0.96
   5   4   5   15.78    0.92
   5   5   4   15.40    0.97
   4  -5   5   14.53    0.59
   5  -4   5   14.86    0.64
  -5   5   4   14.47    0.83
  -4   5   5   15.69    0.87
  -5  -5  -4   14.82    0.93
  -5   4   5   15.38    0.88
  -5  -5   5   69.21    2.74
  -5  -5   5   66.88    2.47
   5   5   5   65.20    2.69
  -5   5  -5   65.22    2.28
  -5   5   5   68.28    2.61
  -5  -5  -5   63.86    2.70
   0  -6   0  186.39    6.41
  -6   0   0  181.48    6.48
   0   0   6  180.22    6.43
   0   6   0  192.09    6.39
   0  -1   6    0.01    0.22
  -6   0   1   -0.35    0.17
  -6   0  -1   -0.20    0.16
   0   1   6   -0.34    0.16
  -1   6   0   -0.18    0.13
   1   6   0    0.06    0.17
   0  -1   6    0.04    0.19
   1  -6   0   -0.05    0.13
   0   2   6   94.14    3.34
  -2   6   0   90.57    3.17
  -2  -6   0   93.22    3.36
   0  -2   6   88.70    3.44
  -6   0   2   86.50    3.35
  -6   0  -2   90.23    3.33
  -3  -6   0   -0.12    0.20
  -6   0  -3    0.11    0.19
  -3   6   0   -0.03    0.11
   0   3   6   -0.15    0.17
   0  -3   6   -0.25    0.23
  -6   0   3   -0.04    0.20
  -4  -6   0  136.16    4.84
  -4   6   0  131.09    4.52
   0   4   6  132.98    4.76
  -6   0   4  130.60    4.80
  -6   0  -4  132.25    4.72
   0  -4   6  129.77    4.64
  -6   0   5   -0.12    0.23
  -6   0  -5    0.31    0.22
   0  -5   6   -0.08    0.17
   6   0   5   -0.03    0.25
   0   5   6   -0.06    0.22
  -5   6   0   -0.01    0.13
  -5  -6   0    0.20    0.24
  -6   1   0   79.91    2.98
   1   0   6   79.01    2.96
   0  -6   1   77.67    2.91
  -6  -1   0   81.00    3.07
  -1   0   6   82.14    3.00
   0   6   1   83.41    2.95
   1   0   6   82.55    3.12
  -1   6  -1    3.14    0.29
  -1  -1   6    3.70    0.46
  -6  -1   1    4.37    0.45
   1   6   1    4.03    0.40
  -6   1  -1    3.04    0.36
  -1  -1   6    2.82    0.35
   1   1   6    3.05    0.36
  -6  -1  -1    4.03    0.42
   1  -1   6    3.06    0.44
  -6   1   1    2.62    0.34
  -1  -6  -1    3.63    0.39
   1  -6   1    3.40    0.30
  -1   6   1    3.19    0.32
  -1   1   6    3.35    0.41
   1  -1   6    3.26    0.35
  -1  -2   6   33.69    1.46
  -6   1  -2   34.70    1.47
  -2  -6   1   36.79    1.52
   1   2   6   36.77    1.52
  -2   6  -1   35.76    1.33
  -1  -2   6   36.18    1.59
  -6  -1   2   35.97    1.58
   2   6   1   36.11    1.52
   2  -6   1   36.69    1.33
   1  -2   6   36.79    1.66
  -6   1   2   37.47    1.53
  -6  -1  -2   34.80    1.53
  -1   2   6   36.62    1.53
  -2  -6  -1   32.73    1.49
  -2   6   1   35.03    1.39
   6   1   3   11.42    0.71
   1   3   6   12.28    0.74
  -1  -3   6   13.02    0.69
  -3  -6   1   13.70    0.79
   3   6   1   12.82    0.76
  -1  -3   6   13.06    0.81
  -3   6  -1   12.46    0.53
   6   1   3   11.32    0.70
  -6  -1   3   12.33    0.78
  -6   1  -3   11.28    0.68
   1  -3   6   11.46    0.83
  -3   6   1   12.57    0.61
  -1   3   6   12.94    0.75
  -6  -1  -3   12.55    0.74
   1  -3   6   12.38    0.64
  -3  -6  -1   12.89    0.77
  -6   1   3   13.02    0.75
  -6  -1   4  109.88    4.11
   1   4   6  110.63    4.06
  -1  -4   6  109.15    4.13
  -6   1  -4  109.52    3.96
   6   1   4  107.79    4.01
  -4  -6   1  110.11    4.12
  -4   6  -1  113.01    3.75
  -1   4   6  103.93    4.02
  -6   1   4  111.58    4.07
  -4   6   1  113.17    3.86
  -4  -6  -1  113.25    4.13
   1  -4   6  112.27    3.90
   6  -1   4  110.31    3.94
  -6  -1  -4  110.20    4.03
   6   1   5   15.95    0.90
   6   1   5   16.61    0.95
  -1  -5   6   16.72    1.16
  -6  -1   5   16.12    0.99
  -5   6  -1   16.98    0.67
  -6   1  -5   16.28    0.85
  -5  -6   1   17.09    1.02
   1   5   6   18.30    0.98
  -6  -1  -5   17.11    0.92
  -5  -6  -1   19.22    1.06
  -5   6   1   17.85    0.79
   6  -1   5   17.85    0.87
  -1   5   6   16.39    0.94
  -6   1   5   17.69    0.98
   1  -5   6   17.38    0.80
  -6  -2   0   89.23    3.33
  -2   0   6   86.48    3.24
   2   0   6   96.33    3.39
   0   6   2   85.12    3.18
   0  -6   2   81.99    3.13
   2   0   6   86.63    3.17
  -6   2   0   89.38    3.16
   6   2   1   29.32    1.16
  -6   2  -1   30.46    1.23
   1   6   2   29.78    1.29
  -2  -1   6   29.26    1.30
  -1  -6   2   30.21    1.31
  -6  -2   1   30.18    1.41
   2   1   6   30.46    1.29
   2   1   6   29.26    1.38
  -1   6   2   29.29    1.24
  -6   2   1   31.10    1.27
   2  -1   6   29.94    1.43
   1  -6   2   29.35    1.17
  -2   1   6   27.64    1.30
  -6  -2  -1   30.91    1.39
   2   6   2  347.22   12.23
  -2  -2   6  362.18   12.22
  -2  -6   2  345.21   12.30
   6   2   2  360.22   12.11
   2   2   6  358.51   12.22
  -2  -2   6  362.07   12.29
  -6   2  -2  356.90   12.13
  -6  -2   2  358.49   12.33
  -2  -6  -2  360.81   12.26
   2  -2   6  361.65   12.12
  -2   2   6  358.84   12.24
  -6  -2  -2  372.95   12.32
  -6   2   2  357.05   12.19
   2  -2   6  345.88   12.38
  -2   6   2  368.21   12.13
   2  -6   2  360.16   12.01
   6   2   3   -0.08    0.16
  -6   2  -3    0.08    0.16
  -3  -6   2   -0.07    0.18
  -6  -2   3    0.37    0.26
  -2  -3   6    0.16    0.19
   3   6   2    0.21    0.23
  -2  -3   6    0.18    0.22
   2   3   6    0.00    0.21
   6   2   3   -0.12    0.23
   3  -6   2    0.14    0.08
  -3   6   2    0.05    0.16
  -3  -6  -2   -0.19    0.23
   2  -3   6    0.05    0.14
  -2   3   6    0.24    0.23
  -6  -2  -3   -0.14    0.21
  -6   2   3    0.20    0.22
  -6  -2   4  141.00    5.09
   2   4   6  141.73    5.02
   6   2   4  143.63    5.02
  -2  -4   6  144.37    5.07
  -2  -4   6  139.59    4.97
  -4  -6   2  139.37    5.06
   4   6   2  135.33    5.04
  -6   2  -4  139.30    4.88
  -2   4   6  133.61    4.99
  -6   2   4  143.62    5.00
  -4  -6  -2  131.17    5.04
  -6  -2  -4  138.20    5.02
  -4   6   2  137.29    4.85
   2  -4   6  137.26    4.80
  -5  -6   2   25.51    1.28
  -2  -5   6   22.84    1.23
   6   2   5   24.61    1.22
   5   6   2   24.07    1.26
  -6   2  -5   24.56    1.07
  -6  -2   5   23.53    1.26
  -2  -5   6   23.70    1.15
   2   5   6   24.80    1.22
   6   2   5   23.07    1.31
  -6  -2  -5   24.47    1.22
   2  -5   6   24.92    1.00
   6  -2   5   24.39    1.06
  -2   5   6   24.43    1.20
  -6   2   5   24.98    1.22
  -5   6   2   23.46    1.06
  -5  -6  -2   22.02    1.24
  -6  -3   0   83.85    3.26
   3   0   6   83.61    3.26
  -3   0   6   82.23    3.16
  -6   3   0   84.06    3.02
   0  -6   3   86.09    3.05
   3   0   6   88.77    3.16
   0   6   3   83.43    3.12
  -1  -6   3    1.27    0.26
   1   6   3    1.19    0.28
   3   1   6    1.24    0.33
  -3  -1   6    1.64    0.32
  -6  -3   1    1.40    0.36
   3   1   6    1.21    0.27
  -6   3  -1    0.86    0.19
  -6   3   1    1.24    0.24
  -6  -3  -1    1.73    0.36
  -1   6   3    1.29    0.27
  -3   1   6    0.82    0.27
   1  -6   3    1.30    0.19
   3  -1   6    0.81    0.32
   3  -1   6    0.75    0.25
  -3  -2   6    8.66    0.63
   3   2   6    9.97    0.64
  -6  -3   2    8.00    0.68
   2   6   3    9.61    0.65
  -6   3  -2    9.23    0.50
  -6  -3  -2    9.68    0.69
  -3   2   6    9.39    0.65
  -6   3   2    9.46    0.58
  -2   6   3   10.39    0.59
   3  -2   6    9.75    0.54
   2  -6   3    9.38    0.43
   3  -2   6    8.66    0.73
  -3  -6   3    3.96    0.47
  -6   3  -3    3.23    0.30
  -3  -3   6    4.09    0.45
  -3  -3   6    3.69    0.43
   3   6   3    3.62    0.47
  -6  -3   3    4.78    0.56
   3   3   6    3.52    0.43
   6   3   3    3.64    0.46
  -3   3   6    2.46    0.41
   3  -3   6    3.35    0.31
  -6  -3  -3    3.69    0.49
  -3   6   3    3.70    0.38
  -3  -6  -3    3.21    0.45
  -6   3   3    4.22    0.44
  -3  -4   6   53.81    2.20
  -4  -6   3   53.38    2.25
  -3  -4   6   53.92    2.21
   4   6   3   53.56    2.25
  -6   3  -4   55.05    2.02
  -6  -3   4   50.37    2.27
   6   3   4   53.67    2.25
   3   4   6   53.86    2.22
  -6   3   4   56.63    2.18
  -3   4   6   53.72    2.20
  -6  -3  -4   57.01    2.26
  -4   6   3   54.75    2.11
  -4  -6  -3   56.85    2.28
   3  -4   6   54.99    1.98
  -5  -6   3   26.11    1.33
   6   3   5   23.98    1.26
  -3  -5   6   24.42    1.24
  -6  -3   5   27.05    1.35
   5   6   3   23.90    1.32
  -6   3  -5   25.70    1.07
  -3  -5   6   26.66    1.28
   3   5   6   25.27    1.27
   3  -5   6   23.99    0.99
   6  -3   5   23.62    1.04
  -5  -6  -3   24.91    1.31
  -5   6   3   28.38    1.18
  -6   3   5   25.67    1.24
  -3   5   6   27.04    1.27
  -6  -3  -5   23.72    1.26
   0   6   4  141.50    4.97
  -6  -4   0  139.14    5.10
   0  -6   4  138.15    4.84
  -6   4   0  136.19    4.79
  -4   0   6  136.99    5.01
   4   0   6  141.81    5.10
   4   1   6    7.08    0.61
  -6   4  -1    6.39    0.36
  -1  -6   4    6.19    0.47
  -6  -4   1    6.39    0.60
   4   1   6    6.58    0.52
  -4  -1   6    6.46    0.58
   1   6   4    5.71    0.51
  -1   6   4    4.92    0.49
  -6   4   1    5.16    0.42
   4  -1   6    5.89    0.45
   1  -6   4    5.81    0.37
  -4   1   6    6.49    0.55
  -6  -4  -1    6.13    0.57
   4  -1   6    5.04    0.58
   2   6   4  141.48    5.14
   4   2   6  147.14    5.12
  -4  -2   6  144.46    5.18
  -6  -4   2  141.11    5.26
  -6   4  -2  139.26    4.86
  -2   6   4  142.31    5.08
  -6   4   2  143.77    5.02
  -4   2   6  140.62    5.14
  -6  -4  -2  149.24    5.26
   2  -6   4  142.80    4.86
   4  -2   6  142.72    4.97
  -6  -4   3    9.19    0.78
   6   4   3    9.67    0.74
  -4  -3   6    8.99    0.72
  -3  -6   4    9.67    0.71
   4   3   6   10.08    0.70
  -6   4  -3   11.02    0.48
   3   6   4   11.01    0.75
  -4   3   6   10.36    0.72
  -6   4   3   10.68    0.66
  -6  -4  -3   10.10    0.75
   4  -3   6   10.88    0.55
  -3   6   4   10.23    0.67
  -4  -4   6  108.58    3.98
  -4  -4   6  107.62    4.08
  -4  -6   4  108.06    4.09
  -6  -4   4  108.09    4.15
   4   6   4  110.96    4.11
   4   4   6  107.11    4.06
   6   4   4  112.48    4.12
  -6   4  -4  106.42    3.76
   4  -4   6  105.30    3.78
  -6   4   4  107.99    3.99
  -6  -4  -4  108.20    4.11
  -4   4   6  111.07    4.05
  -4   6   4  115.04    3.99
  -4  -6  -4  111.53    4.12
  -5  -6   4   22.66    1.22
  -6   4  -5   21.44    0.91
  -4  -5   6   21.56    1.18
  -4  -5   6   23.39    1.11
   6   4   5   24.13    1.23
  -6  -4   5   21.82    1.22
  -5  -6   4   20.86    0.96
   4   5   6   22.75    1.20
   5   6   4   21.61    1.23
  -5  -6  -4   19.49    1.18
  -6   4   5   20.91    1.13
  -4   5   6   22.56    1.15
   4  -5   6   22.96    0.87
  -6  -4  -5   20.33    1.17
  -5   6   4   20.38    1.07
   5   0   6  142.09    5.32
  -6   5   0  151.68    4.99
   0   6   5  146.50    5.21
  -6  -5   0  136.26    5.31
  -5   0   6  145.46    5.26
   0  -6   5  145.70    5.07
  -6   5  -1   52.97    1.91
  -1  -6   5   51.99    2.09
   1   6   5   54.61    2.20
   5   1   6   51.22    2.13
  -6  -5   1   54.91    2.31
  -5  -1   6   52.08    2.23
   5   1   6   52.52    2.24
   5  -1   6   57.10    2.35
  -6   5   1   56.05    2.02
  -6  -5  -1   51.43    2.27
  -1   6   5   53.99    2.17
  -5   1   6   56.05    2.23
   1  -6   5   55.94    1.99
   5  -1   6   52.31    2.06
  -6   5  -2   44.36    1.59
   5   2   6   45.56    1.95
   2   6   5   46.45    1.95
  -5  -2   6   46.29    1.98
  -6  -5   2   46.18    2.05
   5   2   6   46.00    1.92
  -2   6   5   45.72    1.89
  -5   2   6   46.06    1.94
  -6  -5  -2   42.98    2.00
   5  -2   6   45.98    1.76
   2  -6   5   46.77    1.66
  -6   5   2   43.83    1.78
   3   6   5    9.26    0.70
  -5  -3   6    8.44    0.70
   6   5   3    8.89    0.72
  -3  -6   5    8.01    0.65
   5   3   6    7.60    0.64
  -6  -5   3    7.49    0.71
  -5   3   6    7.75    0.68
  -6  -5  -3    8.31    0.71
   3  -6   5    8.51    0.38
   5  -3   6    8.55    0.49
  -3   6   5    8.18    0.62
  -6   5   3    8.31    0.59
  -4  -6   5    1.08    0.30
   6   5   4    1.62    0.42
  -4  -6   5    0.94    0.32
   4   6   5    1.07    0.36
  -6  -5   4    0.98    0.38
   5   4   6    0.75    0.34
  -5  -4   6    1.22    0.37
  -4   6   5    1.10    0.32
   5  -4   6    1.14    0.20
  -5   4   6    1.27    0.35
  -6  -5  -4    1.60    0.40
  -6   5   4    1.14    0.32
  -5  -6   5    0.15    0.28
  -5  -6   5    0.54    0.23
   6   5   5    0.62    0.38
  -6  -5   5    0.24    0.32
   5   6   5    0.61    0.35
  -5  -5   6    0.19    0.29
   5   5   6    0.54    0.32
  -6   5   5    0.27    0.27
  -5   5   6    0.36    0.31
   5  -5   6    0.36    0.14
  -5  -6  -5    0.42    0.36
  -5   6   5    0.77    0.32
  -6  -5  -5    0.86    0.36
  -6  -6   0  706.38   24.43
   0  -6   6  721.22   24.14
  -6   0   6  736.98   24.38
   6   0   6  725.93   24.43
  -6   6   0  709.73   24.02
   0   6   6  721.73   24.31
  -6  -6   1    3.79    0.55
   6   1   6    4.13    0.58
  -1  -6   6    4.48    0.44
  -6   6  -1    3.23    0.26
  -6  -1   6    3.52    0.53
   1   6   6    4.23    0.53
   6   1   6    2.95    0.45
  -6   1   6    5.08    0.56
   6  -1   6    4.21    0.59
  -6  -6  -1    3.91    0.57
  -6   6   1    4.14    0.38
   1  -6   6    4.05    0.37
  -1   6   6    4.06    0.51
   6  -1   6    3.91    0.41
  -6  -6   2  278.01    9.83
   2   6   6  272.72    9.72
  -6   6  -2  271.14    9.29
  -6  -2   6  283.10    9.80
   6   2   6  286.81    9.75
   6   2   6  289.22    9.70
  -6   2  -6  276.07    9.54
  -6   2   6  279.06    9.73
   6  -2   6  270.18    9.52
  -6   6   2  272.10    9.52
   2  -6   6  278.28    9.43
  -2   6   6  280.83    9.69
  -6  -6  -2  293.50    9.86
  -6  -6   3   14.45    0.99
   3   6   6   13.58    0.89
  -3  -6   6   14.09    0.86
  -3  -6   6   11.23    0.81
  -6   3  -6   12.87    0.68
  -6  -3   6   11.26    0.88
   6   3   6   13.03    0.85
   6   6   3   12.30    0.91
   3  -6   6   13.06    0.58
   6  -3   6   12.41    0.66
  -6   6   3   13.81    0.77
  -3   6   6   14.00    0.85
  -6  -6  -3   12.71    0.93
  -6   3   6   11.70    0.84
  -6  -6   4  104.16    4.02
  -6   4  -6  103.07    3.64
  -4  -6   6  108.29    3.95
  -4  -6   6  103.93    3.84
   6   4   6  102.31    3.94
  -6  -4   6  106.30    4.01
   6   6   4  104.08    4.00
   4   6   6  101.60    3.95
  -6   4   6  102.43    3.90
  -6  -6  -4  102.36    4.00
   4  -6   6   97.92    3.61
  -6   6   4  104.54    3.82
  -4   6   6  107.62    3.91
   6  -4   6  101.71    3.62
  -6  -4  -6  100.38    3.96
  -6  -6   5    4.90    0.65
   6   5   6    5.79    0.68
  -5  -6   6    4.53    0.60
  -5  -6   6    6.41    0.54
  -6  -5   6    5.69    0.72
   6   6   5    6.31    0.70
   5   6   6    6.16    0.69
  -6  -6  -5    6.05    0.69
  -6   6   5    6.81    0.64
  -5   6   6    6.17    0.62
  -6   5   6    6.38    0.63
  -6  -5  -6    5.39    0.71
  -6  -6   6    0.91    0.44
   6   6   6    0.74    0.41
  -6   6   6    0.63    0.35
  -6  -6  -6    0.74    0.42
   0  -7   0    0.15    0.16
  -7   0   0   -0.17    0.18
   0   0   7   -0.02    0.22
   0   7   0   -0.25    0.16
  -1   7   0    0.04    0.16
   1   7   0   -0.16    0.19
   0   1   7    0.10    0.20
  -7   0  -1    0.35    0.22
  -7   0   1    0.14    0.24
   1  -7   0    0.12    0.16
   0  -1   7   -0.13    0.19
   0  -1   7   -0.01    0.25
   0  -2   7   34.86    1.66
  -2   7   0   36.19    1.39
   0   2   7   36.19    1.56
  -7   0   2   36.74    1.59
  -7   0  -2   34.83    1.56
  -2  -7   0   34.06    1.53
   0  -2   7   35.38    1.49
  -7   0   3   -0.09    0.26
  -7   0  -3    0.20    0.22
   0   3   7    0.04    0.26
  -3   7   0   -0.06    0.12
  -3  -7   0   -0.10    0.22
   0  -3   7   -0.17    0.27
   0   4   7   14.57    0.89
  -7   0  -4   15.12    0.87
  -4   7   0   14.79    0.67
  -4  -7   0   14.86    0.93
   0  -4   7   16.46    0.81
   0  -4   7   13.66    0.99
  -7   0   4   16.01    0.94
   0   5   7    0.00    0.27
  -7   0   5   -0.09    0.27
   0  -5   7    0.01    0.20
   7   0   5   -0.05    0.24
  -7   0  -5    0.10    0.22
  -5   7   0   -0.16    0.12
  -5  -7   0   -0.20    0.23
   0   6   7    8.93    0.72
   7   0   6    6.87    0.70
  -6   7   0    7.64    0.46
  -7   0   6    9.75    0.78
  -6  -7   0    7.95    0.79
   0  -6   7    8.73    0.59
  -7   0  -6    7.35    0.63
  -7   1   0    0.05    0.18
   1   0   7   -0.15    0.23
  -1   0   7   -0.25    0.19
   0   7   1    0.11    0.19
   0  -7   1    0.06    0.16
  -7  -1   0    0.15    0.22
   1   0   7    0.20    0.20
  -7  -1   1    0.68    0.28
  -1  -1   7    0.77    0.25
  -7   1  -1    0.61    0.24
   1   7   1    0.57    0.25
   1   1   7    0.85    0.25
   1  -1   7    0.70    0.23
   1  -7   1    0.87    0.20
  -1  -7  -1    0.50    0.24
  -1   1   7    0.72    0.27
  -7  -1  -1    0.08    0.22
  -1   7   1    1.03    0.24
   1  -1   7    0.55    0.31
  -7   1   1    0.48    0.25
  -2  -7   1    7.76    0.58
  -7   1  -2    7.47    0.56
   1   2   7    7.03    0.59
  -7  -1   2    7.54    0.64
  -1  -2   7    7.91    0.70
  -2   7  -1    7.92    0.45
   2   7   1    7.80    0.61
  -1  -2   7    7.73    0.56
   1  -2   7    7.79    0.72
  -2   7   1    9.09    0.52
   2  -7   1    7.58    0.44
  -2  -7  -1    8.47    0.62
  -1   2   7    7.36    0.62
  -7  -1  -2    8.88    0.66
  -7   1   2    8.13    0.62
   3   7   1    1.02    0.31
  -1  -3   7    1.24    0.39
  -1  -3   7    0.97    0.28
  -3   7  -1    1.24    0.18
  -7   1  -3    0.71    0.25
   1   3   7    0.94    0.30
  -7  -1   3    1.07    0.35
  -3  -7   1    0.96    0.32
  -1   3   7    1.41    0.34
  -7   1   3    0.88    0.30
   1  -3   7    1.25    0.39
  -7  -1  -3    1.09    0.31
  -3  -7  -1    0.84    0.32
   3  -7   1    1.13    0.18
  -3   7   1    1.25    0.23
   1  -3   7    1.15    0.25
   7   1   4   46.85    1.96
  -4   7  -1   46.07    1.67
  -7   1  -4   48.32    1.92
  -1  -4   7   45.63    2.07
  -7  -1   4   44.16    2.02
   1   4   7   46.98    1.98
  -4  -7   1   46.35    2.03
  -4   7   1   46.08    1.77
  -7  -1  -4   48.82    2.00
  -4  -7  -1   48.82    2.05
  -1   4   7   48.52    1.99
  -7   1   4   45.10    1.99
   1  -4   7   46.55    1.83
   1  -4   7   47.98    2.16
  -7   1  -5    5.00    0.50
   7   1   5    5.86    0.57
  -5   7  -1    4.82    0.29
  -5  -7   1    5.62    0.60
   1   5   7    4.66    0.56
  -1  -5   7    5.74    0.62
   7   1   5    4.90    0.55
  -7  -1   5    4.79    0.60
  -7  -1  -5    6.16    0.57
   1  -5   7    5.00    0.43
  -7   1   5    5.78    0.60
  -5  -7  -1    5.65    0.65
  -5   7   1    5.39    0.40
   7  -1   5    4.54    0.46
  -1   5   7    5.45    0.58
  -6  -7   1    3.02    0.56
  -1  -6   7    3.87    0.47
   7   1   6    4.27    0.53
   1   6   7    4.41    0.57
   7   1   6    2.56    0.47
  -6   7  -1    4.16    0.31
  -7  -1   6    2.99    0.53
  -7   1  -6    3.38    0.43
  -6  -7  -1    2.87    0.53
   7  -1   6    3.48    0.47
  -6   7   1    2.92    0.36
  -7   1   6    2.24    0.47
  -1   6   7    3.55    0.52
  -7  -1  -6    3.40    0.49
   1  -6   7    3.97    0.40
   0  -7   2    0.13    0.17
   2   0   7    0.07    0.19
   0   7   2   -0.45    0.17
  -7   2   0    0.15    0.20
  -2   0   7    0.05    0.22
   2   0   7   -0.05    0.25
  -7  -2   0   -0.06    0.22
   1   7   2   25.60    1.22
   7   2   1   26.28    1.08
   2   1   7   26.17    1.22
  -2  -1   7   25.38    1.23
  -7   2  -1   25.13    1.16
  -7  -2   1   26.07    1.34
  -1  -7   2   28.91    1.22
  -7   2   1   26.52    1.19
  -7  -2  -1   26.62    1.32
  -1   7   2   27.19    1.17
   1  -7   2   25.14    1.09
   2  -1   7   28.59    1.40
  -2   1   7   26.71    1.27
  -7  -2   2    1.07    0.35
  -2  -2   7    1.77    0.33
   7   2   2    1.63    0.26
  -7   2  -2    2.02    0.31
   2   7   2    1.53    0.33
   2   2   7    2.31    0.38
   2  -7   2    1.83    0.23
   2  -2   7    1.83    0.30
  -7   2   2    2.74    0.40
  -2  -7  -2    1.43    0.34
  -7  -2  -2    1.41    0.34
   2  -2   7    1.85    0.44
  -2   7   2    2.37    0.32
  -2   2   7    2.08    0.38
  -3  -7   2    5.69    0.56
  -7   2  -3    4.81    0.44
  -2  -3   7    4.82    0.51
  -7  -2   3    5.25    0.58
   7   2   3    4.57    0.41
   2   3   7    4.72    0.54
   3   7   2    4.05    0.51
  -2  -3   7    4.62    0.57
  -2   3   7    4.99    0.53
  -7   2   3    3.90    0.46
  -3  -7  -2    5.10    0.52
   2  -3   7    5.55    0.67
  -3   7   2    4.86    0.41
   2  -3   7    4.91    0.40
  -7  -2  -3    5.23    0.53
   3  -7   2    4.80    0.28
   7   2   4   26.97    1.23
  -7   2  -4   25.84    1.17
   2   4   7   25.37    1.28
  -7  -2   4   25.03    1.36
   7   2   4   25.01    1.28
  -4  -7   2   29.65    1.38
   4   7   2   27.50    1.35
  -2  -4   7   26.92    1.26
  -2  -4   7   24.00    1.30
  -4  -7  -2   23.86    1.29
  -7   2   4   25.23    1.28
   2  -4   7   26.35    1.12
  -7  -2  -4   26.67    1.32
  -4   7   2   25.29    1.13
  -2   4   7   28.42    1.34
  -2  -5   7   33.13    1.66
  -5  -7   2   35.92    1.67
  -7   2  -5   35.20    1.48
  -2  -5   7   34.33    1.54
   7   2   5   34.66    1.60
   5   7   2   37.42    1.71
  -7  -2   5   31.40    1.66
   2   5   7   32.90    1.60
  -5   7   2   35.60    1.42
  -7   2   5   35.54    1.63
   2  -5   7   33.74    1.38
  -2   5   7   34.60    1.59
  -7  -2  -5   35.91    1.62
  -5  -7  -2   33.52    1.66
   7   2   6   19.21    1.12
  -6  -7   2   22.35    1.24
   2   6   7   21.95    1.19
  -7   2  -6   20.92    1.02
   7   2   6   22.28    1.17
  -2  -6   7   23.02    1.24
  -7  -2   6   20.63    1.23
   7  -2   6   20.04    1.00
  -6   7   2   21.03    0.98
   2  -6   7   21.12    0.92
  -2   6   7   19.30    1.12
  -7  -2  -6   19.77    1.14
  -6  -7  -2   17.97    1.19
  -7   2   6   18.86    1.14
   0  -7   3    0.05    0.17
   7   3   0    0.07    0.09
   3   0   7   -0.05    0.26
  -7  -3   0    0.03    0.24
  -7   3   0   -0.09    0.16
   0   7   3   -0.25    0.20
   3   0   7   -0.11    0.21
  -3   0   7    0.00    0.23
  -1  -7   3    0.76    0.24
  -7   3  -1    0.35    0.19
  -7  -3   1    0.39    0.32
   3   1   7    0.63    0.31
   7   3   1    0.74    0.16
   1   7   3    0.05    0.23
  -3  -1   7   -0.03    0.24
   3   1   7    0.42    0.26
  -7   3   1    0.50    0.23
   3  -1   7    0.37    0.34
  -7  -3  -1    0.86    0.32
  -3   1   7    0.92    0.31
  -1   7   3    0.70    0.24
   1  -7   3    0.37    0.17
  -7  -3   2   14.55    0.95
   7   3   2   14.82    0.70
  -7   3  -2   15.86    0.74
  -3  -2   7   13.70    0.87
   3   2   7   15.54    0.86
   2   7   3   14.14    0.86
   2  -7   3   14.36    0.63
  -7   3   2   14.86    0.81
   3  -2   7   14.56    1.00
   3  -2   7   13.61    0.74
  -3   2   7   15.22    0.89
  -7  -3  -2   14.60    0.92
  -2   7   3   13.04    0.76
  -3  -3   7   65.36    2.62
  -7   3  -3   69.45    2.46
   7   3   3   67.63    2.48
  -3  -7   3   68.94    2.65
   3   3   7   65.11    2.61
  -7  -3   3   69.54    2.76
   3   7   3   67.43    2.66
  -3  -7  -3   65.48    2.67
  -3   7   3   63.96    2.50
  -3   3   7   67.27    2.64
  -7   3   3   65.52    2.56
   3  -7   3   65.05    2.26
  -7  -3  -3   66.45    2.71
   3  -3   7   64.05    2.43
   3  -3   7   61.35    2.79
  -3  -4   7    1.01    0.34
  -7   3  -4    1.47    0.27
   3   4   7    1.03    0.34
  -3  -4   7    1.68    0.38
   7   3   4    1.48    0.37
  -4  -7   3    1.37    0.37
   4   7   3    0.83    0.37
   7   3   4    1.74    0.32
  -7  -3   4    1.48    0.39
  -4   7   3    1.01    0.28
   3  -4   7    1.27    0.24
  -3   4   7    1.49    0.39
  -7   3   4    1.16    0.33
  -7  -3  -4    1.08    0.35
  -4  -7  -3    1.16    0.37
   7   3   5    9.49    0.76
  -3  -5   7   10.61    0.78
  -3  -5   7    9.44    0.70
   3   5   7    9.56    0.76
  -7   3  -5    8.72    0.58
  -7  -3   5    9.31    0.81
   5   7   3   10.24    0.81
   7   3   5    9.77    0.70
   3  -5   7    9.79    0.53
  -7   3   5    8.49    0.70
  -5   7   3    9.77    0.64
  -5  -7  -3    9.96    0.83
  -7  -3  -5    8.90    0.73
  -3   5   7    9.82    0.76
   6   7   3    0.76    0.38
  -6  -7   3   -0.05    0.30
  -3  -6   7    0.81    0.36
  -3  -6   7    0.29    0.29
  -7  -3   6    0.61    0.36
   3   6   7    0.45    0.34
   7   3   6    0.35    0.35
  -7   3  -6    0.29    0.21
   7  -3   6    0.52    0.22
  -7   3   6    0.23    0.32
  -7  -3  -6    0.52    0.35
   3  -6   7    0.19    0.16
  -6   7   3    0.26    0.24
  -6  -7  -3    0.86    0.42
  -3   6   7    0.40    0.30
   4   0   7   -0.13    0.25
  -7   4   0    0.01    0.16
  -4   0   7   -0.23    0.23
  -7  -4   0    0.01    0.28
   0  -7   4    0.11    0.17
   0   7   4   -0.22    0.21
  -1  -7   4   22.90    1.13
  -7  -4   1   21.78    1.29
   4   1   7   23.68    1.31
   4   1   7   26.49    1.22
   1   7   4   27.85    1.27
  -4  -1   7   25.05    1.27
  -7   4  -1   25.17    1.04
   4  -1   7   27.01    1.41
  -7   4   1   25.49    1.11
  -4   1   7   25.47    1.27
   1  -7   4   25.16    1.04
  -1   7   4   26.25    1.22
   4  -1   7   25.15    1.15
  -7  -4  -1   26.45    1.35
  -7   4  -2    0.10    0.14
  -7  -4   2   -0.25    0.26
  -4  -2   7    0.03    0.25
   2   7   4    0.45    0.29
   4   2   7    0.04    0.27
   2  -7   4    0.02    0.11
   4  -2   7   -0.27    0.29
   4  -2   7    0.01    0.19
  -7  -4  -2    0.29    0.29
  -2   7   4   -0.09    0.22
  -4   2   7    0.10    0.27
  -7   4   2    0.17    0.21
  -7   4  -3    1.49    0.22
  -4  -3   7    2.43    0.46
   4   3   7    2.07    0.40
   3   7   4    2.25    0.46
  -7  -4   3    1.98    0.44
  -3  -7   4    1.56    0.37
   4  -3   7    1.85    0.28
  -7   4   3    2.28    0.38
  -7  -4  -3    1.70    0.43
  -3   7   4    1.97    0.33
   3  -7   4    2.04    0.15
  -4   3   7    2.17    0.42
   4   4   7    0.19    0.30
  -7  -4   4    0.10    0.33
   4   7   4    0.16    0.29
   7   4   4    0.49    0.35
  -4  -7   4    0.52    0.32
  -4  -4   7    0.02    0.27
  -7   4  -4    0.39    0.17
  -4  -7  -4    0.02    0.28
   4  -4   7    0.14    0.16
  -4   7   4    0.43    0.27
  -7   4   4    0.34    0.29
  -4   4   7    0.11    0.30
  -7  -4  -4    0.58    0.33
  -7  -4   5   20.14    1.24
   4   5   7   19.93    1.18
   5   7   4   21.52    1.25
  -7   4  -5   21.18    0.94
  -5  -7   4   23.26    1.27
   7   4   5   21.47    1.23
  -4  -5   7   24.09    1.24
  -4  -5   7   21.01    1.14
  -7   4   5   21.22    1.16
   4  -5   7   21.20    0.90
  -5   7   4   22.54    1.10
  -4   5   7   21.40    1.18
  -7  -4  -5   21.53    1.22
  -5  -7  -4   20.94    1.23
  -4  -6   7    2.06    0.44
   4   6   7    3.46    0.56
  -4  -6   7    2.25    0.46
   7   4   6    3.35    0.54
  -6  -7   4    1.71    0.48
   6   7   4    3.64    0.59
  -7  -4   6    3.00    0.56
  -7  -4  -6    2.97    0.53
  -4   6   7    2.60    0.49
  -6  -7  -4    1.66    0.46
  -6   7   4    2.82    0.43
  -7   4   6    2.73    0.51
   5   0   7   -0.16    0.27
  -7   5   0    0.13    0.17
   0  -7   5    0.08    0.19
  -7  -5   0   -0.09    0.27
  -5   0   7    0.41    0.30
   0   7   5    0.29    0.28
  -7   5  -1    4.86    0.36
  -1  -7   5    5.89    0.49
  -7  -5   1    5.29    0.62
   5   1   7    6.21    0.57
   5   1   7    6.30    0.62
   1   7   5    5.18    0.56
  -5  -1   7    4.71    0.57
  -7   5   1    4.99    0.44
   5  -1   7    6.13    0.51
   5  -1   7    5.50    0.66
  -1   7   5    5.14    0.56
   1  -7   5    5.09    0.39
  -7  -5  -1    4.37    0.59
  -5   1   7    5.16    0.62
   2   7   5   24.69    1.26
  -5  -2   7   24.27    1.29
  -7   5  -2   23.91    0.94
   5   2   7   23.33    1.20
   5   2   7   25.59    1.33
  -7  -5   2   24.26    1.36
  -5   2   7   24.46    1.28
   5  -2   7   23.94    1.09
  -2   7   5   24.82    1.22
   2  -7   5   23.87    0.97
  -7   5   2   23.90    1.11
   5  -2   7   27.25    1.48
   3   7   5   10.08    0.79
  -5  -3   7   11.94    0.84
  -7  -5   3   10.69    0.90
  -7   5  -3    9.64    0.46
   5   3   7   11.17    0.78
  -3  -7   5   10.02    0.72
  -3   7   5    9.14    0.69
  -5   3   7   11.09    0.81
   5  -3   7   12.45    0.63
  -7  -5  -3   11.41    0.86
   3  -7   5   10.05    0.49
  -7   5   3   10.67    0.69
  -5  -4   7   37.19    1.72
   7   5   4   38.13    1.77
  -4  -7   5   36.99    1.70
  -7  -5   4   35.13    1.76
   4   7   5   30.35    1.64
   5   4   7   33.84    1.66
  -5   4   7   35.72    1.66
  -7   5   4   37.05    1.58
   5  -4   7   34.68    1.39
  -7  -5  -4   32.86    1.70
  -4   7   5   36.97    1.59
  -5  -7   5    2.05    0.34
  -5  -7   5    1.82    0.46
   7   5   5    0.68    0.39
  -7  -5   5    1.39    0.48
   5   5   7    1.65    0.48
  -5  -5   7    1.14    0.40
   5   7   5    1.60    0.47
  -7  -5  -5    1.60    0.46
  -5   7   5    1.02    0.38
  -7   5   5    0.93    0.36
  -5   5   7    1.17    0.40
  -5  -7  -5    2.46    0.51
   5  -5   7    1.90    0.25
   7   5   6    0.01    0.34
  -5  -6   7   -0.06    0.33
  -6  -7   5    0.30    0.32
   5   6   7    0.13    0.35
   6   7   5   -0.56    0.30
  -5  -6   7   -0.02    0.27
  -7  -5   6    0.08    0.34
  -7  -5  -6    0.27    0.35
  -7   5   6   -0.18    0.34
  -5   6   7    0.08    0.33
  -6  -7  -5    0.17    0.35
  -6   7   5   -0.25    0.29
  -7  -6   0    0.40    0.33
   0  -7   6   -0.09    0.18
   0   7   6   -0.16    0.26
  -7   6   0    0.18    0.18
  -6   0   7   -0.05    0.33
   6   0   7   -0.24    0.27
   6   1   7   21.94    1.23
   6   1   7   21.53    1.14
  -6  -1   7   22.11    1.24
  -1  -7   6   21.06    1.07
  -7   6  -1   21.39    0.88
  -7  -6   1   21.26    1.27
   1   7   6   23.37    1.21
  -7   6   1   20.04    0.97
   6  -1   7   21.83    1.30
   1  -7   6   22.56    0.97
  -1   7   6   23.46    1.18
  -6   1   7   20.53    1.19
  -7  -6  -1   19.80    1.23
   6  -1   7   22.57    1.07
   6   2   7   62.82    2.49
  -6  -2   7   62.77    2.59
   2   7   6   56.24    2.48
   6   2   7   57.21    2.51
  -7  -6   2   63.67    2.66
   2  -7   6   61.38    2.21
   6  -2   7   60.97    2.70
  -6   2   7   61.96    2.54
  -2   7   6   60.21    2.47
  -7  -6  -2   58.87    2.62
  -7   6   2   59.15    2.32
   6  -2   7   62.30    2.33
   6   3   7   -0.06    0.29
  -3  -7   6   -0.09    0.26
  -7  -6   3   -0.05    0.31
  -6  -3   7    0.47    0.36
   3   7   6    0.11    0.30
   6  -3   7   -0.16    0.18
  -7  -6  -3   -0.13    0.34
  -7   6   3    0.40    0.25
  -3   7   6    0.02    0.29
  -6   3   7    0.32    0.33
  -7  -6   4   63.46    2.74
   7   6   4   57.22    2.67
  -6  -4   7   64.56    2.71
   4   7   6   66.30    2.69
  -4  -7   6   65.58    2.63
  -4  -7   6   62.02    2.54
   6   4   7   63.87    2.65
  -4   7   6   63.67    2.57
  -6   4   7   64.35    2.63
  -7   6   4   63.36    2.51
  -7  -6  -4   64.17    2.75
   6  -4   7   61.04    2.33
   5   7   6   13.72    1.00
   7   6   5   14.05    1.04
   6   5   7   14.14    1.00
  -5  -7   6   14.92    1.02
  -5  -7   6   13.50    0.83
  -7  -6   5   12.77    1.01
  -6  -5   7   13.73    1.01
  -7  -6  -5   13.51    1.05
  -6   5   7   14.49    0.96
  -5   7   6   12.64    0.89
  -7   6   5   13.34    0.88
  -6  -7   6   31.99    1.69
   6   6   7   31.15    1.68
  -7  -6   6   34.25    1.76
   6   7   6   36.26    1.80
  -6  -6   7   32.34    1.70
   7   6   6   33.51    1.74
  -7  -6  -6   34.21    1.78
  -6  -7  -6   33.63    1.75
  -7   6   6   34.42    1.63
  -6   7   6   33.01    1.61
  -6   6   7   31.36    1.61
  -7  -7   0    0.17    0.34
   0  -7   7   -0.23    0.20
  -7   0   7   -0.05    0.31
  -7   0  -7   -0.18    0.26
   7   0   7    0.24    0.34
  -7   7   0    0.01    0.17
   0   7   7   -0.34    0.30
  -7  -7   1    2.98    0.58
  -7   1  -7    1.82    0.38
  -1  -7   7    1.51    0.35
   1   7   7    1.89    0.47
  -7  -1   7    0.91    0.43
   7   1   7    1.77    0.46
   7   1   7    1.79    0.39
   7  -1   7    1.29    0.48
  -7   1   7    1.19    0.48
  -7  -7  -1    2.18    0.51
   7  -1   7    1.95    0.38
  -7  -1  -7    2.17    0.42
  -7   7   1    2.05    0.31
  -1   7   7    1.90    0.43
   1  -7   7    1.83    0.30
  -7  -7   2   13.27    0.99
   2   7   7   11.58    0.90
   7   2   7   13.35    0.92
  -7  -2   7   11.09    0.93
  -7   2  -7   13.36    0.78
   7   2   7   12.76    0.93
  -7   2   7   11.24    0.89
  -7  -2  -7   12.71    0.90
   2  -7   7   12.56    0.65
   7  -2   7   12.83    0.76
  -7   7   2   12.54    0.74
  -2   7   7   12.41    0.88
  -7  -7  -2   10.73    0.95
  -7  -7   3    1.69    0.48
   3   7   7    1.02    0.41
  -3  -7   7    1.81    0.44
  -3  -7   7    0.96    0.39
  -7  -3   7    0.64    0.41
   7   3   7    1.03    0.40
  -7   3  -7    1.05    0.28
  -7   3   7    1.30    0.47
   7  -3   7    1.20    0.28
  -7  -3  -7    1.41    0.42
  -7   7   3    0.78    0.31
  -3   7   7    0.73    0.37
  -7  -7  -3    1.22    0.46
  -7  -7   4   12.21    0.99
   7   7   4   13.04    1.02
  -4  -7   7   12.03    0.92
  -4  -7   7   13.47    0.92
  -7  -4   7   13.50    1.02
   4   7   7   12.33    0.96
   7   4   7   14.13    0.99
  -7   4   7   14.04    0.96
   7  -4   7   12.69    0.75
  -7   7   4   13.19    0.85
  -4   7   7   11.79    0.92
  -7  -4  -7   13.54    0.98
  -7  -7  -4   10.50    0.99
  -7  -7   5   -0.05    0.34
   7   5   7    0.77    0.42
  -5  -7   7    0.38    0.36
  -5  -7   7    0.45    0.34
  -7  -5   7   -0.24    0.35
   7   7   5    0.19    0.41
   5   7   7    0.51    0.41
  -7  -7  -5    0.50    0.42
  -7   7   5    0.39    0.35
  -5   7   7    0.34    0.36
  -7   5   7    0.41    0.37
  -7  -5  -7   -0.09    0.39
  -7  -7   6    0.36    0.43
   7   6   7   -0.18    0.39
  -6  -7   7    0.02    0.37
   7   7   6   -0.17    0.36
  -7  -6   7   -0.29    0.34
   6   7   7    0.39    0.42
  -7  -6  -7   -0.55    0.35
  -7  -7  -6   -0.48    0.33
  -7   7   6   -0.17    0.34
  -6   7   7   -0.18    0.32
  -7   6   7   -0.13    0.33
  -6  -7  -7    0.41    0.40
  -7  -7   7   11.69    1.08
   7   7   7   12.98    1.08
  -7   7   7   12.86    1.03
  -7  -7  -7   15.38    1.14
   0  -8   0   42.68    1.81
  -8   0   0   46.94    1.97
   0   0   8   46.25    1.90
   0   8   0   45.01    1.81
   0  -1   8   -0.19    0.19
   0  -1   8    0.20    0.29
  -8   0   1    0.29    0.25
  -8   0  -1    0.18    0.23
   0   1   8   -0.24    0.21
  -1   8   0   -0.19    0.17
   1   8   0    0.18    0.23
   1  -8   0   -0.18    0.17
  -8   0  -2  349.55   12.05
   0   2   8  351.17   12.01
  -8   0   2  356.86   12.08
   0  -2   8  350.12   12.18
   0  -2   8  344.63   11.94
  -2   8   0  349.25   11.82
  -2  -8   0  347.49   12.01
   2  -8   0  345.47   11.82
   0   3   8    0.00    0.27
  -3  -8   0    0.06    0.23
  -8   0  -3    0.31    0.28
  -8   0   3   -0.53    0.22
   0  -3   8    0.26    0.33
  -3   8   0    0.12    0.16
   0   4   8   36.31    1.60
  -8   0   4   35.35    1.66
  -8   0  -4   34.22    1.56
  -4   8   0   32.28    1.30
   0  -4   8   31.79    1.70
  -4  -8   0   31.38    1.58
   0  -5   8    0.15    0.23
   0   5   8    0.15    0.32
   0  -5   8   -0.19    0.31
  -5  -8   0    0.41    0.34
  -8   0   5    0.37    0.32
  -8   0  -5    0.07    0.23
   8   0   5    0.28    0.28
  -5   8   0    0.25    0.16
  -8   0  -6  217.07    7.64
  -8   0   6  218.35    7.79
   0  -6   8  220.94    7.91
   8   0   6  219.39    7.78
  -6  -8   0  216.42    7.81
   0  -6   8  206.76    7.50
   0   6   8  213.73    7.71
  -8   0  -7   -0.16    0.26
  -8   0   7    0.52    0.44
   0  -7   8   -0.07    0.24
   0   7   8    0.21    0.35
   8   0   7   -0.24    0.32
  -7  -8   0   -0.07    0.34
   0   8   1    0.43    0.23
  -8   1   0    0.18    0.25
   0  -8   1    0.36    0.20
  -8  -1   0    0.53    0.28
   1   0   8    0.73    0.27
  -1   0   8    0.43    0.25
   1   1   8    5.16    0.51
  -8  -1   1    3.87    0.57
  -8   1  -1    4.68    0.51
  -1  -1   8    3.98    0.48
   1   8   1    5.23    0.48
  -8   1   1    4.87    0.54
   1  -8   1    4.73    0.41
  -1   1   8    6.69    0.58
  -1   8   1    5.92    0.46
  -8  -1  -1    4.88    0.56
  -1  -8  -1    4.20    0.48
   1  -1   8    4.80    0.47
   1  -1   8    4.69    0.68
  -1  -2   8    6.24    0.55
  -2   8  -1    7.09    0.46
   2   8   1    6.27    0.60
   1   2   8    6.20    0.62
  -8   1  -2    6.26    0.56
  -1  -2   8    6.71    0.71
  -8  -1   2    7.62    0.67
  -2  -8   1    7.51    0.58
  -1   2   8    6.46    0.64
  -2  -8  -1    6.84    0.61
   2  -8   1    7.29    0.46
  -8   1   2    7.76    0.65
   1  -2   8    7.01    0.71
  -8  -1  -2    5.66    0.62
  -2   8   1    6.43    0.48
  -1  -3   8   -0.14    0.32
   1   3   8   -0.19    0.23
   3   8   1   -0.32    0.24
  -8   1  -3    0.32    0.25
  -8  -1   3   -0.21    0.25
  -3  -8   1    0.25    0.24
  -1  -3   8   -0.18    0.22
  -3   8  -1    0.04    0.14
  -8  -1  -3   -0.43    0.20
  -3  -8  -1    0.02    0.25
  -8   1   3    0.01    0.28
  -1   3   8    0.20    0.29
   1  -3   8    0.05    0.32
   3  -8   1    0.11    0.14
  -3   8   1   -0.06    0.18
  -8   1  -4   82.38    3.19
  -8  -1   4   82.63    3.35
   8   1   4   87.49    3.24
  -1  -4   8   89.65    3.25
  -1  -4   8   78.30    3.36
  -4   8  -1   83.13    2.94
  -4  -8   1   82.72    3.31
   1   4   8   83.73    3.27
   1  -4   8   84.05    3.47
  -8   1   4   87.84    3.31
   1  -4   8   87.71    3.12
   4  -8   1   82.43    2.94
  -8  -1  -4   86.12    3.29
  -4  -8  -1   81.70    3.32
  -1   4   8   84.23    3.27
  -4   8   1   80.43    3.02
  -8   1  -5    9.69    0.71
  -5  -8   1   10.46    0.83
  -8  -1   5   11.00    0.90
  -1  -5   8   10.79    0.92
   1   5   8   11.09    0.81
   8   1   5    9.77    0.76
  -5  -8  -1   10.77    0.84
   1  -5   8    8.51    0.62
  -8   1   5    9.63    0.80
  -1   5   8    8.89    0.77
   1  -5   8    9.66    0.91
  -5   8   1   10.31    0.58
  -8  -1  -5   10.35    0.78
  -8  -1   6  101.99    4.02
  -8   1  -6  103.19    3.84
   1   6   8   96.89    3.92
   8   1   6  103.16    3.89
  -1  -6   8  103.13    3.80
  -6  -8   1  108.45    4.08
  -1  -6   8  101.28    4.06
   8   1   6  101.71    3.94
  -6   8   1  106.51    3.65
  -8  -1  -6  101.72    3.90
  -1   6   8  101.85    3.93
   1  -6   8  102.96    3.71
  -8   1   6   99.86    3.96
  -6  -8  -1   98.59    4.02
   8  -1   6  101.46    3.81
  -8  -1   7    1.31    0.48
   1   7   8    2.65    0.52
  -7  -8   1    1.83    0.50
  -8   1  -7    1.73    0.38
   8   1   7    1.31    0.46
  -1  -7   8    1.64    0.37
   8   1   7    1.24    0.42
   1  -7   8    1.21    0.30
  -8  -1  -7    1.73    0.45
  -7  -8  -1    1.78    0.49
  -8   1   7    2.42    0.57
   8  -1   7    1.51    0.38
  -1   7   8    2.05    0.48
   8  -1   7    0.84    0.44
   2   0   8  363.75   12.27
   0  -8   2  363.27   12.21
  -8  -2   0  355.43   12.44
   2   0   8  357.13   12.50
   0   8   2  354.67   12.26
  -8   2   0  352.59   12.25
  -2   0   8  364.49   12.34
  -8  -2   1    1.27    0.44
  -2  -1   8    2.11    0.39
  -1  -8   2    1.80    0.33
   2   1   8    2.76    0.42
   1   8   2    2.22    0.37
  -8   2  -1    2.41    0.37
  -8  -2  -1    1.80    0.42
   2  -1   8    2.68    0.54
  -2   1   8    2.78    0.46
   2  -1   8    2.18    0.35
   1  -8   2    1.96    0.29
  -1  -8  -2    1.67    0.35
  -1   8   2    2.83    0.39
  -8   2   1    1.78    0.36
   2   2   8  623.06   20.77
  -2  -2   8  628.81   20.76
   2   8   2  625.84   20.78
   8   2   2  619.36   20.60
  -8  -2   2  614.73   20.90
  -8   2  -2  610.70   20.68
  -8   2   2  622.99   20.74
  -8  -2  -2  631.25   20.89
   2  -8   2  611.00   20.52
  -2   8   2  572.61   20.61
  -2   2   8  611.46   20.79
   2  -2   8  590.76   20.96
  -2  -8  -2  611.67   20.78
   8   2   3   40.14    1.67
  -2  -3   8   41.98    1.77
  -3  -8   2   43.12    1.83
   3   8   2   39.75    1.81
  -8  -2   3   38.99    1.88
  -2  -3   8   42.79    1.91
  -8   2  -3   38.37    1.69
   2   3   8   39.11    1.78
  -8  -2  -3   41.92    1.87
  -8   2   3   41.89    1.79
   2  -3   8   41.56    1.66
  -3   8   2   40.86    1.65
   2  -3   8   43.96    2.04
  -3  -8  -2   37.86    1.79
  -2   3   8   38.99    1.80
   3  -8   2   39.73    1.50
   8   2   4   61.03    2.42
  -2  -4   8   58.79    2.46
  -8  -2   4   66.76    2.66
   4   8   2   64.42    2.60
  -2  -4   8   61.56    2.61
  -4  -8   2   65.67    2.61
  -8   2  -4   61.14    2.43
   2   4   8   60.50    2.53
   2  -4   8   64.42    2.36
  -8   2   4   58.44    2.50
   2  -4   8   59.69    2.72
  -4  -8  -2   61.94    2.58
  -2   4   8   58.75    2.53
  -8  -2  -4   61.03    2.57
  -4   8   2   62.27    2.34
   8   2   5    0.51    0.33
  -5  -8   2   -0.32    0.28
   2   5   8    0.56    0.33
   8   2   5    0.32    0.32
  -8   2  -5    0.14    0.23
   5   8   2   -0.01    0.33
  -2  -5   8    0.49    0.29
  -8  -2   5    0.15    0.33
  -2  -5   8    0.21    0.31
  -8   2   5    0.16    0.31
  -2   5   8    0.07    0.30
   2  -5   8    0.19    0.21
  -5   8   2    0.38    0.24
  -8  -2  -5    0.44    0.35
  -5  -8  -2    0.44    0.36
  -8   2  -6   56.93    2.23
  -8  -2   6   59.46    2.51
  -2  -6   8   52.74    2.42
   2   6   8   51.81    2.36
  -6  -8   2   54.62    2.43
   8   2   6   53.54    2.34
  -6   8   2   54.52    2.11
  -8   2   6   56.16    2.40
   2  -6   8   54.45    2.09
  -2   6   8   54.95    2.35
  -8  -2  -6   52.49    2.34
  -6  -8  -2   54.98    2.45
   2   7   8    0.04    0.36
  -7  -8   2    0.40    0.37
  -2  -7   8   -0.22    0.35
   8   2   7   -0.17    0.32
  -8   2  -7    0.05    0.25
   8   2   7    0.50    0.38
  -8  -2   7    0.10    0.37
  -7  -8  -2    0.43    0.43
  -7   8   2   -0.06    0.22
   8  -2   7   -0.23    0.23
  -2   7   8    0.18    0.35
  -8  -2  -7   -0.38    0.30
   2  -7   8    0.01    0.20
  -8   2   7    0.08    0.35
   3   0   8   33.80    1.48
  -3   0   8   35.36    1.57
   8   3   0   33.39    1.22
  -8  -3   0   31.56    1.61
   0  -8   3   32.09    1.39
   3   0   8   33.42    1.67
  -8   3   0   32.45    1.40
   0   8   3   32.20    1.47
   1   8   3   38.84    1.67
  -3  -1   8   37.49    1.68
   8   3   1   37.83    1.42
  -8   3  -1   36.07    1.53
  -1  -8   3   39.60    1.61
   3   1   8   38.45    1.64
  -8  -3   1   35.07    1.77
   1  -8   3   38.73    1.49
  -8  -3  -1   34.22    1.77
  -3   1   8   36.25    1.69
   3  -1   8   35.91    1.82
  -1   8   3   37.50    1.60
  -8   3   1   36.50    1.57
   8   3  -1   37.50    1.30
   2   8   3   27.72    1.36
  -8  -3   2   26.78    1.46
  -8   3  -2   26.92    1.21
   8   3   2   26.37    1.15
  -3  -2   8   27.23    1.35
   3   2   8   29.33    1.37
  -2   8   3   27.85    1.27
   3  -2   8   28.26    1.24
  -3   2   8   26.68    1.37
  -8   3   2   29.16    1.31
   2  -8   3   29.20    1.12
   3  -2   8   26.73    1.51
  -8  -3  -2   28.42    1.46
  -3  -8   3    0.38    0.28
   8   3   3   -0.04    0.17
  -8  -3   3   -0.36    0.28
  -3  -3   8   -0.07    0.25
  -8   3  -3    0.22    0.19
   3   8   3    0.09    0.30
   3   3   8    0.15    0.27
  -3   8   3   -0.19    0.20
   3  -3   8    0.31    0.37
   3  -3   8   -0.17    0.20
   3  -8   3    0.01    0.10
  -3   3   8    0.21    0.31
  -8   3   3   -0.15    0.26
  -8  -3  -3   -0.31    0.24
  -3  -8  -3   -0.11    0.25
  -3  -4   8   26.54    1.34
   8   3   4   25.64    1.24
  -3  -4   8   29.28    1.46
  -4  -8   3   26.17    1.38
  -8  -3   4   26.36    1.47
   4   8   3   26.68    1.42
  -8   3  -4   26.96    1.22
   3   4   8   29.35    1.41
  -4   8   3   28.80    1.25
  -4  -8  -3   27.37    1.44
   3  -4   8   27.83    1.18
  -8  -3  -4   29.24    1.46
  -3   4   8   24.13    1.36
  -8   3   4   25.89    1.32
   3  -4   8   29.17    1.63
  -3  -5   8   46.64    2.04
  -8   3  -5   47.03    1.91
  -8  -3   5   45.68    2.17
   3   5   8   45.24    2.08
  -3  -5   8   45.05    2.11
   5   8   3   50.25    2.17
  -5  -8   3   51.68    2.19
   8   3   5   44.78    2.11
   8   3   5   48.01    1.99
  -5   8   3   46.18    1.90
  -3   5   8   50.93    2.13
  -8   3   5   44.96    2.04
  -8  -3  -5   47.96    2.13
   3  -5   8   47.28    1.83
  -5  -8  -3   48.72    2.18
  -3  -6   8   26.80    1.36
  -8  -3   6   25.88    1.50
   6   8   3   28.94    1.53
  -6  -8   3   27.30    1.52
   3   6   8   25.39    1.42
  -3  -6   8   26.70    1.45
   8   3   6   26.23    1.42
  -8   3  -6   27.94    1.25
  -3   6   8   26.30    1.40
  -8  -3  -6   25.53    1.41
  -8   3   6   25.56    1.39
  -6   8   3   27.42    1.24
   3  -6   8   26.61    1.13
  -6  -8  -3   26.55    1.49
  -3  -7   8   19.05    1.15
  -8  -3   7   20.51    1.32
  -7  -8   3   20.43    1.35
   8   3   7   19.14    1.23
   3   7   8   17.40    1.19
  -3  -7   8   18.64    1.23
   8  -3   7   22.85    1.06
  -8  -3  -7   21.87    1.27
  -8   3   7   19.02    1.21
  -7  -8  -3   19.18    1.30
  -3   7   8   21.00    1.23
  -7   8   3   22.35    1.09
   4   0   8   27.21    1.48
  -8   4   0   28.03    1.20
   0  -8   4   27.04    1.20
   4   0   8   27.99    1.29
  -8  -4   0   25.16    1.44
  -4   0   8   29.41    1.41
   0   8   4   27.16    1.31
  -8  -4   1   61.35    2.66
  -8   4  -1   61.76    2.31
   4   1   8   60.88    2.64
   4   1   8   63.34    2.49
   1   8   4   63.18    2.51
  -1  -8   4   61.67    2.41
  -4  -1   8   66.02    2.58
  -8   4   1   59.91    2.37
  -1   8   4   64.33    2.48
   1  -8   4   60.99    2.29
   4  -1   8   62.36    2.70
  -4   1   8   64.53    2.57
  -8  -4  -1   55.59    2.60
   2   8   4   56.12    2.41
   4   2   8   60.94    2.40
  -4  -2   8   58.30    2.43
  -8   4  -2   56.97    2.16
  -8  -4   2   56.14    2.53
  -2   8   4   59.43    2.33
   4  -2   8   56.48    2.25
  -4   2   8   58.34    2.44
   4  -2   8   58.20    2.62
  -8  -4  -2   63.97    2.56
   2  -8   4   58.11    2.10
  -8   4   2   57.46    2.29
  -3  -8   4   35.20    1.66
  -8  -4   3   37.99    1.82
  -4  -3   8   36.44    1.69
  -8   4  -3   34.72    1.42
   3   8   4   32.71    1.66
   4   3   8   36.73    1.68
  -3   8   4   38.95    1.61
  -4   3   8   37.20    1.71
  -8  -4  -3   36.05    1.77
   4  -3   8   35.87    1.49
   4  -3   8   36.00    1.88
  -8   4   3   35.58    1.59
  -4  -8   4   73.93    3.01
  -8  -4   4   70.91    3.10
  -8   4  -4   75.90    2.78
  -4  -4   8   73.93    3.01
   4   8   4   69.65    3.01
   4   4   8   80.16    3.03
  -4   4   8   72.96    3.00
  -4   8   4   77.02    2.88
   4  -4   8   75.36    2.74
  -8  -4  -4   75.52    3.09
  -8   4   4   73.23    2.91
  -4  -8  -4   75.82    3.06
  -4  -5   8    0.21    0.31
  -8  -4   5   -0.30    0.34
   4   5   8    0.13    0.33
  -4  -5   8   -0.17    0.28
   5   8   4   -0.45    0.36
   8   4   5    0.07    0.33
  -5  -8   4    0.26    0.37
  -5   8   4   -0.14    0.24
  -8   4   5    0.21    0.31
  -8  -4  -5   -0.54    0.31
  -5  -8  -4   -0.07    0.32
   4  -5   8   -0.13    0.17
  -4   5   8    0.40    0.35
  -4  -6   8  115.78    4.43
   6   8   4  119.14    4.56
   4   6   8  112.99    4.48
  -6  -8   4  117.09    4.55
   8   4   6  119.91    4.53
  -8  -4   6  110.57    4.56
  -4  -6   8  121.79    4.48
  -8   4   6  121.51    4.46
  -6   8   4  112.07    4.28
  -4   6   8  115.22    4.46
  -8  -4  -6  118.28    4.53
  -6  -8  -4  122.28    4.60
  -7  -8   4    2.61    0.58
  -8  -4   7    2.36    0.61
  -4  -7   8    1.89    0.49
   8   4   7    1.02    0.44
   7   8   4    2.80    0.61
   4   7   8    2.00    0.51
  -4  -7   8    2.22    0.51
  -7  -8  -4    2.37    0.59
  -8   4   7    1.66    0.47
  -8  -4  -7    2.41    0.54
  -4   7   8    1.71    0.50
  -7   8   4    1.69    0.39
  -8  -5   0  136.49    5.15
  -8   5   0  132.43    4.74
   0  -8   5  132.54    4.79
   0   8   5  140.38    4.98
   5   0   8  136.83    5.15
  -5   0   8  135.21    5.04
  -8  -5   1    3.16    0.56
  -5  -1   8    3.32    0.56
   5   1   8    3.16    0.56
  -8   5  -1    2.72    0.32
   5   1   8    2.69    0.46
   1   8   5    3.15    0.51
  -1  -8   5    2.51    0.38
   1  -8   5    2.25    0.32
  -8   5   1    2.92    0.39
  -8  -5  -1    2.63    0.54
   5  -1   8    2.95    0.42
   5  -1   8    3.22    0.60
  -5   1   8    3.08    0.53
  -1   8   5    3.07    0.48
  -5  -2   8   76.33    3.05
   5   2   8   76.38    2.96
   2   8   5   77.20    3.01
  -2  -8   5   76.20    2.97
  -8   5  -2   71.53    2.66
  -8  -5   2   72.24    3.12
   2  -8   5   74.98    2.66
  -8   5   2   76.57    2.83
  -5   2   8   74.51    3.01
  -2   8   5   70.59    2.90
   5  -2   8   75.96    2.82
  -8  -5  -2   75.03    3.11
   5  -2   8   75.46    3.20
  -8  -5   3    0.26    0.36
  -3  -8   5    0.08    0.27
  -5  -3   8    0.13    0.32
   5   3   8    0.94    0.39
   3   8   5   -0.05    0.32
  -3   8   5    0.39    0.31
  -8  -5  -3    0.51    0.35
  -8   5   3    0.40    0.28
   5  -3   8    0.41    0.40
   5  -3   8    0.18    0.21
  -5   3   8    0.32    0.38
   5   4   8    3.05    0.53
  -4  -8   5    3.99    0.58
  -5  -4   8    3.42    0.57
   4   8   5    4.18    0.64
  -8  -5   4    3.14    0.60
  -4   8   5    2.90    0.45
  -4  -8  -5    3.13    0.56
  -8  -5  -4    3.54    0.64
  -8   5   4    4.01    0.55
   5  -4   8    2.77    0.36
  -5   4   8    3.70    0.60
  -5  -5   8    8.40    0.81
   8   5   5    6.58    0.75
  -5  -8   5    7.34    0.73
   5   8   5    6.65    0.77
   5   5   8    7.49    0.76
  -8  -5   5    5.96    0.76
  -5  -8  -5    6.38    0.75
  -8  -5  -5    6.29    0.74
  -8   5   5    7.59    0.71
  -5   5   8    5.49    0.75
   5  -5   8    7.03    0.67
  -5   8   5    6.95    0.66
  -6  -8   5    1.08    0.46
  -8  -5   6    0.18    0.40
   5   6   8    0.54    0.41
  -5  -6   8    0.31    0.37
  -5  -6   8    0.34    0.34
   8   5   6    0.03    0.40
   6   8   5   -0.19    0.37
  -6   8   5    1.02    0.38
  -5   6   8    0.90    0.40
  -8   5   6    1.43    0.46
  -8  -5  -6    0.97    0.44
  -6  -8  -5    0.45    0.42
  -7  -8   5    5.27    0.76
  -5  -7   8    7.05    0.79
   5   7   8    6.09    0.78
  -8  -5   7    5.01    0.80
   8   5   7    4.69    0.72
   7   8   5    2.84    0.65
  -7   8   5    4.96    0.65
  -8   5   7    5.20    0.76
  -5   7   8    5.46    0.78
  -8  -5  -7    5.97    0.82
  -7  -8  -5    5.96    0.84
  -6   0   8  213.86    7.86
  -8   6   0  225.28    7.52
   0  -8   6  221.04    7.61
  -8  -6   0  224.87    8.01
   0   8   6  212.75    7.78
   6   0   8  219.21    7.96
   6   1   8   19.32    1.02
   1   8   6   13.63    1.02
  -8  -6   1   15.85    1.13
  -6  -1   8   16.93    1.10
  -1  -8   6   18.38    0.93
   6   1   8   18.16    1.13
  -8  -6  -1   14.32    1.10
  -1   8   6   16.16    1.02
  -8   6   1   16.93    0.85
   1  -8   6   16.85    0.82
  -6   1   8   17.00    1.09
   6  -1   8   16.59    0.92
   6  -1   8   17.48    1.20
   6   2   8   56.24    2.41
  -8  -6   2   56.37    2.50
   6   2   8   53.22    2.29
   2   8   6   53.58    2.36
  -2  -8   6   55.99    2.25
  -6  -2   8   50.97    2.37
  -8  -6  -2   52.40    2.44
  -2   8   6   53.34    2.28
   2  -8   6   55.90    2.01
  -8   6   2   56.17    2.15
  -6   2   8   52.55    2.37
   6  -2   8   55.04    2.54
   6  -2   8   54.79    2.15
  -6  -3   8   12.65    1.04
  -8  -6   3   14.37    1.09
   3   8   6   14.63    1.05
   6   3   8   14.94    0.98
  -3   8   6   16.11    0.97
  -8   6   3   15.14    0.89
   6  -3   8   14.29    0.78
  -8  -6  -3   13.80    1.06
  -6   3   8   13.98    1.01
   6   4   8  106.18    4.27
   4   8   6  111.21    4.32
  -4  -8   6  116.41    4.28
  -8  -6   4  109.76    4.41
  -6  -4   8  110.74    4.36
   6  -4   8  107.95    3.96
  -8   6   4  112.84    4.15
  -6   4   8  110.45    4.28
  -4   8   6  116.30    4.21
  -8  -6  -4  113.10    4.42
  -6  -5   8    7.35    0.79
  -8  -6   5    6.88    0.82
   5   8   6    7.04    0.81
   8   6   5    7.27    0.83
   6   5   8    7.37    0.80
  -5  -8   6    7.32    0.79
  -5  -8  -6    9.16    0.88
  -8   6   5    6.38    0.72
  -5   8   6    8.87    0.78
  -6   5   8    7.46    0.77
  -8  -6  -5    7.61    0.82
  -6  -8   6   19.96    1.29
   6   8   6   22.07    1.35
  -8  -6   6   20.29    1.33
  -6  -6   8   17.39    1.22
   8   6   6   20.21    1.32
   6   6   8   20.37    1.29
  -6  -8  -6   19.12    1.32
  -6   6   8   19.71    1.24
  -8   6   6   19.55    1.20
  -6   8   6   19.45    1.14
  -8  -6  -6   21.45    1.34
  -6  -7   8   17.66    1.21
  -7  -8   6   16.51    1.21
   7   8   6   17.65    1.28
   6   7   8   19.62    1.33
  -8  -6   7   18.05    1.28
   8   6   7   20.03    1.31
  -8   6   7   16.65    1.18
  -6   7   8   17.61    1.17
  -7   8   6   17.82    1.13
  -7  -8  -6   16.78    1.24
  -8  -6  -7   17.31    1.24
   0   8   7   56.86    2.53
   0  -8   7   60.68    2.35
  -8  -7   0   60.71    2.72
  -7   0   8   60.49    2.65
   7   0   8   64.59    2.73
   7   1   8    9.37    0.72
   1   8   7    8.03    0.77
   7   1   8    6.90    0.76
  -7  -1   8    7.83    0.80
  -1  -8   7    8.42    0.64
  -8  -7   1    5.82    0.76
  -8   7   1    7.74    0.57
   1  -8   7    8.14    0.55
   7  -1   8    6.33    0.81
  -7   1   8    7.05    0.77
   7  -1   8    7.30    0.63
  -8  -7  -1    7.76    0.84
  -1   8   7    7.78    0.79
  -8  -7   2   51.05    2.43
  -2  -8   7   54.74    2.21
   2   8   7   50.34    2.32
   7   2   8   52.47    2.36
   7   2   8   48.93    2.25
  -7  -2   8   53.18    2.40
  -8   7   2   53.94    2.08
  -8  -7  -2   54.12    2.47
  -2   8   7   51.67    2.28
   7  -2   8   53.17    2.13
   7  -2   8   56.13    2.54
  -7   2   8   50.18    2.32
   3   8   7    0.15    0.36
  -7  -3   8    0.00    0.36
   7   3   8    0.08    0.31
  -8  -7   3    0.15    0.39
  -8   7   3    0.38    0.30
   7  -3   8   -0.05    0.22
  -7   3   8   -0.11    0.35
  -8  -7  -3   -0.34    0.34
  -3   8   7   -0.01    0.32
   4   8   7    8.24    0.85
  -4  -8   7    5.99    0.73
  -8  -7   4    8.03    0.91
   7   4   8    8.40    0.86
  -4  -8   7    8.45    0.78
  -7  -4   8    7.43    0.89
  -4   8   7    9.43    0.79
  -8  -7  -4    8.66    0.90
  -8   7   4    8.71    0.71
  -7   4   8    8.70    0.89
   5   8   7    0.81    0.50
   8   7   5    1.05    0.48
  -7  -5   8    0.10    0.41
  -5  -8   7    0.95    0.42
   7   5   8    0.95    0.47
  -8  -7   5    2.05    0.59
  -7   5   8    0.21    0.45
  -8   7   5    0.86    0.40
  -7  -5  -8    0.74    0.45
  -5   8   7    1.79    0.50
  -8  -7  -5    0.99    0.53
  -6  -8   7    4.33    0.67
   6   8   7    5.51    0.83
  -7  -6   8    4.42    0.73
  -8  -7   6    3.31    0.67
   8   7   6    4.47    0.77
   7   6   8    3.19    0.68
  -8   7   6    3.73    0.62
  -7   6   8    4.40    0.71
  -6   8   7    5.33    0.67
  -8  -7  -6    5.42    0.77
  -6  -8  -7    4.01    0.71
  -7  -6  -8    4.07    0.72
  -7  -8   7    1.14    0.51
   8   7   7    0.67    0.52
  -8  -7   7    0.32    0.50
   7   8   7    1.26    0.56
  -7  -7   8   -0.02    0.42
   7   7   8    0.89    0.50
  -8   7   7    0.45    0.41
  -7   7   8    1.06    0.51
  -7  -7  -8    0.94    0.49
  -7  -8  -7    1.74    0.63
  -7   8   7    1.72    0.54
  -8  -7  -7    1.05    0.53
  -8  -8   0   11.80    1.06
   0  -8   8    9.32    0.69
  -8   0   8   11.29    0.97
  -8   0  -8   10.38    0.81
   8   0   8   11.91    1.01
   0   8   8   10.49    0.90
  -8  -8   1   40.87    2.08
  -1  -8   8   41.87    1.80
   8   1   8   38.43    1.97
  -8  -1   8   41.01    2.04
   1   8   8   40.34    1.96
   8   1   8   41.71    1.89
  -8   1  -8   40.36    1.83
  -8   1   8   43.36    2.04
   8  -1   8   43.40    2.13
   8  -1   8   39.68    1.81
   1  -8   8   40.67    1.68
  -1   8   8   43.10    1.98
  -8  -1  -8   40.30    1.89
  -8  -8   2    3.19    0.63
   2   8   8    1.90    0.55
  -2  -8   8    3.40    0.52
  -8  -2   8    2.41    0.64
   8   2   8    2.93    0.57
   8   2   8    2.60    0.51
  -8   2  -8    2.64    0.45
  -8   2   8    2.43    0.55
   8  -2   8    2.68    0.64
   8  -2   8    2.86    0.45
  -8  -2  -8    2.69    0.54
  -2   8   8    2.39    0.52
  -8  -8  -2    3.03    0.65
  -8  -8   3   27.67    1.61
   8   3   8   27.91    1.52
  -3  -8   8   27.99    1.53
  -8  -3   8   28.05    1.65
   3   8   8   28.17    1.54
   8  -3   8   27.89    1.43
  -8   3   8   27.48    1.53
  -8  -8  -3   25.72    1.58
  -8   8   3   25.57    1.28
  -3   8   8   25.22    1.48
  -8  -3  -8   25.98    1.48
  -8  -8   4  118.03    4.74
   8   4   8  121.09    4.65
  -4  -8   8  117.46    4.57
  -4  -8   8  121.52    4.58
  -8  -4   8  124.94    4.77
   4   8   8  117.22    4.65
  -8  -4  -8  120.43    4.66
  -8  -8  -4  117.83    4.76
  -8   8   4  126.60    4.45
  -4   8   8  114.95    4.56
  -8   4   8  114.04    4.59
  -8  -8   5   11.25    1.07
   5   8   8   11.04    1.00
  -5  -8   8    8.10    0.90
  -8  -5   8    9.62    1.04
   8   8   5    8.85    0.99
   8   5   8   10.41    0.96
  -8   5   8    9.88    0.98
  -8   8   5   11.79    0.87
  -5   8   8    7.87    0.89
  -8  -8  -5    9.55    1.00
  -8  -5  -8   12.05    1.01
  -8  -8   6   46.13    2.28
   6   8   8   46.85    2.28
  -6  -8   8   42.27    2.18
  -8  -6   8   43.78    2.26
   8   8   6   43.98    2.27
   8   6   8   42.67    2.21
  -8   6   8   45.27    2.17
  -8   8   6   48.35    2.10
  -6   8   8   43.28    2.11
  -8  -8  -6   49.45    2.36
  -8  -6  -8   46.69    2.30
  -8  -8   7    6.69    0.95
   8   7   8    7.24    1.01
  -7  -8   8    7.54    0.95
   8   8   7    7.69    1.07
  -8  -7   8    7.35    0.99
   7   8   8    6.76    0.93
  -8  -7  -8    7.18    0.92
  -8  -8  -7    6.62    0.90
  -8   8   7    6.41    0.77
  -7   8   8    6.78    0.89
  -8   7   8    6.81    0.90
  -7  -8  -8    6.82    0.92
  -8  -8   8   97.75    4.11
   8   8   8   96.15    4.14
  -8   8   8   99.22    3.96
  -8  -8  -8   98.57    4.14
   0  -9   0    0.05    0.21
  -9   0   0   -0.09    0.28
   0   0   9    0.40    0.29
   0   9   0   -0.16    0.20
   1   9   0   -0.26    0.22
   0   1   9   -0.11    0.25
  -1   9   0    0.16    0.21
  -9   0   1    0.07    0.30
  -9   0  -1    0.01    0.25
   1  -9   0   -0.20    0.19
   0  -1   9   -0.12    0.24
   0   2   9    6.27    0.63
  -2   9   0    6.35    0.49
  -9   0   2    6.87    0.67
  -9   0  -2    6.17    0.60
   0  -2   9    6.17    0.73
  -2  -9   0    5.80    0.61
   2  -9   0    6.35    0.49
   0  -2   9    6.21    0.59
  -9   0   3    0.17    0.35
  -3  -9   0    0.42    0.28
  -9   0  -3   -0.20    0.27
   0  -3   9    0.08    0.22
  -3   9   0    0.06    0.18
   0  -3   9   -0.42    0.33
   0   3   9    0.05    0.31
  -9   0   4   30.21    1.58
  -4  -9   0   33.60    1.61
   0  -4   9   28.41    1.67
  -9   0  -4   31.23    1.52
   0   4   9   32.33    1.55
  -4   9   0   30.82    1.27
  -9   0  -5   -0.19    0.26
   0  -5   9    0.28    0.43
   0   5   9   -0.24    0.31
  -9   0   5   -0.15    0.34
  -5  -9   0    0.10    0.30
   0  -5   9    0.15    0.25
  -9   0  -6    0.10    0.31
   9   0   6    0.13    0.36
   0  -6   9    0.38    0.28
   0  -6   9   -0.13    0.36
   0   6   9   -0.07    0.34
  -6  -9   0   -0.25    0.30
  -9   0   6    0.12    0.37
  -9   0   7    0.19    0.40
   9   0   7   -0.31    0.28
   9   0   7   -0.01    0.40
   0   7   9    0.00    0.38
  -9   0  -7   -0.09    0.30
  -7  -9   0    0.46    0.43
   0  -7   9   -0.27    0.24
   0  -7   9   -0.37    0.41
   9   0   8   16.94    1.21
  -8  -9   0   17.39    1.29
   0  -8   9   17.82    0.97
  -9   0   8   15.84    1.21
   9   0   8   17.37    1.14
   0   8   9   16.55    1.17
  -9   0  -8   16.33    1.08
   0   9   1    0.08    0.25
  -9   1   0   -0.24    0.24
   0  -9   1   -0.18    0.18
   1   0   9   -0.12    0.27
  -1   0   9    0.12    0.27
  -9  -1   0    0.28    0.29
   1  -9  -1    1.13    0.29
  -1  -9   1    0.78    0.30
   1   1   9    0.80    0.34
   1   9   1    0.73    0.29
  -9  -1   1    0.85    0.35
  -9   1  -1    0.59    0.32
  -1  -1   9    0.34    0.31
  -9   1   1    0.55    0.30
  -1   1   9    0.52    0.31
  -1   9   1    0.67    0.26
  -1  -9  -1    0.42    0.25
   1  -1   9    0.96    0.33
   1  -1   9    0.13    0.35
   1  -9   1    0.69    0.24
  -9  -1  -1    0.71    0.33
  -2  -9   1    1.83    0.61
  -1  -2   9    2.66    0.46
   2   9   1    1.46    0.40
  -9  -1   2    1.13    0.40
  -9   1  -2    1.99    0.42
   1   2   9    2.35    0.44
  -1  -2   9    2.77    0.54
  -2  -9  -1    2.04    0.42
  -9   1   2    2.14    0.43
  -2   9   1    1.53    0.31
  -9  -1  -2    1.71    0.43
   2  -9   1    2.37    0.33
  -1   2   9    2.13    0.47
   1  -2   9    2.00    0.39
   1  -2   9    1.37    0.47
  -1  -3   9    3.58    0.64
  -3  -9   1    5.26    0.56
   3   9   1    4.34    0.60
  -1  -3   9    5.22    0.56
  -3   9  -1    4.32    0.38
   1   3   9    4.68    0.59
  -9  -1   3    4.23    0.64
  -9   1  -3    4.38    0.53
  -9   1   3    4.96    0.59
  -3  -9  -1    3.36    0.54
  -1   3   9    4.92    0.61
  -9  -1  -3    5.09    0.62
   1  -3   9    2.64    0.59
  -3   9   1    4.23    0.43
   3  -9   1    4.17    0.37
  -1  -4   9    4.23    0.66
   1   4   9    3.68    0.56
  -1  -4   9    3.59    0.47
  -9  -1   4    5.14    0.66
   9   1   4    3.33    0.50
  -4  -9   1    3.62    0.56
  -9   1  -4    4.50    0.54
   1  -4   9    3.18    0.45
  -9   1   4    4.35    0.60
  -4   9   1    4.34    0.41
   1  -4   9    4.14    0.71
  -1   4   9    3.23    0.54
  -4  -9  -1    4.35    0.59
   4  -9   1    4.44    0.34
  -9  -1  -4    4.45    0.59
  -1  -5   9   -0.13    0.34
  -9  -1   5   -0.10    0.35
  -5  -9   1    0.44    0.38
  -9   1  -5    0.17    0.26
   1   5   9    0.56    0.40
  -9  -1  -5    0.08    0.32
  -9   1   5    0.01    0.39
  -1   5   9    0.32    0.34
   1  -5   9   -0.04    0.41
  -5   9   1    0.40    0.22
  -5  -9  -1   -0.15    0.30
   1  -5   9    0.40    0.26
  -1  -6   9   22.96    1.46
   1   6   9   20.44    1.28
   9   1   6   23.66    1.30
  -9  -1   6   21.54    1.36
  -6  -9   1   23.04    1.41
   9   1   6   21.20    1.29
  -9   1  -6   25.03    1.26
   1  -6   9   23.64    1.12
  -9   1   6   21.80    1.33
  -6  -9  -1   23.82    1.42
   1  -6   9   21.71    1.49
  -1   6   9   21.08    1.29
  -9  -1  -6   23.58    1.31
  -7  -9   1    3.40    0.65
   9   1   7    1.92    0.51
  -9  -1   7    2.16    0.58
   1   7   9    3.12    0.61
  -9   1  -7    2.47    0.48
  -1  -7   9    2.15    0.44
  -1  -7   9    1.45    0.57
   9   1   7    2.14    0.60
   9  -1   7    3.93    0.70
  -9   1   7    2.48    0.62
  -7  -9  -1    1.71    0.54
  -1   7   9    1.52    0.48
  -9  -1  -7    1.44    0.46
   1  -7   9    2.29    0.38
   9  -1   7    2.38    0.46
   9   1   8   17.78    1.37
  -8  -9   1   17.03    1.28
   9   1   8   18.96    1.25
  -1  -8   9   20.24    1.09
  -1  -8   9   21.09    1.41
  -9   1  -8   18.33    1.11
  -9  -1   8   22.07    1.43
   1   8   9   20.06    1.31
  -8  -9  -1   18.25    1.31
  -1   8   9   21.09    1.28
  -9   1   8   15.33    1.22
   9  -1   8   18.37    1.11
  -9  -1  -8   16.78    1.15
   9  -1   8   17.39    1.29
   2   0   9    0.07    0.24
  -2   0   9    0.13    0.28
   0  -9   2    0.05    0.20
   2   0   9   -0.41    0.34
   0   9   2   -0.20    0.23
  -9  -2   0   -0.07    0.28
  -9   2   0   -0.32    0.22
   1   9   2    0.06    0.25
  -9  -2   1    1.35    0.46
  -9   2  -1    0.63    0.29
   2   1   9    0.48    0.30
  -2  -1   9    0.34    0.30
  -1  -9   2    0.28    0.25
  -1   9   2    0.78    0.31
  -9  -2  -1    0.51    0.35
  -9   2   1    0.21    0.27
   1  -9   2    0.30    0.21
   2  -1   9    0.42    0.28
  -1  -9  -2    0.89    0.31
  -2   1   9    0.55    0.33
   2  -1   9    0.74    0.41
   2   9   2   41.05    1.89
  -9   2  -2   44.15    1.84
   9   2   2   44.37    1.73
  -9  -2   2   42.14    2.01
   2   2   9   45.01    1.91
  -2  -2   9   42.35    1.89
  -2   9   2   42.77    1.76
  -2  -9  -2   41.95    1.90
   2  -2   9   38.65    2.06
  -9   2   2   42.44    1.88
   2  -9   2   43.68    1.67
  -2   2   9   43.19    1.93
  -9  -2  -2   41.87    1.98
  -9  -2   3   51.62    2.27
  -2  -3   9   49.14    2.23
  -2  -3   9   47.39    2.06
  -3  -9   2   48.25    2.11
   9   2   3   49.31    1.97
   3   9   2   47.41    2.12
   2   3   9   48.03    2.11
  -9   2  -3   49.30    2.04
  -3  -9  -2   49.08    2.13
  -2   3   9   48.94    2.14
  -9  -2  -3   48.81    2.18
   2  -3   9   50.45    2.36
  -3   9   2   47.95    1.94
   3  -9   2   47.41    1.80
   2  -3   9   46.29    1.96
   4   9   2  110.96    4.41
   2   4   9  115.07    4.39
  -9   2  -4  116.44    4.28
  -4  -9   2  118.05    4.42
  -2  -4   9  121.77    4.55
  -2  -4   9  113.72    4.31
  -9  -2   4  113.94    4.49
   9   2   4  120.76    4.27
  -9   2   4  114.96    4.37
  -2   4   9  108.55    4.37
   2  -4   9  116.93    4.19
  -4   9   2  121.04    4.17
  -9  -2  -4  123.46    4.48
   2  -4   9  109.61    4.59
  -4  -9  -2  108.32    4.39
   2   5   9    0.52    0.37
  -2  -5   9    0.04    0.30
  -9  -2   5    0.10    0.38
  -5  -9   2    0.13    0.36
  -2  -5   9    0.38    0.42
  -9   2  -5    0.33    0.29
   9   2   5    0.57    0.31
  -2   5   9    0.23    0.39
  -5  -9  -2    0.88    0.42
   2  -5   9    0.34    0.24
   2  -5   9    0.45    0.50
  -9   2   5    0.14    0.35
  -9  -2  -5    0.22    0.35
  -5   9   2    0.30    0.24
   9   2   6   44.46    2.05
  -9  -2   6   44.66    2.16
  -2  -6   9   40.22    2.09
   2   6   9   41.99    2.05
  -6  -9   2   45.41    2.14
  -2  -6   9   47.05    2.53
  -9   2  -6   44.02    1.93
  -9  -2  -6   43.17    2.05
  -9   2   6   43.22    2.06
  -6  -9  -2   43.98    2.14
   2  -6   9   45.91    1.81
  -6   9   2   46.05    1.81
  -2   6   9   46.94    2.08
  -9  -2   7    5.12    0.79
  -7  -9   2    5.89    0.80
   9   2   7    5.16    0.70
  -9   2  -7    5.24    0.68
   9   2   7    3.64    0.62
   2   7   9    4.05    0.68
  -2  -7   9    5.22    0.81
  -9   2   7    4.89    0.75
  -7  -9  -2    3.81    0.66
  -9  -2  -7    4.71    0.63
  -2   7   9    4.28    0.68
   2  -7   9    5.22    0.59
   9   2   8   28.15    1.57
  -2  -8   9   29.23    1.56
  -2  -8   9   27.51    1.61
   2   8   9   30.13    1.62
  -8  -9   2   26.40    1.67
  -9  -2   8   28.79    1.69
   9   2   8   25.67    1.53
  -8  -9  -2   27.75    1.66
  -2   8   9   26.87    1.56
   9  -2   8   29.05    1.78
  -9  -2  -8   29.61    1.58
  -9   2   8   30.67    1.68
   9  -2   8   30.61    1.43
   3   0   9    0.15    0.28
   3   0   9   -0.02    0.32
   9   3   0   -0.09    0.11
   0  -9   3    0.10    0.20
   0   9   3    0.05    0.26
  -3   0   9   -0.24    0.28
  -9  -3   0    0.02    0.34
  -9   3   0   -0.14    0.22
  -3  -1   9    5.49    0.65
   1   9   3    4.62    0.54
   3   1   9    4.09    0.52
  -1  -9   3    5.29    0.53
  -9  -3   1    5.05    0.71
  -9   3  -1    4.65    0.48
   9   3   1    4.11    0.35
  -1   9   3    5.06    0.54
  -9   3   1    4.30    0.50
   1  -9   3    4.35    0.42
  -3   1   9    4.57    0.59
   9   3  -1    4.47    0.26
   3  -1   9    4.69    0.69
  -9  -3  -1    4.76    0.68
  -9  -3   2   20.80    1.28
   9   3   2   19.25    0.89
  -3  -2   9   17.46    1.08
   2   9   3   20.89    1.15
  -9   3  -2   19.02    0.97
   3   2   9   18.72    1.08
   3  -2   9   19.85    1.32
  -2   9   3   17.88    1.00
  -2  -9  -3   18.87    1.11
  -9  -3  -2   19.07    1.19
   3  -2   9   18.64    1.00
   2  -9   3   19.32    0.86
  -9   3   2   19.47    1.06
  -3   2   9   17.97    1.11
   3   9   3   16.23    1.03
  -3  -9   3   15.30    0.98
  -3  -3   9   17.23    1.02
   3   3   9   14.38    0.99
   9   3   3   17.10    0.85
  -9   3  -3   15.87    0.88
  -9  -3   3   16.55    1.13
  -3   3   9   15.66    1.04
  -3  -9  -3   15.30    1.02
   3  -3   9   14.82    1.18
  -9   3   3   18.38    1.02
  -9  -3  -3   17.35    1.09
  -3   9   3   14.32    0.87
   3  -3   9   16.77    0.89
  -3  -4   9   11.77    0.88
  -9   3  -4   13.77    0.80
   4   9   3   12.51    0.96
   9   3   4   13.22    0.79
   3   4   9   15.40    0.99
  -9  -3   4   13.00    1.02
  -4  -9   3   12.70    0.91
  -9   3   4   12.11    0.87
   3  -4   9   13.97    1.13
  -9  -3  -4   12.87    1.00
   3  -4   9   11.92    0.74
  -3   4   9   13.43    0.96
  -4  -9  -3   14.88    1.02
  -4   9   3   14.56    0.83
  -3  -5   9    2.32    0.46
   5   9   3    3.03    0.57
   3   5   9    1.92    0.49
  -5  -9   3    2.08    0.54
   9   3   5    2.17    0.41
  -9  -3   5    2.44    0.57
  -3  -5   9    2.22    0.56
  -9  -3  -5    2.38    0.56
   3  -5   9    1.85    0.33
  -5  -9  -3    2.74    0.55
  -9   3   5    2.38    0.48
  -5   9   3    3.17    0.44
  -3   5   9    2.60    0.52
   3  -5   9    2.02    0.64
  -3  -6   9    2.08    0.56
  -3  -6   9    2.93    0.51
   9   3   6    2.88    0.60
  -6  -9   3    2.82    0.61
   3   6   9    1.52    0.49
  -9  -3   6    2.71    0.60
   9   3   6    3.07    0.49
   6   9   3    2.82    0.61
  -3   6   9    2.66    0.55
  -6   9   3    2.33    0.41
  -9   3   6    2.59    0.53
  -9  -3  -6    3.38    0.62
  -6  -9  -3    2.27    0.58
   3  -6   9    2.75    0.39
   3   7   9   19.50    1.29
  -3  -7   9   17.72    1.23
   9   3   7   19.09    1.25
  -7  -9   3   17.20    1.25
  -9  -3   7   19.61    1.33
  -3  -7   9   19.25    1.16
  -3   7   9   18.79    1.21
  -7  -9  -3   19.64    1.32
  -7   9   3   19.37    1.03
  -9   3   7   17.83    1.21
  -9  -3  -7   18.82    1.25
  -3  -8   9    1.58    0.55
   9   3   8    0.74    0.44
  -9  -3   8    2.08    0.60
   3   8   9    1.59    0.54
  -8  -9   3    1.38    0.56
  -3   8   9    1.53    0.50
  -9   3   8    1.48    0.57
  -9  -3  -8    2.18    0.52
  -8  -9  -3    1.26    0.53
   4   0   9   -0.18    0.32
  -9  -4   0   -0.11    0.32
   0   9   4   -0.23    0.25
   4   0   9   -0.05    0.23
   0  -9   4   -0.04    0.19
  -4   0   9    0.04    0.30
  -9   4   0   -0.25    0.20
  -9   4  -1    1.19    0.29
  -9  -4   1    0.99    0.46
   1   9   4    0.95    0.36
   4   1   9    0.30    0.30
  -4  -1   9    1.14    0.41
  -1  -9   4    1.45    0.34
   4   1   9    0.24    0.34
   4  -1   9    0.66    0.42
  -4   1   9    1.63    0.47
  -9  -4  -1    1.12    0.43
  -1   9   4    1.12    0.34
   1  -9   4    1.36    0.27
  -9   4   1    1.29    0.32
   4   2   9   11.88    0.82
   2   9   4   10.31    0.81
  -2  -9   4   10.54    0.75
  -4  -2   9    8.73    0.79
  -9  -4   2   10.66    0.97
  -9   4  -2   10.16    0.62
  -2   9   4   10.99    0.77
  -9   4   2    9.99    0.72
  -9  -4  -2   10.77    0.94
   4  -2   9   10.12    0.70
  -4   2   9    9.32    0.86
   2  -9   4    9.98    0.55
   4  -2   9    9.20    0.93
   3   9   4  112.13    4.32
  -9  -4   3  110.52    4.45
  -4  -3   9  112.86    4.31
   4   3   9  111.72    4.28
   4  -3   9  111.99    4.56
  -4   3   9  111.31    4.31
  -9   4   3  114.93    4.20
  -3   9   4  113.96    4.18
  -9  -4  -3  112.19    4.41
   4  -3   9  118.42    4.11
  -3  -9  -4  111.84    4.34
  -9  -4   4    8.36    0.85
   4   4   9    8.91    0.84
   4   9   4    6.97    0.76
  -4  -4   9    7.26    0.78
  -4  -9   4    7.51    0.75
  -4   9   4    7.70    0.65
  -9   4   4    8.95    0.75
   4  -4   9    7.23    0.56
  -4  -9  -4    8.03    0.79
  -4   4   9    8.22    0.79
   4  -4   9    7.52    0.92
  -9  -4  -4    7.76    0.83
  -5  -9   4    0.17    0.34
   5   9   4    0.61    0.44
  -4  -5   9    0.77    0.43
  -9  -4   5    1.27    0.54
   4   5   9    0.26    0.42
  -4  -5   9    0.56    0.35
  -9  -4  -5    0.66    0.41
  -9   4   5    0.46    0.39
  -5   9   4    0.57    0.31
   4  -5   9    0.76    0.26
  -5  -9  -4    1.09    0.47
  -4   5   9    0.66    0.41
   6   9   4    5.24    0.74
   9   4   6    3.78    0.65
  -6  -9   4    3.87    0.66
   4   6   9    4.62    0.69
  -4  -6   9    4.91    0.70
  -9  -4   6    4.30    0.73
  -4  -6   9    4.87    0.72
  -4   6   9    4.86    0.71
  -9  -4  -6    5.30    0.76
  -9   4   6    3.53    0.60
  -6  -9  -4    3.96    0.71
  -6   9   4    4.84    0.56
  -4  -7   9   16.14    1.18
  -7  -9   4   17.07    1.23
   7   9   4   16.62    1.25
   4   7   9   16.76    1.20
  -9  -4   7   18.92    1.36
  -4  -7   9   17.05    1.12
   9   4   7   16.90    1.19
  -7   9   4   17.14    1.01
  -7  -9  -4   17.40    1.26
  -9   4   7   16.46    1.15
  -4   7   9   19.53    1.20
  -9  -4  -7   16.83    1.18
   9   4   8   27.14    1.60
  -9  -4   8   30.30    1.70
  -4  -8   9   25.55    1.47
  -8  -9   4   26.61    1.61
   4   8   9   27.20    1.57
  -4  -8   9   25.14    1.52
  -4   8   9   25.79    1.50
  -9   4   8   20.91    1.47
  -8  -9  -4   26.08    1.63
  -9  -4  -8   25.48    1.52
   5   0   9    0.12    0.30
   0   9   5    0.13    0.30
  -9  -5   0   -0.17    0.32
   0  -9   5    0.00    0.21
   5   0   9    0.34    0.37
  -9   5   0    0.13    0.21
  -5   0   9    0.11    0.34
  -1  -9   5    0.11    0.23
   5   1   9    0.12    0.39
   1   9   5    0.48    0.33
  -5  -1   9    0.16    0.36
  -9  -5   1   -0.16    0.34
  -9   5  -1    0.12    0.20
   5   1   9   -0.36    0.25
   1  -9   5    0.21    0.18
  -9   5   1    0.57    0.25
  -1   9   5    0.38    0.31
  -5   1   9    0.60    0.38
   5  -1   9   -0.36    0.34
   5  -1   9    0.38    0.41
  -9  -5  -1    0.58    0.40
   5   2   9   15.17    0.96
   2   9   5   12.82    0.96
  -9  -5   2   14.61    1.10
  -5  -2   9   14.22    1.01
  -2  -9   5   14.57    0.90
  -9   5   2   14.42    0.84
  -2   9   5   12.33    0.88
   5  -2   9   15.56    1.18
  -5   2   9   13.42    0.99
  -9  -5  -2   15.57    1.10
   5  -2   9   14.44    0.85
  -9  -5   3    2.00    0.54
   5   3   9    2.39    0.52
  -5  -3   9    2.04    0.53
   3   9   5    1.44    0.47
  -5   3   9    2.73    0.53
  -9   5   3    2.36    0.43
   5  -3   9    2.96    0.69
   5  -3   9    1.73    0.35
  -3   9   5    2.38    0.46
  -9  -5  -3    2.05    0.52
  -5  -4   9    5.92    0.77
  -4  -9   5    6.95    0.72
  -9  -5   4    4.72    0.74
   4   9   5    6.36    0.75
   5   4   9    4.86    0.68
  -5   4   9    5.05    0.70
   5  -4   9    4.47    0.81
  -4   9   5    5.25    0.64
   5  -4   9    5.49    0.50
  -9  -5  -4    6.24    0.81
  -9   5   4    5.46    0.63
  -4  -9  -5    5.88    0.80
  -5  -5   9    1.53    0.48
  -5  -9   5    1.18    0.43
   5   9   5    1.20    0.47
  -9  -5   5    1.24    0.49
   5   5   9    0.89    0.44
  -5  -9  -5    2.16    0.55
  -5   5   9    1.43    0.48
  -5   9   5    1.01    0.39
  -9   5   5    1.06    0.44
  -9  -5  -5    1.94    0.58
  -6  -9   5    0.38    0.40
  -9  -5   6   -0.14    0.41
   5   6   9    0.14    0.40
   9   5   6    1.01    0.47
  -5  -6   9    0.01    0.35
   6   9   5   -0.46    0.37
  -6   9   5    0.01    0.32
  -9  -5  -6    0.33    0.43
  -5   6   9   -0.43    0.40
  -6  -9  -5    0.17    0.44
  -9   5   6   -0.34    0.32
  -9  -5   7    0.90    0.52
  -7  -9   5    1.62    0.57
   5   7   9    1.23    0.51
   7   9   5    1.07    0.54
   9   5   7    0.99    0.54
  -5  -7   9    0.83    0.49
  -9   5   7    1.10    0.46
  -9  -5  -7    1.63    0.52
  -7  -9  -5    0.70    0.52
  -5   7   9    0.98    0.51
  -7   9   5    1.17    0.40
  -9  -5   8    1.38    0.57
   5   8   9    0.53    0.50
   8   9   5    0.42    0.54
   9   5   8    0.07    0.45
  -8  -9   5   -0.01    0.42
  -5  -8   9    0.23    0.38
  -8  -9  -5   -0.11    0.42
  -8   9   5    0.64    0.41
  -9   5   8    0.22    0.43
  -9  -5  -8    0.97    0.53
  -5   8   9    0.68    0.47
   6   0   9   -0.20    0.35
   0   9   6   -0.46    0.33
  -9  -6   0    0.25    0.38
  -6   0   9   -0.55    0.30
   0  -9   6   -0.03    0.21
   6   1   9   14.85    1.09
  -6  -1   9   13.27    1.00
   6   1   9   13.08    0.91
  -1  -9   6   12.74    0.82
   1   9   6   12.56    0.93
  -9  -6   1   11.99    1.03
   1  -9   6   12.84    0.71
  -9  -6  -1   13.91    1.08
  -9   6   1   12.64    0.75
  -1   9   6   13.98    0.94
   6  -1   9   11.90    0.82
   6  -1   9   14.33    1.16
  -6   1   9   13.60    1.01
   2   9   6    1.70    0.47
  -9  -6   2    1.31    0.49
  -2  -9   6    0.72    0.33
  -6  -2   9    0.49    0.41
   6   2   9    1.26    0.42
  -6   2   9    1.44    0.46
   6  -2   9    1.90    0.58
  -2   9   6    1.31    0.45
   6  -2   9    1.04    0.33
  -9   6   2    0.75    0.31
  -9  -6  -2    0.91    0.47
   6   3   9    5.84    0.70
   3   9   6    6.75    0.77
  -9  -6   3    9.19    0.93
  -6  -3   9    8.54    0.84
   6  -3   9    7.13    0.90
   6  -3   9    6.74    0.57
  -3   9   6    7.78    0.75
  -9  -6  -3    7.63    0.84
  -6   3   9    8.35    0.83
  -9   6   3    7.36    0.65
   4   9   6    2.60    0.55
  -9  -6   4    2.35    0.60
   6   4   9    2.64    0.56
  -6  -4   9    2.64    0.59
  -4  -9   6    3.07    0.54
  -4   9   6    1.99    0.49
  -9   6   4    2.86    0.49
  -9  -6  -4    1.90    0.56
  -6   4   9    4.23    0.65
   6  -4   9    2.32    0.65
  -9  -6   5   -0.13    0.38
   5   9   6    0.67    0.50
  -6  -5   9    0.16    0.37
  -5  -9   6    0.90    0.46
   6   5   9    0.17    0.46
  -5   9   6    0.12    0.36
  -9  -6  -5    0.69    0.50
  -5  -9  -6    0.62    0.45
  -6   5   9    0.71    0.44
  -9   6   5   -0.17    0.35
   6   6   9   19.55    1.39
  -6  -9   6   21.14    1.34
   9   6   6   18.39    1.37
  -9  -6   6   18.35    1.38
  -6  -6   9   22.06    1.42
   6   9   6   22.22    1.42
  -6   9   6   23.84    1.29
  -9   6   6   21.44    1.30
  -6  -9  -6   25.17    1.48
  -9  -6  -6   22.57    1.43
  -6   6   9   22.01    1.40
  -7  -9   6   11.75    1.08
   7   9   6   10.56    1.08
  -9  -6   7   10.99    1.08
   6   7   9   11.98    1.07
  -6  -7   9    9.88    1.01
   9   6   7   12.05    1.09
  -9  -6  -7   12.45    1.08
  -6   7   9   12.64    1.09
  -7   9   6   12.41    0.95
  -7  -9  -6    9.25    1.06
  -9   6   7   12.69    1.03
  -9  -6   8   14.06    1.23
   6   8   9   12.28    1.24
  -6  -8   9   13.78    1.10
  -8  -9   6   12.83    1.14
   9   6   8   13.96    1.21
   8   9   6   15.85    1.27
  -6   8   9   13.67    1.10
  -8   9   6   12.36    1.02
  -8  -9  -6   14.34    1.22
  -9  -6  -8   15.28    1.27
  -9   6   8   14.27    1.11
   7   0   9    0.09    0.37
  -7   0   9    0.01    0.37
  -9  -7   0   -0.31    0.39
   0  -9   7    0.04    0.24
   0   9   7    0.49    0.38
  -7  -1   9    3.93    0.72
   1   9   7    2.86    0.55
  -9  -7   1    3.91    0.68
   7   1   9    2.62    0.51
   7   1   9    3.54    0.64
  -1  -9   7    3.20    0.47
   7  -1   9    3.04    0.66
   7  -1   9    3.02    0.49
  -9  -7  -1    2.62    0.61
  -1   9   7    3.73    0.60
  -7   1   9    2.47    0.61
  -9  -7   2   -0.48    0.35
  -2  -9   7    0.17    0.30
   2   9   7    0.36    0.38
  -7  -2   9    0.10    0.40
   7   2   9    0.35    0.42
   7   2   9   -0.30    0.35
  -7   2   9   -0.15    0.37
   7  -2   9    0.07    0.28
  -2   9   7    0.14    0.34
  -9   7   2   -0.22    0.30
  -9  -7  -2    0.21    0.39
   7  -2   9    0.27    0.46
  -7  -3   9   21.27    1.35
  -9  -7   3   20.00    1.37
   7   3   9   19.33    1.22
   3   9   7   19.07    1.27
   7  -3   9   19.20    1.03
   7  -3   9   17.07    1.38
  -9  -7  -3   22.71    1.45
  -3   9   7   19.84    1.23
  -7   3   9   20.40    1.29
  -9   7   3   20.70    1.10
   4   9   7    0.68    0.50
  -4  -9   7    0.01    0.35
  -7  -4   9   -0.35    0.37
  -9  -7   4   -0.02    0.43
   7   4   9   -0.31    0.41
  -4   9   7   -0.80    0.27
  -9   7   4    0.64    0.36
  -7   4   9    0.61    0.47
  -9  -7  -4    0.36    0.44
  -5  -9   7    0.88    0.42
  -7  -5   9    0.37    0.47
   5   9   7    0.56    0.46
  -9  -7   5    0.22    0.48
   7   5   9    0.36    0.49
  -9   7   5    0.89    0.43
  -7   5   9    1.03    0.48
  -5   9   7    0.65    0.41
  -9  -7  -5    0.75    0.50
  -6  -9   7   -0.20    0.35
   7   6   9    0.90    0.50
   9   7   6   -0.03    0.43
  -9  -7   6    0.15    0.51
  -7  -6   9   -0.16    0.39
   6   9   7    0.52    0.53
  -6   9   7    0.08    0.42
  -9  -7  -6   -1.17    0.40
  -9   7   6   -0.22    0.35
  -7   6   9    0.33    0.44
  -6  -9  -7    0.01    0.45
   7   9   7    1.83    0.66
  -9  -7   7    1.69    0.60
  -7  -9   7    1.27    0.53
   7   7   9    0.66    0.52
   9   7   7    1.67    0.61
  -7  -7   9    1.67    0.58
  -7  -9  -7    1.36    0.58
  -9  -7  -7    0.66    0.53
  -9   7   7    0.82    0.51
  -7  -7  -9    0.99    0.54
  -7   9   7    0.79    0.49
  -7   7   9    1.82    0.60
   9   7   8   -0.06    0.52
  -8  -9   7    0.03    0.45
  -9  -7   8    0.22    0.49
  -7  -8   9    0.49    0.55
   8   9   7    0.13    0.59
   7   8   9    0.59    0.56
  -9   7   8    0.78    0.55
  -7   8   9   -0.32    0.49
  -7  -8  -9   -0.01    0.58
  -8  -9  -7    0.05    0.49
  -9  -7  -8    0.86    0.53
  -8   9   7    0.74    0.43
  -9  -8   0    0.19    0.42
   0   9   8    0.36    0.45
   0  -9   8   -0.24    0.23
   8   0   9    0.35    0.43
  -8   0   9   -0.11    0.45
  -8   0  -9   -0.03    0.32
  -8   1  -9   -0.24    0.29
   8   1   9    0.08    0.38
  -1  -9   8   -0.49    0.25
  -8  -1   9    0.23    0.45
   8   1   9   -0.05    0.30
  -9  -8   1   -0.15    0.39
   1   9   8   -0.44    0.37
  -8   1   9    0.21    0.47
   8  -1   9    0.46    0.34
  -9  -8  -1   -0.07    0.46
  -1   9   8    0.19    0.40
  -8  -1  -9    0.56    0.36
   8  -1   9    0.07    0.51
  -9  -8   2    6.95    0.88
  -2  -9   8    6.64    0.67
   2   9   8    5.11    0.76
  -8  -2   9    6.47    0.85
   8   2   9    5.81    0.75
   8   2   9    5.31    0.74
  -2   9   8    6.11    0.80
   8  -2   9    4.45    0.59
  -8   2   9    5.38    0.79
   8  -2   9    6.03    0.91
  -8  -2  -9    7.04    0.73
  -9  -8  -2    7.12    0.87
  -8  -3   9    1.22    0.59
  -3  -9   8    1.93    0.55
  -9  -8   3    1.07    0.52
   3   9   8    1.35    0.56
   8   3   9    1.38    0.48
  -8   3   9    0.77    0.47
   8  -3   9    1.54    0.65
  -3   9   8    0.91    0.50
  -8  -3  -9    1.43    0.48
  -9  -8  -3    0.84    0.53
   4   9   8    9.53    0.97
  -4  -9   8    9.93    0.90
   8   4   9    9.12    0.91
  -9  -8   4    8.51    1.03
  -8  -4   9    9.41    1.06
  -4   9   8    9.31    0.95
  -8  -4  -9    8.50    0.90
  -9   8   4    8.37    0.81
  -9  -8  -4   11.02    1.06
  -8   4   9    9.64    0.96
   5   9   8    5.88    0.87
  -8  -5   9    6.26    0.91
   8   5   9    6.41    0.88
  -9  -8   5    6.02    0.87
  -5  -9   8    6.53    0.82
  -5   9   8    5.96    0.76
  -8   5   9    5.45    0.80
  -9  -8  -5    7.51    1.01
  -9   8   5    5.43    0.73
  -8  -5  -9    4.89    0.81
  -6  -9   8    0.56    0.48
   9   8   6   -0.34    0.48
   8   6   9    0.80    0.51
   6   9   8    0.39    0.49
  -8  -6   9    0.04    0.45
  -9  -8   6   -0.07    0.52
  -9   8   6   -0.47    0.39
  -6   9   8   -0.08    0.40
  -6  -9  -8   -0.02    0.47
  -8   6   9    0.37    0.47
  -9  -8  -6    0.22    0.54
  -8  -6  -9    0.67    0.50
   9   8   7   13.25    1.33
  -9  -8   7   15.78    1.29
   7   9   8   15.80    1.31
  -8  -7   9   15.64    1.29
  -7  -9   8   17.47    1.32
   8   7   9   15.13    1.28
  -7   9   8   16.84    1.23
  -7  -9  -8   17.22    1.34
  -8   7   9   18.01    1.33
  -9  -8  -7   15.43    1.30
  -9   8   7   16.01    1.19
  -8  -7  -9   15.06    1.28
  -8  -9   8    0.25    0.47
   9   8   8    0.00    0.55
  -9  -8   8    0.56    0.51
   8   9   8    0.34    0.55
  -8  -8   9    0.26    0.50
   8   8   9    0.64    0.57
  -9   8   8    0.07    0.51
  -8   8   9    0.46    0.50
  -8  -8  -9    0.06    0.51
  -8  -9  -8    0.74    0.58
  -8   9   8    0.73    0.54
  -9  -8  -8    0.26    0.53
  -9  -9   0   -0.57    0.40
  -9   0   9   -0.03    0.44
  -9   0  -9   -0.22    0.34
   9   0   9   -0.29    0.52
   9   0   9    0.03    0.41
   0   9   9   -0.29    0.40
  -9  -9   1    0.56    0.50
   1   9   9    0.42    0.47
  -1  -9   9    0.38    0.33
  -9  -1   9    0.13    0.52
   9   1   9    0.61    0.46
   9   1   9   -0.18    0.39
  -9   1  -9    0.48    0.41
  -9   1   9    1.02    0.52
   9  -1   9    0.34    0.49
   9  -1   9    0.15    0.36
  -9  -1  -9    0.51    0.40
  -1   9   9    0.05    0.41
  -9  -9  -1    1.07    0.56
  -9  -9   2   10.48    1.07
   9   2   9   11.05    0.98
  -2  -9   9   10.78    0.85
  -2  -9   9   11.10    1.07
  -9  -2   9   10.69    1.07
   2   9   9   12.16    1.11
   9   2   9   10.01    0.95
  -9   2   9   10.76    1.04
   9  -2   9   11.36    1.11
  -9  -9  -2    9.32    1.02
  -2   9   9   10.81    0.99
  -9  -2  -9   10.38    0.96
  -9  -9   3    5.63    0.87
   3   9   9    5.27    0.81
  -3  -9   9    3.88    0.75
  -9  -3   9    5.50    0.91
   9   3   9    3.39    0.70
   9  -3   9    5.76    0.95
  -9   3   9    7.03    0.96
  -9  -3  -9    5.65    0.81
  -3   9   9    5.00    0.75
  -9  -9  -3    4.43    0.80
  -9  -9   4    5.17    0.88
   4   9   9    3.90    0.75
  -4  -9   9    4.33    0.69
  -9  -4   9    6.31    0.99
   9   4   9    6.29    0.81
  -9   4   9    4.06    0.74
  -9  -9  -4    5.12    0.85
  -4   9   9    6.74    0.84
  -9  -4  -9    6.72    0.84
  -9  -9   5   -0.61    0.46
   5   9   9   -0.25    0.51
  -5  -9   9    0.68    0.50
  -9  -5   9    0.58    0.54
   9   5   9   -0.23    0.44
  -9   5   9   -0.34    0.43
  -9  -9  -5   -0.44    0.40
  -5   9   9    0.14    0.43
  -9  -5  -9   -0.17    0.43
  -9  -9   6   -0.06    0.47
   6   9   9    0.89    0.54
  -6  -9   9   -0.56    0.34
  -9  -6   9   -0.57    0.45
   9   9   6   -0.09    0.50
   9   6   9   -0.42    0.46
  -9   6   9   -0.15    0.46
  -9   9   6   -0.26    0.41
  -6   9   9    0.53    0.49
  -9  -9  -6   -0.27    0.48
  -9  -6  -9    0.10    0.47
  -9  -9   7    0.57    0.55
   9   7   9    0.47    0.57
  -7  -9   9    1.06    0.57
   9   9   7    0.30    0.56
  -9  -7   9    1.02    0.59
   7   9   9    1.07    0.61
  -9  -7  -9    1.04    0.63
  -9  -9  -7    1.37    0.61
  -9   9   7    0.84    0.51
  -7   9   9    0.31    0.47
  -9   7   9   -0.13    0.54
  -7  -9  -9   -0.25    0.49
  -9  -9   8    3.05    0.75
   9   8   9    4.64    0.96
  -8  -9   9    3.51    0.82
   9   9   8    1.90    0.78
  -9  -8   9    3.31    0.80
   8   9   9    3.60    0.84
  -9  -8  -9    4.13    0.83
  -9  -9  -8    2.93    0.77
  -9   9   8    3.21    0.66
  -8   9   9    4.46    0.78
  -9   8   9    1.62    0.69
  -8  -9  -9    3.90    0.84
  -9  -9   9    4.56    0.94
   9   9   9    4.64    0.98
  -9   9   9    4.59    0.82
  -9  -9  -9    3.00    0.80
   0 -10   0    5.57    0.55
 -10   0   0    5.37    0.67
   0   0  10    5.49    0.61
   0  10   0    4.71    0.56
 -10   0  -1   -0.06    0.33
   0   1  10   -0.04    0.29
  -1  10   0    0.26    0.23
 -10   0   1    0.12    0.35
   0  -1  10   -0.28    0.29
   1 -10   0    0.00    0.23
 -10   0  -2   63.78    2.73
 -10   0   2   65.04    2.75
  -2  10   0   66.11    2.50
   0  -2  10   64.41    2.62
   0  -2  10   59.86    2.85
  -2 -10   0   66.97    2.68
   2 -10   0   65.83    2.49
   0   2  10   66.29    2.71
 -10   0  -3   -0.25    0.29
 -10   0   3    0.25    0.40
  -3 -10   0    0.00    0.31
   3 -10   0   -0.41    0.18
   0  -3  10    0.25    0.30
   0  -3  10    0.55    0.48
   0   3  10   -0.39    0.29
  -3  10   0    0.06    0.22
 -10   0   4    2.07    0.57
 -10   0  -4    0.81    0.39
   0  -4  10    1.45    0.54
  -4 -10   0    1.50    0.44
   0   4  10    1.62    0.49
 -10   0   5   -0.38    0.35
   0   5  10    0.36    0.39
  -5 -10   0   -0.24    0.35
   0  -5  10    0.19    0.33
   0  -5  10    0.18    0.47
 -10   0  -5   -0.11    0.29
   0   6  10  126.12    5.02
   0  -6  10  134.40    4.84
  10   0   6  137.83    5.09
 -10   0   6  133.45    5.14
 -10   0  -6  133.79    5.01
   0  -6  10  131.67    5.26
  -6 -10   0  128.16    5.10
 -10   0   7   -0.09    0.44
   0  -7  10    0.13    0.29
  10   0   7    0.06    0.38
   0   7  10   -0.06    0.41
   0  -7  10    0.35    0.52
  -7 -10   0   -0.04    0.41
 -10   0  -7    0.26    0.38
  10   0   8   89.73    3.52
  -8 -10   0   83.86    3.71
  10   0   8   85.88    3.66
 -10   0   8   85.11    3.68
   0  -8  10   87.00    3.35
   0  -8  10   90.26    3.82
   0   8  10   85.35    3.61
 -10   0  -8   90.38    3.55
 -10   0  -9   -0.52    0.34
 -10   0   9   -0.09    0.55
  -9 -10   0   -0.13    0.46
  10   0   9    0.18    0.45
  10   0   9   -0.08    0.39
   0  -9  10    0.70    0.59
   0   9  10   -0.04    0.46
   0 -10   1   60.07    2.45
  -1   0  10   64.88    2.59
   1   0  10   59.31    2.52
 -10   1   0   63.62    2.60
 -10  -1   0   61.05    2.66
   0  10   1   62.16    2.49
  -1  -1  10    0.16    0.28
   1   1  10    0.32    0.35
  -1 -10   1    0.16    0.26
 -10   1  -1   -0.29    0.28
   1  10   1   -0.24    0.25
 -10  -1   1   -0.21    0.35
   1 -10  -1    0.41    0.27
   1  -1  10    0.40    0.29
  -1  10   1    0.37    0.28
   1  -1  10   -0.20    0.37
  -1 -10  -1   -0.06    0.23
   1 -10   1    0.23    0.23
 -10  -1  -1    0.10    0.32
  -1   1  10    0.01    0.31
 -10   1   1    0.22    0.29
   2  10   1   87.43    3.47
 -10   1  -2   92.94    3.51
   1   2  10   85.58    3.46
 -10  -1   2   87.79    3.59
  -1  -2  10   91.74    3.46
   2 -10   1   86.07    3.25
 -10   1   2   87.01    3.50
  -1   2  10   89.62    3.51
 -10  -1  -2   92.47    3.58
   1  -2  10   84.93    3.71
   1  -2  10   89.35    3.40
  -2  10   1   90.71    3.32
  -2 -10  -1   90.44    3.49
  -1  -3  10   -0.10    0.40
  -3 -10   1   -0.12    0.29
  -1  -3  10    0.36    0.31
 -10   1  -3    0.55    0.32
 -10  -1   3   -0.05    0.38
   1   3  10    0.28    0.35
   1  -3  10   -0.24    0.37
  -1   3  10    0.11    0.35
 -10   1   3    0.17    0.37
  -3 -10  -1    0.41    0.34
 -10  -1  -3    0.06    0.35
   3 -10   1   -0.26    0.18
  -3  10   1   -0.19    0.22
  -4 -10   1   35.13    1.73
   1   4  10   30.60    1.65
  -1  -4  10   36.58    1.87
 -10  -1   4   31.30    1.74
  -1  -4  10   34.75    1.61
  10   1   4   34.28    1.61
 -10   1  -4   34.20    1.65
  -1   4  10   36.08    1.74
  -4 -10  -1   33.85    1.71
  -4  10   1   34.41    1.44
 -10   1   4   34.87    1.73
   1  -4  10   33.92    1.88
 -10  -1  -4   30.27    1.66
   1  -4  10   32.96    1.54
 -10  -1   5    0.17    0.45
  -1  -5  10    0.46    0.44
  10   1   5    0.13    0.31
 -10   1  -5    0.56    0.34
   1   5  10    0.36    0.45
  -5 -10   1    0.92    0.43
   1  -5  10    0.44    0.30
 -10   1   5   -0.10    0.38
   1  -5  10    0.71    0.51
 -10  -1  -5    0.88    0.40
  -1   5  10    0.67    0.41
  -5 -10  -1   -0.39    0.31
 -10   1  -6   42.88    1.93
  -6 -10   1   38.66    2.02
 -10  -1   6   42.89    2.11
  -1  -6  10   40.36    2.11
   1   6  10   42.12    2.02
  -6 -10  -1   38.93    2.05
   1  -6  10   43.02    2.24
   1  -6  10   41.16    1.76
 -10  -1  -6   39.31    1.96
 -10   1   6   40.47    2.03
  -1   6  10   41.85    2.00
   1   7  10    1.87    0.54
 -10   1  -7    2.63    0.52
 -10  -1   7    1.99    0.61
  -7 -10   1    2.82    0.64
  -1  -7  10    2.51    0.48
  -1  -7  10    2.09    0.69
  10   1   7    2.01    0.54
  -1   7  10    3.60    0.68
   1  -7  10    2.76    0.77
  -7 -10  -1    3.28    0.64
 -10  -1  -7    3.21    0.60
 -10   1   7    1.63    0.55
   1  -7  10    2.20    0.41
  10  -1   7    1.60    0.61
  -8 -10   1    2.14    0.62
   1   8  10    1.93    0.62
  -1  -8  10    2.99    0.50
 -10  -1   8    2.68    0.73
  10   1   8    1.48    0.52
  -1  -8  10    2.45    0.70
   1  -8  10    1.92    0.74
  10  -1   8    2.98    0.67
  10  -1   8    1.67    0.48
 -10   1   8    2.73    0.70
 -10  -1  -8    1.83    0.49
  -1   8  10    1.26    0.53
  -8 -10  -1    1.63    0.62
   1   9  10    0.81    0.53
  -9 -10   1    0.44    0.56
 -10  -1   9    1.82    0.69
  -1  -9  10    0.47    0.43
  10   1   9    0.16    0.43
  -1  -9  10    0.57    0.57
  -9 -10  -1   -0.33    0.45
 -10   1   9    0.55    0.54
  10  -1   9    1.06    0.43
  -1   9  10   -0.51    0.43
  10  -1   9   -0.22    0.55
 -10  -1  -9    0.79    0.47
 -10  -2   0   81.99    3.36
   0  10   2   84.64    3.15
 -10   2   0   81.58    3.15
   2   0  10   78.03    3.14
  -2   0  10   78.00    3.19
   0 -10   2   78.74    3.05
   1  10   2    4.57    0.57
   2   1  10    5.40    0.62
  -2  -1  10    6.35    0.65
  -1 -10   2    5.79    0.60
 -10   2  -1    5.59    0.59
 -10  -2   1    6.90    0.76
 -10   2   1    4.55    0.60
  -1  10   2    5.62    0.57
   2  -1  10    5.48    0.61
  -1 -10  -2    5.57    0.59
 -10  -2  -1    4.91    0.66
   2  -1  10    4.10    0.73
  -2   1  10    5.00    0.65
   1 -10   2    5.31    0.49
  10   2   2  165.81    5.91
   2   2  10  162.05    6.10
   2  10   2  164.87    6.12
  -2  -2  10  163.14    6.10
 -10  -2   2  166.57    6.27
 -10   2  -2  166.10    6.05
  -2  10   2  174.58    5.98
  -2 -10  -2  173.27    6.14
   2  -2  10  168.10    6.38
   2 -10   2  169.38    5.86
 -10  -2  -2  169.46    6.27
  -2   2  10  166.02    6.16
 -10   2   2  176.71    6.13
  -2  -3  10    1.09    0.40
  -3 -10   2    0.93    0.38
   3  10   2    0.63    0.37
   2   3  10    0.62    0.39
 -10  -2   3    0.67    0.41
 -10   2  -3    0.73    0.34
  10   2   3    1.15    0.31
   2  -3  10    0.11    0.44
  -2   3  10    0.86    0.40
  -3 -10  -2    0.95    0.39
 -10   2   3    1.05    0.43
   2  -3  10    0.29    0.32
  -3  10   2    0.60    0.27
 -10  -2  -3    1.71    0.50
  -4 -10   2   23.41    1.30
  10   2   4   21.38    1.14
  -2  -4  10   21.98    1.43
   4  10   2   23.46    1.37
   2   4  10   22.72    1.31
 -10   2  -4   22.01    1.19
 -10  -2   4   21.22    1.36
  -2  -4  10   21.03    1.22
  -4 -10  -2   22.60    1.35
 -10  -2  -4   22.51    1.34
  -2   4  10   21.59    1.30
   2  -4  10   22.25    1.12
  -4  10   2   24.53    1.11
 -10   2   4   20.35    1.25
   2  -4  10   18.48    1.40
 -10  -2   5   11.52    1.02
  10   2   5   11.05    0.81
  -2  -5  10   11.51    1.05
 -10   2  -5   11.16    0.85
   2   5  10    8.77    0.93
  -2  -5  10   12.81    0.90
  -5 -10   2   11.14    0.92
 -10   2   5   12.18    0.99
  -5 -10  -2   11.62    0.97
  -2   5  10   11.46    0.94
   2  -5  10   11.73    0.77
   2  -5  10   10.47    1.07
  -5  10   2   11.30    0.79
 -10  -2  -5   10.08    0.94
   2   6  10   50.00    2.33
 -10  -2   6   49.10    2.43
  -2  -6  10   49.49    2.20
  -6 -10   2   49.58    2.36
  -2  -6  10   50.73    2.43
  10   2   6   51.00    2.25
  -2   6  10   50.38    2.35
   2  -6  10   51.44    2.57
 -10   2   6   53.14    2.38
   2  -6  10   51.24    2.07
  -6 -10  -2   53.70    2.45
 -10  -2  -6   52.57    2.38
  10   2   7    4.85    0.70
  -7 -10   2    5.80    0.77
 -10  -2   7    3.65    0.71
   2   7  10    3.73    0.70
  -2  -7  10    6.68    0.91
  -2   7  10    3.68    0.66
 -10  -2  -7    4.49    0.68
  -7 -10  -2    4.78    0.78
   2  -7  10    3.86    0.85
 -10   2   7    4.96    0.76
  -8 -10   2   11.61    1.09
  -2  -8  10   10.11    1.11
  10   2   8   12.11    1.04
 -10  -2   8   14.06    1.20
  10   2   8   12.80    1.05
   2   8  10   11.19    1.07
 -10  -2  -8   12.89    1.06
  -2   8  10   14.03    1.11
  10  -2   8   12.95    1.18
  -8 -10  -2   12.07    1.16
 -10   2   8   12.98    1.10
  10   2   9   14.44    1.16
  -9 -10   2   11.83    1.16
  10   2   9   14.83    1.14
   2   9  10   14.24    1.18
  -2  -9  10   12.86    0.96
 -10  -2   9   11.11    1.19
  -2  -9  10   11.97    1.17
 -10   2   9   11.05    1.20
  10  -2   9   14.85    1.28
 -10  -2  -9   14.22    1.11
  -9 -10  -2   11.91    1.16
  -2   9  10   11.90    1.10
   3   0  10   60.84    2.72
   0  10   3   60.02    2.45
 -10   3   0   61.07    2.40
   0 -10   3   58.49    2.33
  -3   0  10   57.50    2.52
   3   0  10   57.93    2.43
 -10  -3   0   59.68    2.66
   1  10   3   12.42    0.91
 -10   3  -1   12.73    0.81
 -10  -3   1   11.92    1.01
  -1 -10   3   13.65    0.83
   3   1  10   11.82    0.89
  -3  -1  10   10.98    0.88
   3  -1  10   12.88    1.09
  -3   1  10   12.15    0.93
 -10  -3  -1   11.85    0.97
   3  -1  10   13.34    0.86
 -10   3   1   13.04    0.85
   1 -10   3   12.42    0.72
  -1 -10  -3   11.05    0.88
  -1  10   3   12.80    0.85
  10   3   2   88.51    3.22
  -3  -2  10   85.37    3.48
 -10  -3   2   87.84    3.64
   2  10   3   88.81    3.51
 -10   3  -2   87.01    3.34
  -2 -10   3   88.94    3.47
   3   2  10   89.03    3.49
   3  -2  10   88.65    3.76
   2 -10   3   85.87    3.27
  -3   2  10   88.00    3.53
  -2 -10  -3   90.04    3.51
 -10   3   2   87.16    3.41
  -2  10   3   91.16    3.37
 -10  -3  -2   94.41    3.68
  -3  -3  10   19.81    1.16
   3   3  10   16.74    1.10
   3  10   3   15.71    1.13
 -10   3  -3   18.60    0.98
  10   3   3   17.44    0.91
 -10  -3   3   17.22    1.22
   3  -3  10   18.16    0.97
  -3  10   3   17.37    0.98
  -3 -10  -3   16.29    1.13
   3  -3  10   17.62    1.34
  -3   3  10   16.70    1.13
 -10   3   3   15.70    1.05
 -10  -3  -3   16.23    1.19
   3   4  10   20.63    1.27
 -10  -3   4   18.49    1.33
  -3  -4  10   20.62    1.25
  10   3   4   22.95    1.12
  -4 -10   3   22.85    1.31
   4  10   3   23.14    1.36
   3  -4  10   22.12    1.51
  -4  10   3   21.47    1.11
  -4 -10  -3   22.17    1.35
 -10   3   4   20.18    1.23
   3  -4  10   21.85    1.10
 -10  -3  -4   22.43    1.37
  -3   4  10   21.73    1.32
  -5 -10   3    0.21    0.38
   3   5  10    0.57    0.46
  -3  -5  10   -0.22    0.29
 -10  -3   5   -0.07    0.38
   5  10   3    0.10    0.40
  -3  -5  10    0.28    0.44
  10   3   5    0.08    0.30
   3  -5  10    0.08    0.26
 -10   3   5    0.75    0.40
  -5 -10  -3   -0.01    0.37
  -3   5  10   -0.26    0.36
   3  -5  10   -0.16    0.43
 -10  -3  -5    0.28    0.38
  -5  10   3    0.18    0.28
  10   3   6   21.15    1.18
  -6 -10   3   19.11    1.32
   3   6  10   19.96    1.30
  -3  -6  10   19.80    1.22
  -3  -6  10   21.01    1.37
 -10  -3   6   20.17    1.39
   6  10   3   16.84    1.30
 -10  -3  -6   21.30    1.36
 -10   3   6   19.48    1.26
   3  -6  10   20.93    1.51
  -3   6  10   19.63    1.27
  -6 -10  -3   19.03    1.36
  -3  -7  10   -0.48    0.41
 -10  -3   7    0.24    0.47
  -3  -7  10    0.23    0.34
  -7 -10   3   -0.19    0.43
  10   3   7    0.77    0.51
   3   7  10    0.39    0.46
  -7 -10  -3    0.00    0.45
 -10   3   7    0.12    0.42
  -3   7  10   -0.18    0.43
 -10  -3  -7    0.36    0.45
  -3  -8  10    6.51    1.07
  -8 -10   3    8.41    0.97
   3   8  10    7.90    0.99
  -3  -8  10    6.04    0.90
 -10  -3   8    7.99    1.07
  10   3   8    8.67    0.94
 -10  -3  -8    7.57    0.90
 -10   3   8    9.98    1.04
  -3   8  10    6.63    0.94
  -8 -10  -3    7.21    0.95
  -9 -10   3    9.22    1.13
 -10  -3   9   10.91    1.15
   3   9  10    9.36    1.03
  10   3   9   12.36    1.03
  -3  -9  10    9.59    1.07
  10  -3   9   10.52    1.17
 -10  -3  -9    8.87    0.93
  -3   9  10   10.45    1.12
 -10   3   9    8.99    1.10
  -9 -10  -3   11.41    1.13
   4   0  10   -0.19    0.39
   0 -10   4    0.90    0.29
 -10   4   0    0.60    0.30
   4   0  10    0.81    0.36
 -10  -4   0    0.53    0.42
  -4   0  10    0.88    0.45
   0  10   4    0.91    0.38
   4   1  10    8.94    0.80
  -4  -1  10    8.47    0.82
  -1 -10   4   10.25    0.71
   1  10   4    9.33    0.79
 -10   4  -1    9.22    0.66
 -10  -4   1    9.12    0.98
   1 -10   4    9.71    0.62
 -10   4   1   11.42    0.74
   4  -1  10    9.94    0.97
  -4   1  10    8.83    0.89
  -1  10   4   10.67    0.80
 -10  -4  -1   10.76    0.95
   2  10   4   21.91    1.31
  -4  -2  10   23.91    1.34
 -10  -4   2   22.90    1.44
   4   2  10   21.18    1.28
  -2 -10   4   26.01    1.28
 -10   4   2   22.98    1.21
 -10  -4  -2   22.13    1.41
   4  -2  10   23.42    1.56
  -2  10   4   23.49    1.23
   4  -2  10   23.23    1.18
  -2 -10  -4   22.90    1.31
  -4   2  10   23.71    1.36
   4   3  10    1.52    0.50
  -4  -3  10    0.17    0.37
   3  10   4    1.11    0.45
 -10  -4   3    1.02    0.49
  -3 -10  -4    1.36    0.46
  -4   3  10    1.91    0.50
 -10  -4  -3    0.98    0.44
 -10   4   3    1.06    0.38
   4  -3  10    1.21    0.35
  -3  10   4    1.27    0.39
   4  -3  10    0.44    0.47
  -4  -4  10  101.48    3.99
  -4 -10   4   97.46    3.97
   4   4  10   96.33    3.98
   4  10   4  102.58    4.06
 -10  -4   4  105.23    4.19
  -4 -10  -4  103.18    4.08
  -4  10   4  103.78    3.84
  -4   4  10   98.97    4.04
   4  -4  10  106.47    3.76
   4  -4  10  102.96    4.32
 -10  -4  -4  100.33    4.10
 -10   4   4  104.06    3.93
   5  10   4    1.69    0.55
   4   5  10    1.06    0.50
 -10  -4   5    2.34    0.59
  -5 -10   4    1.10    0.47
  -4  -5  10    1.52    0.52
 -10   4   5    1.26    0.43
  -5  10   4    1.16    0.39
 -10  -4  -5    1.71    0.56
  -5 -10  -4    1.47    0.52
   4  -5  10    1.16    0.58
  -4   5  10    0.66    0.43
   6  10   4  113.24    4.45
 -10  -4   6  111.30    4.51
  -6 -10   4  111.23    4.39
  -4  -6  10  108.20    4.36
  -4  -6  10  110.27    4.29
   4   6  10  113.75    4.37
  -6 -10  -4  107.90    4.40
  -4   6  10  111.49    4.36
 -10  -4  -6  104.39    4.38
   4  -6  10  109.58    4.65
 -10   4   6  106.46    4.27
  -6  10   4  110.53    4.10
  10   4   7    8.29    0.90
 -10  -4   7    6.58    0.94
  -4  -7  10    9.08    0.88
   4   7  10    8.15    0.92
  -7 -10   4    5.92    0.89
  -4  -7  10    5.85    0.87
   7  10   4    6.31    0.92
  -7 -10  -4    9.56    0.98
  -4   7  10    6.40    0.84
 -10  -4  -7    7.99    0.94
 -10   4   7    9.15    0.95
  10   4   8   48.54    2.33
  -4  -8  10   46.56    2.23
 -10  -4   8   42.68    2.38
   4   8  10   48.03    2.35
  -8 -10   4   46.95    2.42
 -10   4   8   51.21    2.37
  -8 -10  -4   45.80    2.41
  -4   8  10   49.43    2.31
 -10  -4  -8   48.41    2.34
  -4  -9  10    2.52    0.59
  -9 -10   4    3.35    0.77
  10   4   9    4.39    0.76
 -10  -4   9    5.98    0.94
   4   9  10    3.48    0.74
 -10  -4  -9    3.90    0.73
  -4   9  10    6.11    0.90
 -10   4   9    6.65    0.92
  -9 -10  -4    3.96    0.80
  -5   0  10   15.08    1.12
 -10   5   0   16.67    0.92
   0  10   5   18.28    1.10
   0 -10   5   17.66    0.94
   5   0  10   19.36    1.08
 -10  -5   0   20.03    1.32
   5   0  10   16.40    1.27
  -1 -10   5    5.67    0.57
   5   1  10    6.37    0.89
  -5  -1  10    4.93    0.68
   5   1  10    5.66    0.63
 -10  -5   1    5.28    0.81
   1  10   5    4.93    0.65
   5  -1  10    5.31    0.86
  -5   1  10    5.74    0.73
 -10   5   1    4.84    0.55
  -1  10   5    5.76    0.64
 -10  -5  -1    5.39    0.76
  -2 -10   5   28.12    1.44
   5   2  10   30.03    1.53
 -10  -5   2   28.90    1.71
  -5  -2  10   27.22    1.56
   2  10   5   34.74    1.65
   5  -2  10   30.51    1.41
 -10   5   2   30.49    1.41
  -2  10   5   30.03    1.51
   5  -2  10   30.94    1.79
 -10  -5  -2   29.85    1.70
  -5   2  10   26.36    1.60
   5   3  10    4.71    0.68
 -10  -5   3    3.93    0.76
   3  10   5    4.75    0.69
  -5  -3  10    4.72    0.69
   5  -3  10    4.25    0.50
 -10  -5  -3    5.36    0.79
  -5   3  10    4.02    0.67
   5  -3  10    5.63    0.89
  -3 -10  -5    4.06    0.66
 -10   5   3    4.17    0.58
  -3  10   5    5.49    0.67
   4  10   5   22.26    1.39
  -4 -10   5   20.46    1.28
   5   4  10   21.26    1.36
 -10  -5   4   22.50    1.47
  -5  -4  10   21.71    1.34
   5  -4  10   24.25    1.12
 -10   5   4   21.34    1.24
  -4  10   5   24.24    1.27
   5  -4  10   21.49    1.55
  -4 -10  -5   24.32    1.46
  -5   4  10   22.24    1.39
 -10  -5  -4   22.78    1.44
   5   5  10    0.55    0.45
  -5  -5  10    0.54    0.47
  -5 -10   5    0.49    0.39
 -10  -5   5    0.23    0.50
   5  10   5    0.18    0.47
  -5   5  10    0.79    0.49
  -5 -10  -5    0.09    0.48
 -10  -5  -5    0.48    0.45
   5  -5  10    1.05    0.62
 -10   5   5    0.54    0.42
  -5  10   5    0.38    0.38
   6  10   5   13.79    1.18
  -6 -10   5   14.98    1.11
  -5  -6  10   17.64    1.17
   5   6  10   15.51    1.22
 -10  -5   6   13.47    1.19
  -6 -10  -5   16.57    1.23
  -6  10   5   12.50    0.97
  -5   6  10   14.42    1.14
 -10  -5  -6   15.21    1.24
 -10   5   6   15.43    1.12
  -5  -7  10    0.33    0.40
  -7 -10   5    0.25    0.47
  10   5   7   -0.48    0.49
   5   7  10    0.48    0.49
 -10  -5   7   -0.11    0.51
   7  10   5    0.04    0.49
 -10   5   7   -0.18    0.46
  -7  10   5    0.25    0.39
  -5   7  10    0.34    0.47
  -7 -10  -5    0.45    0.48
 -10  -5  -7    0.24    0.48
  10   5   8   18.81    1.36
 -10  -5   8   17.60    1.48
  -8 -10   5   18.23    1.41
   5   8  10   19.70    1.39
   8  10   5   20.59    1.55
  -5  -8  10   18.64    1.31
 -10  -5  -8   19.75    1.38
  -8 -10  -5   19.20    1.43
 -10   5   8   19.51    1.37
  -5   8  10   15.89    1.32
   5   9  10    0.70    0.58
  10   5   9    1.22    0.61
  -9 -10   5    1.01    0.57
 -10  -5   9    1.57    0.65
  -5  -9  10    1.35    0.54
 -10   5   9    0.22    0.58
  -9 -10  -5    0.51    0.55
 -10  -5  -9    0.00    0.48
  -5   9  10    1.80    0.59
   6   0  10  122.93    5.08
 -10  -6   0  134.93    5.13
  -6   0  10  128.75    4.98
   0  10   6  131.06    4.89
   0 -10   6  129.47    4.66
  -1 -10   6    0.57    0.31
  -6  -1  10   -0.38    0.40
   1  10   6    0.27    0.37
   6   1  10    0.59    0.45
 -10  -6   1    0.20    0.42
   6   1  10    0.45    0.39
  -6   1  10    0.83    0.45
   6  -1  10    0.33    0.51
   6  -1  10    1.46    0.40
 -10  -6  -1    0.93    0.48
  -1  10   6    0.65    0.43
   6   2  10   56.08    2.43
  -6  -2  10   53.81    2.53
   2  10   6   55.25    2.50
 -10  -6   2   55.06    2.64
  -2 -10   6   56.07    2.34
 -10  -6  -2   58.32    2.69
   6  -2  10   56.51    2.75
   6  -2  10   56.85    2.30
  -6   2  10   58.81    2.56
  -2  10   6   53.09    2.40
 -10   6   2   56.25    2.27
   6   3  10    7.41    0.84
 -10  -6   3    7.10    0.90
  -6  -3  10    6.43    0.81
   3  10   6    7.48    0.83
   6  -3  10    8.38    0.64
 -10  -6  -3    6.53    0.91
 -10   6   3    6.74    0.68
  -6   3  10    9.52    0.91
   6  -3  10    7.28    0.98
  -3  10   6    6.53    0.71
  -6  -4  10  106.30    4.28
 -10  -6   4  111.25    4.43
   4  10   6  102.68    4.25
  -4 -10   6  107.41    4.17
   6   4  10  106.70    4.21
 -10  -6  -4   99.89    4.32
  -4  10   6  105.35    4.11
  -4 -10  -6  107.99    4.30
 -10   6   4  111.13    4.07
  -6   4  10  111.07    4.28
   6  -4  10  106.89    4.55
   5  10   6   16.02    1.21
   6   5  10   14.70    1.14
  -6  -5  10   15.14    1.20
 -10  -6   5   12.54    1.17
  -5 -10   6   13.05    1.07
 -10   6   5   14.85    1.05
   6  -5  10   15.00    1.37
  -5 -10  -6   16.10    1.21
  -6   5  10   14.93    1.17
 -10  -6  -5   15.24    1.21
  -5  10   6   16.70    1.08
  -6 -10   6   16.00    1.23
 -10  -6   6   17.98    1.35
  -6  -6  10   15.08    1.18
   6  10   6   16.31    1.29
   6   6  10   18.32    1.28
  -6   6  10   15.46    1.20
  -6  10   6   17.55    1.13
  -6 -10  -6   16.54    1.28
 -10  -6  -6   15.72    1.31
 -10   6   6   14.34    1.12
 -10  -6   7   28.34    1.78
  10   6   7   30.97    1.79
  -7 -10   6   31.61    1.77
   6   7  10   29.41    1.73
  -6  -7  10   26.58    1.63
   7  10   6   27.97    1.74
  -7  10   6   28.22    1.52
 -10   6   7   28.97    1.64
  -7 -10  -6   28.51    1.75
  -6   7  10   27.57    1.71
 -10  -6  -7   26.81    1.75
 -10  -6   8    4.17    0.84
  10   6   8    6.00    0.93
  -8 -10   6    4.97    0.85
   6   8  10    4.14    0.81
   8  10   6    5.41    0.91
  -6  -8  10    2.80    0.68
  -8  10   6    4.73    0.70
  -6   8  10    5.42    0.80
  -8 -10  -6    4.27    0.80
 -10  -6  -8    3.95    0.82
 -10   6   8    2.82    0.63
  -6  -9  10    3.59    0.73
 -10  -6   9    2.80    0.85
   9  10   6    4.42    0.90
  10   6   9    3.95    0.82
  -9 -10   6    3.23    0.81
   6   9  10    4.53    0.86
 -10  -6  -9    5.42    0.88
  -9 -10  -6    4.43    0.92
  -6   9  10    3.33    0.78
 -10   6   9    3.38    0.79
   0  10   7   36.18    1.82
 -10  -7   0   33.04    1.91
  -7   0  10   33.49    1.84
   7   0  10   38.07    2.02
   7   1  10   30.78    1.58
 -10  -7   1   29.65    1.81
  -1 -10   7   31.70    1.47
   7   1  10   31.52    1.81
   1  10   7   29.74    1.63
  -7  -1  10   29.91    1.70
  -7   1  10   28.57    1.68
   7  -1  10   31.21    1.51
 -10  -7  -1   28.44    1.80
   7  -1  10   31.63    1.84
  -1  10   7   31.40    1.63
   7   2  10   10.05    0.86
  -2 -10   7   10.32    0.80
 -10  -7   2    8.33    0.98
   2  10   7    9.31    0.89
  -7  -2  10    8.24    0.99
   7  -2  10    8.82    0.74
  -2  10   7    8.89    0.85
 -10  -7  -2    9.13    0.99
  -7   2  10    8.13    0.92
   7  -2  10    8.92    1.04
   3  10   7    8.34    0.95
   7   3  10    7.39    0.87
 -10  -7   3    7.17    0.93
  -7  -3  10    6.89    0.87
 -10  -7  -3    5.68    0.84
  -7   3  10    7.16    0.89
   7  -3  10    7.56    1.02
  -3  10   7    7.31    0.83
  -7  -4  10   15.90    1.27
  -4 -10   7   20.08    1.22
   7   4  10   18.37    1.29
 -10  -7   4   19.96    1.42
   4  10   7   17.28    1.28
 -10   7   4   19.02    1.13
  -4  10   7   18.82    1.22
 -10  -7  -4   18.28    1.42
  -7   4  10   18.87    1.35
   7  -4  10   15.58    1.40
   7   5  10    0.33    0.45
  -7  -5  10    0.25    0.47
  -5 -10   7    0.16    0.42
   5  10   7    0.52    0.49
 -10  -7   5    0.02    0.50
  -5  10   7    0.21    0.40
  -7   5  10    0.18    0.47
  -5 -10  -7   -0.68    0.42
 -10   7   5    0.32    0.40
 -10  -7  -5    0.59    0.48
   7  -5  10   -0.09    0.51
 -10  -7   6   12.92    1.19
  -6 -10   7   11.64    1.02
   6  10   7   10.88    1.20
  -7  -6  10   12.81    1.13
   7   6  10   12.54    1.11
 -10  -7  -6   12.22    1.15
  -7   6  10   11.46    1.16
  -6  10   7   10.64    0.94
  -6 -10  -7   10.95    1.11
 -10   7   6   13.10    1.04
  10   7   7    1.05    0.65
  -7  -7  10    0.65    0.56
   7   7  10    0.58    0.52
   7  10   7   -0.70    0.46
 -10  -7   7    0.36    0.58
  -7 -10   7   -0.08    0.44
  -7 -10  -7    0.55    0.61
  -7   7  10    0.44    0.55
  -7  10   7    0.69    0.46
 -10   7   7    0.19    0.48
 -10  -7  -7    0.49    0.54
  -7  -8  10   24.14    1.57
 -10  -7   8   24.77    1.73
  -8 -10   7   22.76    1.55
   8  10   7   23.79    1.64
   7   8  10   22.75    1.64
  10   7   8   22.65    1.66
 -10   7   8   24.62    1.49
 -10  -7  -8   21.56    1.58
  -7   8  10   22.96    1.52
  -8 -10  -7   22.14    1.61
  -8  10   7   24.04    1.45
  -9 -10   7    1.58    0.64
   7   9  10    0.89    0.63
 -10  -7   9    0.08    0.54
  10   7   9    0.09    0.55
  -7  -9  10    0.05    0.55
   9  10   7    0.86    0.66
  -7  -9 -10    0.37    0.59
  -9 -10  -7    1.44    0.72
 -10   7   9    0.62    0.61
  -7   9  10    0.24    0.50
 -10  -7  -9    1.36    0.61
  -8   0  10   80.52    3.43
   0  10   8   78.82    3.32
   8   0  10   80.24    3.52
 -10  -8   0   79.33    3.54
  -1 -10   8    5.31    0.62
   1  10   8    4.24    0.70
 -10  -8   1    5.63    0.87
   8   1  10    4.49    0.82
   8   1  10    4.09    0.63
  -8  -1  10    5.24    0.82
  -1  10   8    3.78    0.66
 -10  -8  -1    5.60    0.94
  -8   1  10    4.36    0.77
   8  -1  10    4.96    0.65
   8  -1  10    6.15    0.96
 -10  -8   2    8.90    1.05
  -8  -2  10    9.73    1.04
  -2 -10   8    9.82    0.84
   2  10   8   10.30    0.99
   8   2  10   10.40    1.06
   8   2  10    9.65    0.93
   8  -2  10   10.33    1.13
  -8   2  10    9.81    1.02
   8  -2  10   11.20    0.84
 -10  -8  -2    9.49    1.05
  -2  10   8   11.35    0.98
   8   3  10   28.17    1.58
  -8  -3  10   26.86    1.66
   3  10   8   27.36    1.62
 -10  -8   3   24.81    1.68
  -8   3  10   28.59    1.66
   8  -3  10   26.72    1.79
 -10  -8  -3   26.99    1.70
  -3  10   8   26.57    1.53
 -10  -8   4   49.10    2.48
  -8  -4  10   44.65    2.34
  -4 -10   8   47.23    2.22
   4  10   8   41.11    2.25
   8   4  10   49.84    2.28
   8  -4  10   48.64    2.62
 -10  -8  -4   49.40    2.48
  -8   4  10   45.15    2.30
  -4  10   8   45.62    2.19
   5  10   8   28.67    1.75
   8   5  10   29.22    1.75
 -10  -8   5   28.80    1.83
  -8  -5  10   28.84    1.78
  -5 -10   8   28.38    1.64
  -8   5  10   31.33    1.80
 -10  -8  -5   28.06    1.80
  -5  10   8   32.66    1.72
 -10   8   5   28.41    1.66
  -8  -5 -10   34.53    1.83
   6  10   8    6.71    0.97
  -8  -6  10    7.73    0.98
 -10  -8   6    7.31    1.05
   8   6  10    5.49    0.89
  -6 -10   8    6.44    0.90
  -6 -10  -8    5.71    0.92
 -10  -8  -6    5.44    0.90
  -8  -6 -10    5.20    0.89
  -6  10   8    5.57    0.79
 -10   8   6    6.01    0.83
  -8   6  10    5.40    0.86
 -10  -8   7   12.18    1.27
   7  10   8   13.53    1.31
   8   7  10    9.55    1.19
  -7 -10   8   11.21    1.15
  10   8   7   10.39    1.28
  -8  -7  10   10.45    1.21
  -7  10   8   11.72    1.07
  -8  -7 -10   10.21    1.14
  -8   7  10    9.01    1.06
  -7 -10  -8   13.54    1.24
 -10  -8  -7    9.77    1.13
 -10   8   7   10.54    1.04
 -10  -8   8   25.15    1.79
  -8 -10   8   24.44    1.70
   8  10   8   28.80    1.84
   8   8  10   25.19    1.72
  10   8   8   28.24    1.80
  -8  -8  10   24.93    1.73
 -10   8   8   23.35    1.57
  -8  -8 -10   26.18    1.77
  -8   8  10   27.46    1.71
 -10  -8  -8   25.22    1.74
  -8  10   8   23.58    1.55
  -8 -10  -8   26.99    1.82
  10   8   9    0.16    0.66
  -9 -10   8    0.20    0.60
   9  10   8    0.77    0.73
 -10  -8   9    0.60    0.72
  -8  -9  10   -0.34    0.56
   8   9  10   -0.01    0.56
  -9 -10  -8   -0.01    0.57
  -8  -9 -10    0.50    0.60
  -8   9  10    0.37    0.61
  -9  10   8   -0.51    0.45
 -10  -8  -9    0.33    0.58
 -10   8   9    0.51    0.55
   9   0  10    7.09    0.93
   0  10   9    6.42    0.89
  -9   0 -10    5.96    0.75
 -10  -9   0    5.88    0.92
  -9   0  10    5.19    0.85
  -9  -1  10    1.50    0.63
   1  10   9    1.64    0.58
   9   1  10    2.04    0.55
   9   1  10    1.77    0.66
 -10  -9   1    3.42    0.73
   9  -1  10    1.61    0.49
  -1  10   9    0.63    0.56
  -9  -1 -10    2.71    0.57
 -10  -9  -1    1.28    0.59
   9  -1  10    1.96    0.64
  -9   1  10    1.82    0.64
   9   2  10    0.26    0.48
 -10  -9   2   -0.61    0.44
   9   2  10    0.41    0.47
  -2 -10   9    0.18    0.35
  -9  -2  10    0.19    0.50
   2  10   9    0.80    0.52
  -2  10   9   -0.06    0.43
  -9  -2 -10    0.43    0.46
  -9   2  10    0.23    0.58
   9  -2  10   -0.53    0.45
 -10  -9  -2   -0.07    0.54
  -9  -3  10    2.04    0.68
   3  10   9    1.82    0.61
   9   3  10    1.50    0.55
 -10  -9   3    1.49    0.66
  -3  10   9    2.73    0.68
 -10  -9  -3    1.62    0.69
   9  -3  10    1.50    0.67
  -9  -3 -10    2.60    0.61
  -9   3  10    2.42    0.73
  -9  -4  10   18.84    1.44
  -4 -10   9   19.60    1.40
   9   4  10   20.23    1.36
 -10  -9   4   19.91    1.51
   4  10   9   17.26    1.43
  -9  -4 -10   18.35    1.38
 -10  -9  -4   17.13    1.42
  -4  10   9   17.13    1.32
   9  -4  10   18.42    1.57
  -9   4  10   18.63    1.46
 -10  -9   5    1.09    0.63
  -5 -10   9    1.30    0.50
  -9  -5  10    0.54    0.57
   9   5  10    0.10    0.49
   5  10   9   -0.15    0.50
  -9   5  10   -0.10    0.48
  -9  -5 -10    0.73    0.57
  -5  10   9    0.33    0.54
 -10  -9  -5    0.21    0.51
  -9  -6  10   17.41    1.43
   6  10   9   15.29    1.36
 -10  -9   6   17.54    1.41
  -6 -10   9   17.23    1.32
   9   6  10   17.76    1.44
  -9  -6 -10   17.85    1.38
  -9   6  10   15.30    1.29
  -6 -10  -9   16.37    1.46
  -6  10   9   14.92    1.28
 -10  -9  -6   18.27    1.47
   9   7  10    1.74    0.68
  -9  -7  10    0.88    0.63
   7  10   9    0.94    0.64
  10   9   7    2.45    0.84
 -10  -9   7    2.39    0.74
  -7 -10   9    3.02    0.76
 -10  -9  -7    1.19    0.66
  -9   7  10    2.89    0.72
 -10   9   7    2.80    0.66
  -7  10   9    2.79    0.70
  -7 -10  -9    2.43    0.75
  -9  -7 -10    2.91    0.81
   9   8  10   29.45    1.92
   8  10   9   32.67    2.01
  -9  -8  10   27.84    1.88
  10   9   8   27.86    1.95
  -8 -10   9   28.63    1.84
 -10  -9   8   28.51    1.91
  -9  -8 -10   34.04    2.07
  -9   8  10   30.42    1.87
 -10   9   8   32.10    1.74
 -10  -9  -8   32.19    1.99
  -8  10   9   27.86    1.76
  -8 -10  -9   31.33    1.98
  -9 -10   9    5.99    1.01
  10   9   9    6.00    1.02
 -10  -9   9    5.78    1.00
   9  10   9    7.29    1.14
  -9  -9  10    5.07    1.00
   9   9  10    4.88    0.97
 -10   9   9    4.85    0.86
  -9   9  10    4.67    0.91
  -9  -9 -10    3.91    0.97
  -9 -10  -9    6.22    1.04
  -9  10   9    5.05    0.88
 -10  -9  -9    4.34    0.98
 -10   0  10  153.69    6.03
  10   0  10  148.78    5.75
  10   0  10  156.05    6.05
   0  10  10  156.52    5.92
 -10 -10   1    5.01    0.89
   1  10  10    6.36    0.97
  -1 -10  10    6.08    1.00
 -10  -1  10    5.20    0.91
  10   1  10    7.57    1.01
  10  -1  10    5.96    0.98
 -10   1  10    6.50    1.03
 -10  -1 -10    4.56    0.74
  -1  10  10    7.35    1.00
 -10 -10  -1    6.20    0.99
 -10 -10   2   36.00    2.13
  10   2  10   32.21    1.91
  -2 -10  10   38.90    2.12
 -10  -2  10   40.62    2.18
   2  10  10   40.19    2.07
  10   2  10   40.68    2.10
 -10   2  10   32.90    2.01
 -10 -10  -2   39.04    2.18
  10  -2  10   39.26    2.24
  -2  10  10   35.67    2.03
 -10  -2 -10   36.68    1.97
 -10 -10   3    9.05    1.12
   3  10  10    7.23    1.00
 -10  -3  10    7.49    1.08
  10   3  10    9.59    1.06
 -10 -10  -3    9.24    1.12
 -10   3  10    7.93    1.14
 -10  -3 -10    8.74    1.01
  -3  10  10    9.68    1.10
  10  -3  10    8.44    1.23
 -10 -10   4    9.93    1.15
   4  10  10   11.23    1.25
  -4 -10  10   11.54    1.45
 -10  -4  10   11.87    1.34
  10   4  10   10.36    1.16
  10  -4  10   10.18    1.36
 -10   4  10   14.52    1.31
 -10  -4 -10   11.96    1.18
  -4  10  10   11.38    1.11
 -10 -10  -4   13.74    1.28
 -10 -10   5   20.27    1.55
   5  10  10   23.21    1.59
  -5 -10  10   18.38    1.38
 -10  -5  10   21.53    1.68
  10   5  10   19.87    1.49
 -10   5  10   18.68    1.52
 -10 -10  -5   21.14    1.61
  -5  10  10   24.81    1.59
 -10  -5 -10   19.32    1.46
 -10 -10   6    2.70    0.82
   6  10  10    1.43    0.69
  -6 -10  10    3.71    0.76
 -10  -6  10    3.04    0.83
  10   6  10    1.33    0.68
 -10   6  10    2.53    0.72
 -10 -10  -6    4.34    0.93
  -6  10  10    2.04    0.69
 -10  -6 -10    3.11    0.76
 -10 -10   7   13.49    1.38
   7  10  10   13.00    1.32
  -7 -10  10   12.11    1.17
  10   7  10   12.84    1.29
 -10  -7  10   12.36    1.31
  10  10   7   12.93    1.37
 -10  -7 -10   12.96    1.28
  -7 -10 -10   12.05    1.31
  -7  10  10   10.83    1.19
 -10 -10  -7   11.05    1.28
 -10   7  10   13.13    1.33
 -10 -10   8    2.42    0.82
   8  10  10    2.57    0.82
  -8 -10  10    1.44    0.71
  10   8  10    3.09    0.86
 -10  -8  10    2.37    0.81
  10  10   8    2.27    0.80
 -10  -8 -10    3.86    0.91
  -8 -10 -10    2.84    0.85
  -8  10  10    1.83    0.72
 -10 -10  -8    2.07    0.77
 -10   8  10    2.74    0.74
 -10 -10   9    8.87    1.20
  10   9  10    9.29    1.32
  -9 -10  10    8.70    1.27
  10  10   9    8.75    1.25
 -10  -9  10    8.03    1.21
   9  10  10    8.30    1.22
 -10  -9 -10    9.68    1.26
 -10 -10  -9    9.51    1.26
 -10  10   9    8.32    1.20
  -9  10  10   10.39    1.18
 -10   9  10    7.73    1.06
  -9 -10 -10    9.35    1.31
 -10 -10  10    1.76    0.81
  10  10  10    2.05    0.89
 -10  10  10    0.35    0.58
 -10 -10 -10    1.92    0.79
   0 -11   0   -0.17    0.26
 -11   0   0   -0.10    0.32
   0   0  11    0.25    0.34
   0   1  11   -0.11    0.34
  -1  11   0   -0.25    0.24
 -11   0  -1   -0.07    0.33
 -11   0   1   -0.43    0.30
   0  -1  11    0.39    0.36
   1 -11   0    0.05    0.27
  -2 -11   0   -0.21    0.26
 -11   0   2    0.47    0.40
   0  -2  11    0.15    0.35
   2 -11   0    0.57    0.27
  -2  11   0    0.22    0.26
 -11   0  -2    0.61    0.40
   0   2  11    0.62    0.38
   3 -11   0    0.05    0.22
   0  -3  11   -0.15    0.28
   0  -3  11    0.33    0.48
 -11   0   3    0.09    0.36
  -3 -11   0    0.01    0.34
 -11   0  -3    0.41    0.37
   0   3  11   -0.05    0.35
 -11   0  -4    0.66    0.40
   0   4  11    1.09    0.46
 -11   0   4    0.82    0.45
  -4 -11   0   -0.22    0.34
   0  -4  11    0.61    0.50
 -11   0  -5    0.59    0.41
   0   5  11   -0.37    0.36
 -11   0   5    0.06    0.44
  -5 -11   0   -0.12    0.33
   0  -5  11    0.32    0.48
   0  -6  11    6.92    0.95
   0  -6  11    5.24    0.64
  -6 -11   0    6.79    0.82
 -11   0   6    6.26    0.90
 -11   0  -6    5.30    0.74
   0   6  11    5.45    0.79
   0  -7  11    0.30    0.33
   0   7  11   -0.95    0.43
 -11   0   7   -0.15    0.48
  -7 -11   0   -0.35    0.39
  11   0   7   -0.21    0.39
 -11   0  -7   -0.32    0.36
   0  -7  11   -0.36    0.45
 -11   0   8   -0.01    0.50
  11   0   8    0.20    0.42
   0   8  11   -0.23    0.45
  -8 -11   0    0.20    0.48
   0  -8  11    0.56    0.58
 -11   0  -8   -0.35    0.39
   0   9  11   -0.49    0.48
  -9 -11   0   -0.52    0.47
  11   0   9   -0.42    0.50
 -11   0   9   -0.23    0.51
  11   0   9    0.32    0.46
   0  -9  11   -0.46    0.55
 -11   0  10    5.85    0.98
 -10 -11   0    5.46    0.97
   0 -10  11    4.69    0.99
   0  10  11    5.50    0.94
  11   0  10    8.19    1.09
 -11  -1   0   -0.73    0.34
 -11   1   0    0.07    0.35
   1   0  11    0.24    0.35
   0 -11  -1    0.09    0.32
  -1   0  11   -0.33    0.31
   0  11   1    0.25    0.30
   0 -11   1   -0.26    0.23
  -1 -11   1    0.69    0.32
 -11   1  -1    0.65    0.40
 -11  -1   1    0.40    0.42
  -1  -1  11    0.65    0.37
   1  11   1    0.68    0.36
   1 -11  -1    0.80    0.34
   1   1  11    0.27    0.35
   1  -1  11    0.12    0.32
 -11  -1  -1    0.49    0.40
  -1   1  11    0.98    0.41
  -1  11   1    0.67    0.32
   1 -11   1    0.21    0.26
 -11   1   1    0.05    0.38
  -1  -2  11    0.37    0.38
   2 -11  -1    0.28    0.28
 -11   1  -2    1.22    0.42
   1   2  11   -0.30    0.37
 -11  -1   2    0.79    0.48
   2  11   1    0.62    0.36
   1  -2  11    0.17    0.46
  -2  11   1    0.80    0.33
  -2 -11  -1    0.26    0.32
 -11   1   2    0.26    0.41
   1  -2  11    0.43    0.35
  -1   2  11    0.51    0.39
 -11  -1  -2    0.75    0.41
   2 -11   1    0.31    0.27
 -11  -1   3    0.03    0.43
  -3 -11   1    0.29    0.35
  -1  -3  11    0.06    0.44
 -11   1  -3    0.18    0.35
  -1  -3  11    0.21    0.33
   1   3  11   -0.10    0.35
   1  -3  11    0.23    0.45
  -3  11   1   -0.21    0.27
 -11  -1  -3   -0.14    0.38
  -3 -11  -1    0.10    0.38
 -11   1   3    0.12    0.38
  -1   3  11    0.01    0.40
  -1  -4  11   -0.04    0.35
  -4 -11   1    1.12    0.46
   1   4  11    0.61    0.47
  11   1   4   -0.25    0.28
 -11   1  -4    0.47    0.39
  -1  -4  11    0.65    0.57
 -11  -1   4    0.55    0.47
 -11   1   4    0.57    0.42
 -11  -1  -4    0.18    0.39
   1  -4  11    1.33    0.55
  -4 -11  -1    0.31    0.39
  -1   4  11    0.54    0.43
  -5 -11   1    6.64    0.78
  11   1   5    7.14    0.76
  -1  -5  11    7.34    0.72
 -11   1  -5    7.29    0.77
   1   5  11    5.53    0.78
 -11  -1   5    5.99    0.85
  -1  -5  11    6.26    0.94
   1  -5  11    5.24    0.89
 -11   1   5    5.88    0.82
  -1   5  11    8.36    0.86
   1  -5  11    6.21    0.68
  -5 -11  -1    6.75    0.80
 -11  -1  -5    8.41    0.86
   1   6  11    1.21    0.55
  -1  -6  11    0.93    0.55
 -11  -1   6    0.86    0.53
  -6 -11   1    1.33    0.56
 -11   1  -6    0.78    0.43
   1  -6  11    1.32    0.38
  -6 -11  -1    0.99    0.49
 -11   1   6    0.90    0.51
 -11  -1  -6    1.85    0.56
  -1   6  11    1.15    0.51
   1  -6  11    0.99    0.59
  -1  -7  11    3.91    0.84
  -7 -11   1    3.51    0.71
 -11  -1   7    2.71    0.77
  -1  -7  11    3.20    0.55
   1   7  11    3.24    0.68
  -1   7  11    2.08    0.63
 -11   1   7    2.04    0.68
  11  -1   7    3.33    0.72
   1  -7  11    2.35    0.71
 -11  -1  -7    2.73    0.59
  -7 -11  -1    2.75    0.65
  -1  -8  11    4.71    0.65
  -8 -11   1    5.28    0.88
  -1  -8  11    5.51    0.98
   1   8  11    4.85    0.82
  11   1   8    5.73    0.83
 -11  -1   8    6.78    0.98
  11  -1   8    4.54    0.80
 -11  -1  -8    3.73    0.68
  -8 -11  -1    5.60    0.88
  -1   8  11    5.67    0.88
   1  -8  11    6.38    1.04
 -11   1   8    3.94    0.81
  -1  -9  11    0.51    0.63
  -9 -11   1    0.42    0.52
 -11  -1   9    0.28    0.58
   1   9  11   -0.01    0.58
  11   1   9    0.92    0.56
   1  -9  11    0.08    0.56
 -11  -1  -9   -0.20    0.41
  -1   9  11   -0.04    0.57
  -9 -11  -1    0.25    0.52
 -11   1   9    0.94    0.60
  11  -1   9   -0.02    0.50
  -1 -10  11    1.57    0.71
  11   1  10    1.31    0.62
   1  10  11    2.69    0.72
 -11  -1  10    0.80    0.66
 -10 -11   1    1.31    0.63
 -11   1  10    1.12    0.73
 -10 -11  -1    1.53    0.70
  11  -1  10    1.16    0.63
   1 -10  11    2.77    0.79
  -1  10  11    1.63    0.72
   0  11   2   -0.32    0.29
   0 -11   2   -0.08    0.24
 -11   2   0   -0.22    0.28
  -2   0  11    0.03    0.33
   2   0  11    0.22    0.35
 -11  -2   0    0.16    0.42
 -11  -2   1    0.69    0.44
   1  11   2    1.75    0.45
   1 -11  -2    1.16    0.38
 -11   2  -1    1.79    0.45
  -1 -11   2    0.73    0.37
  -2  -1  11    1.38    0.44
   2   1  11    0.92    0.45
  -1  11   2    1.24    0.38
  -1 -11  -2    0.99    0.40
   2  -1  11    1.28    0.42
   1 -11   2    0.92    0.31
 -11  -2  -1    1.08    0.45
  -2   1  11    0.79    0.42
 -11   2   1    0.95    0.42
   2  -1  11    1.30    0.56
 -11   2  -2    7.09    0.70
  11   2   2    7.30    0.60
  -2  -2  11    8.17    0.77
 -11  -2   2    6.56    0.82
   2  11   2    6.18    0.74
   2   2  11    6.05    0.78
   2  -2  11    8.25    0.97
   2  -2  11    7.10    0.69
 -11   2   2    8.07    0.80
 -11  -2  -2    7.53    0.86
  -2  11   2    8.40    0.67
  -2 -11  -2    7.03    0.75
  -2   2  11    6.73    0.77
   2   3  11    6.56    0.83
 -11  -2   3    8.02    0.88
  -2  -3  11    6.98    0.73
   3  11   2    8.56    0.86
  -3 -11   2    6.91    0.75
 -11   2  -3    7.26    0.71
  11   2   3    7.89    0.64
 -11  -2  -3    6.27    0.83
  -3 -11  -2    8.39    0.83
   2  -3  11    6.67    0.93
 -11   2   3    7.47    0.83
  -3  11   2    7.56    0.65
  -2   3  11    7.76    0.88
 -11  -2   4   10.05    1.00
  -2  -4  11   10.42    1.08
  -4 -11   2   11.87    0.96
   4  11   2   11.48    0.97
  -2  -4  11   11.25    0.91
   2   4  11   11.34    1.02
  11   2   4   14.68    0.88
 -11   2  -4   10.30    0.86
 -11   2   4    9.40    0.90
  -4 -11  -2   11.26    1.00
   2  -4  11   10.39    1.10
  -2   4  11   12.06    0.99
 -11  -2  -4   12.70    1.06
   2  -4  11   10.67    0.80
  -2  -5  11    6.22    0.73
 -11  -2   5    5.79    0.83
   2   5  11    7.34    0.89
  -5 -11   2    6.81    0.78
  11   2   5    7.68    0.70
  -2  -5  11    6.97    0.99
 -11  -2  -5    7.72    0.82
   2  -5  11    7.26    0.64
  -5 -11  -2    4.76    0.76
  -2   5  11    5.67    0.78
 -11   2   5    5.86    0.78
   2  -5  11    7.46    1.06
  -2  -6  11    1.15    0.59
  -2  -6  11    0.79    0.42
  11   2   6    0.54    0.38
 -11  -2   6    0.95    0.56
  -6 -11   2   -0.11    0.44
   2   6  11    1.06    0.55
 -11  -2  -6    0.39    0.45
   2  -6  11    1.15    0.38
  -6 -11  -2    0.56    0.51
   2  -6  11    2.35    0.76
 -11   2   6    0.92    0.54
  -2   6  11    0.99    0.50
   2   7  11    5.46    0.82
  -2  -7  11    4.62    0.86
  -7 -11   2    5.40    0.87
 -11  -2   7    4.91    0.88
 -11   2   7    4.64    0.77
 -11  -2  -7    3.36    0.66
  -2   7  11    5.03    0.82
  -7 -11  -2    2.73    0.71
   2  -7  11    3.51    0.82
  11   2   8    2.96    0.91
 -11  -2   8    3.51    0.82
   2   8  11    3.26    0.73
  -2  -8  11    5.05    0.89
  -8 -11   2    4.56    0.85
 -11  -2  -8    3.91    0.75
  -2   8  11    4.57    0.79
 -11   2   8    4.98    0.87
   2  -8  11    4.66    0.98
  11  -2   8    3.81    0.79
  -8 -11  -2    5.78    0.88
   2   9  11    6.63    0.97
  11   2   9    8.01    0.90
 -11  -2   9    7.43    1.06
  -9 -11   2    7.93    1.11
  -2  -9  11    7.60    1.07
  -2  -9  11    6.82    0.79
  11   2   9    7.04    0.86
  -9 -11  -2    9.07    1.13
 -11  -2  -9    5.08    0.80
  11  -2   9    8.21    1.07
  -2   9  11    5.50    0.86
   2  -9  11    6.98    1.11
 -11   2   9    6.84    0.99
 -11  -2  10    4.44    0.91
  11   2  10    1.98    0.59
 -10 -11   2    2.48    0.81
  11   2  10    5.04    0.86
  -2 -10  11    2.81    0.79
   2  10  11    2.88    0.76
  -2  10  11    2.51    0.76
  11  -2  10    3.08    0.84
 -10 -11  -2    3.82    0.85
 -11  -2 -10    3.19    0.68
 -11   2  10    2.86    0.84
   0 -11   3   -0.12    0.21
 -11   3   0   -0.41    0.28
 -11  -3   0   -0.03    0.42
   0  11   3   -0.30    0.27
  -3   0  11    0.11    0.35
   3   0  11    0.36    0.36
 -11  -3   1    0.84    0.51
   3   1  11    0.29    0.34
  -1 -11   3    0.04    0.28
   1  11   3   -0.14    0.29
 -11   3  -1   -0.21    0.27
  -3  -1  11   -0.13    0.39
 -11   3   1    0.17    0.33
 -11  -3  -1    0.36    0.40
  -3   1  11   -0.42    0.32
  -1  11   3   -0.09    0.30
   3  -1  11   -0.19    0.31
   1 -11   3    0.53    0.26
   3  -1  11    0.22    0.46
  -1 -11  -3    0.04    0.31
   3   2  11    0.05    0.39
  -3  -2  11   -0.19    0.37
 -11  -3   2   -0.01    0.39
 -11   3  -2    0.02    0.29
  -2 -11   3   -0.16    0.30
   2  11   3    0.22    0.35
 -11  -3  -2   -0.13    0.36
   3  -2  11    0.57    0.51
 -11   3   2    0.08    0.33
  -2 -11  -3    0.28    0.34
  -2  11   3    0.08    0.29
  -3   2  11    0.05    0.37
  -3  -3  11    9.29    0.87
   3  11   3    5.61    0.80
 -11  -3   3    8.07    0.91
   3   3  11    7.04    0.78
 -11  -3  -3    8.36    0.93
   3  -3  11    7.81    0.70
  -3   3  11    6.84    0.82
  -3  11   3    8.47    0.69
 -11   3   3    8.21    0.81
  -3 -11  -3    7.21    0.83
   3  -3  11    6.97    0.94
   4  11   3    0.32    0.47
  -3  -4  11    0.08    0.34
  11   3   4   -0.09    0.27
   3   4  11   -0.22    0.43
 -11  -3   4    0.23    0.46
  -4 -11   3    0.51    0.40
 -11  -3  -4    0.28    0.39
   3  -4  11    0.58    0.54
  -4 -11  -3    0.11    0.35
  -4  11   3   -0.10    0.30
  -3   4  11   -0.63    0.35
 -11   3   4    0.17    0.40
   3  -4  11    0.40    0.32
  -3  -5  11   -0.66    0.43
   5  11   3   -0.09    0.48
  11   3   5   -0.10    0.31
   3   5  11    0.12    0.42
  -5 -11   3    0.53    0.40
  -3  -5  11    0.10    0.36
 -11  -3   5   -0.73    0.38
 -11   3   5    0.32    0.41
  -5 -11  -3   -0.02    0.39
 -11  -3  -5   -0.09    0.36
   3  -5  11   -0.13    0.28
   3  -5  11    0.71    0.63
  -3   5  11    0.18    0.39
  11   3   6    1.29    0.42
  -6 -11   3    0.78    0.47
 -11  -3   6    1.60    0.59
   3   6  11    1.38    0.58
  -3  -6  11    1.33    0.63
  -3  -6  11    1.34    0.48
 -11   3   6    0.98    0.49
   3  -6  11    1.47    0.66
 -11  -3  -6    1.12    0.55
  -6 -11  -3    1.66    0.63
  -3   6  11    0.86    0.54
   3   7  11    1.17    0.57
  -3  -7  11    1.15    0.43
  11   3   7    0.56    0.42
 -11  -3   7    1.47    0.67
  -3  -7  11    1.09    0.58
  -7 -11   3    0.43    0.45
 -11   3   7    0.88    0.58
  -3   7  11    0.93    0.51
 -11  -3  -7    1.27    0.50
   3  -7  11    1.78    0.69
  -7 -11  -3    1.23    0.56
  -3  -8  11    6.12    0.80
  -3  -8  11    6.70    0.97
  -8 -11   3    6.79    0.99
  11   3   8    5.15    0.82
 -11  -3   8    6.16    0.99
   3   8  11    6.03    0.94
   3  -8  11    5.98    1.04
 -11   3   8    6.31    0.91
  -8 -11  -3    5.02    0.92
 -11  -3  -8    7.77    0.89
  -3   8  11    6.82    0.93
   3   9  11    1.88    0.66
  11   3   9    0.91    0.53
  -9 -11   3    1.46    0.62
 -11  -3   9    1.54    0.69
  11  -3   9    0.64    0.66
 -11  -3  -9    1.28    0.58
  -3   9  11    0.79    0.65
 -11   3   9    0.08    0.54
  -9 -11  -3    0.62    0.56
 -10 -11   3    3.42    0.82
 -11  -3  10    1.02    0.69
   3  10  11    1.41    0.72
  11   3  10    1.18    0.62
 -11   3  10    1.55    0.68
 -10 -11  -3    2.19    0.76
  -3  10  11    2.43    0.72
  11  -3  10    2.00    0.85
 -11  -3 -10    1.74    0.62
   0 -11   4   -0.23    0.22
   0  11   4   -0.01    0.35
 -11   4   0   -0.17    0.29
  -4   0  11   -0.48    0.32
 -11  -4   0    0.36    0.44
   4   0  11    0.11    0.35
   4   0  11   -0.31    0.40
   1  11   4    4.87    0.68
  -4  -1  11    5.17    0.71
 -11  -4   1    3.77    0.73
  -1 -11   4    5.90    0.60
   4   1  11    3.31    0.58
  -4   1  11    3.98    0.69
 -11   4   1    4.17    0.57
   4  -1  11    6.39    0.89
  -1  11   4    5.17    0.65
 -11  -4  -1    3.11    0.69
  -4  -2  11    6.85    0.79
 -11  -4   2    6.85    0.89
   2  11   4    8.52    0.86
  -2 -11   4    7.69    0.71
   4   2  11    6.95    0.76
  -2  11   4    8.44    0.75
 -11  -4  -2    8.19    0.90
  -2 -11  -4    7.13    0.84
 -11   4   2    7.39    0.75
   4  -2  11    9.22    1.02
  -4   2  11    8.04    0.85
   4  -2  11    8.71    0.96
 -11  -4   3    5.78    0.84
   4   3  11    4.16    0.66
  -4  -3  11    5.48    0.72
   3  11   4    6.12    0.81
   4  -3  11    4.41    0.57
 -11  -4  -3    5.56    0.84
  -3  11   4    6.24    0.67
 -11   4   3    4.88    0.67
  -4   3  11    6.64    0.81
  -3 -11  -4    4.62    0.72
   4  -3  11    4.71    0.85
  -4  -4  11    3.87    0.66
   4  11   4    3.89    0.69
   4   4  11    3.52    0.64
 -11  -4   4    2.41    0.71
  -4 -11   4    4.00    0.65
   4  -4  11    3.77    0.81
   4  -4  11    3.83    0.51
 -11   4   4    2.41    0.54
 -11  -4  -4    5.05    0.82
  -4   4  11    2.15    0.62
  -4  11   4    3.25    0.52
  -4 -11  -4    3.92    0.69
 -11  -4   5   11.94    1.10
  -4  -5  11    9.39    0.88
  -5 -11   4   11.07    0.98
   4   5  11    8.10    0.91
   5  11   4   11.42    1.02
  -5  11   4   10.19    0.81
   4  -5  11   10.10    1.15
  -5 -11  -4    9.88    0.97
 -11  -4  -5    9.10    0.96
  -4   5  11    9.95    0.98
 -11   4   5    8.30    0.90
   4   6  11    1.61    0.55
  -4  -6  11    1.53    0.55
   6  11   4    1.05    0.56
 -11  -4   6    1.71    0.61
  -6 -11   4    1.23    0.55
 -11   4   6    2.54    0.57
   4  -6  11    2.81    0.78
  -6 -11  -4    0.95    0.59
  -4   6  11    2.62    0.65
 -11  -4  -6    1.26    0.52
   4   7  11    0.14    0.47
  -7 -11   4    0.14    0.48
 -11  -4   7    0.56    0.55
  -4  -7  11   -0.54    0.38
  -4  -7  11    0.75    0.57
  -4   7  11    0.60    0.52
   4  -7  11   -0.06    0.56
 -11   4   7    0.45    0.47
 -11  -4  -7    0.66    0.50
  -7 -11  -4   -0.42    0.47
   4   8  11   27.29    1.68
  -8 -11   4   25.42    1.70
  -4  -8  11   24.77    1.53
 -11  -4   8   24.94    1.74
  11   4   8   26.24    1.68
  -8 -11  -4   28.87    1.78
 -11   4   8   27.93    1.69
 -11  -4  -8   23.97    1.60
  -4   8  11   27.43    1.64
  11   4   9    4.28    0.84
 -11  -4   9    4.97    1.01
  -9 -11   4    2.71    0.76
  -4  -9  11    3.52    0.69
   4   9  11    4.51    0.84
 -11   4   9    5.03    0.87
 -11  -4  -9    2.84    0.69
  -9 -11  -4    4.06    0.89
  -4   9  11    5.09    0.85
 -11  -4  10   24.80    1.87
  11   4  10   21.39    1.55
 -10 -11   4   25.42    1.73
   4  10  11   26.74    1.73
 -11   4  10   22.36    1.62
  11  -4  10   23.75    1.91
 -11  -4 -10   24.27    1.61
  -4  10  11   26.12    1.72
 -10 -11  -4   23.85    1.74
   5   0  11   -0.38    0.41
   0  11   5    0.25    0.40
   5   0  11   -0.32    0.34
 -11  -5   0   -0.39    0.36
  -5   0  11   -0.11    0.40
  -1 -11   5    7.83    0.68
  -5  -1  11    7.04    0.83
   5   1  11    7.70    0.80
   1  11   5    6.39    0.80
 -11  -5   1    6.25    0.93
  -5   1  11    6.11    0.81
 -11  -5  -1    6.37    0.91
   5  -1  11    5.38    0.89
 -11   5   1    7.13    1.02
  -1  11   5    6.48    0.71
 -11  -5   2    0.36    0.51
   2  11   5    0.77    0.47
  -2 -11   5    1.46    0.41
  -5  -2  11    1.66    0.53
   5   2  11    1.49    0.52
 -11   5   2    1.36    0.41
  -2  11   5    0.45    0.39
   5  -2  11    0.64    0.51
  -5   2  11    1.32    0.52
   5  -2  11    1.41    0.41
 -11  -5  -2    0.96    0.52
  -5  -3  11    0.12    0.46
 -11  -5   3   -0.39    0.39
   5   3  11    0.02    0.37
   3  11   5    0.41    0.43
 -11  -5  -3   -0.26    0.38
  -5   3  11    0.17    0.41
 -11   5   3    0.32    0.37
  -3  11   5    0.20    0.38
   5  -3  11   -0.09    0.47
  -3 -11  -5   -0.37    0.42
   5  -3  11    0.08    0.30
   5   4  11    0.52    0.44
  -4 -11   5    0.34    0.40
   4  11   5    0.72    0.48
 -11  -5   4    0.85    0.53
  -5  -4  11    0.02    0.47
  -4 -11  -5    0.80    0.50
 -11   5   4    0.30    0.41
 -11  -5  -4    0.57    0.52
   5  -4  11    0.23    0.60
  -4  11   5    0.61    0.38
  -5   4  11    0.51    0.53
   5   5  11   10.19    1.04
  -5 -11   5    8.97    0.91
  -5  -5  11    8.45    0.96
   5  11   5    8.83    1.05
 -11  -5   5    7.72    0.99
 -11  -5  -5    9.87    1.08
  -5   5  11    7.16    0.99
  -5  11   5    8.51    0.80
   5  -5  11    8.60    1.11
 -11   5   5    8.23    0.88
  -5 -11  -5    9.22    0.96
  -5  -6  11    3.21    0.68
  -6 -11   5    1.35    0.56
   6  11   5    3.81    0.75
   5   6  11    3.87    0.73
 -11  -5   6    3.53    0.79
  -6 -11  -5    2.76    0.68
   5  -6  11    1.62    0.71
  -5   6  11    3.18    0.70
 -11   5   6    2.52    0.60
 -11  -5  -6    2.18    0.63
  -6  11   5    2.18    0.51
 -11  -5   7    0.54    0.57
  -5  -7  11    0.99    0.54
  -7 -11   5   -0.10    0.49
   7  11   5    0.19    0.61
   5   7  11    0.59    0.58
  -5   7  11    0.48    0.57
   5  -7  11    0.24    0.69
  -7 -11  -5   -0.01    0.47
 -11  -5  -7    1.00    0.55
 -11   5   7   -0.39    0.49
  -5  -8  11    2.75    0.64
 -11  -5   8    2.37    0.76
  -8 -11   5    3.67    0.81
   5   8  11    3.51    0.76
  11   5   8    3.41    0.74
  -8 -11  -5    3.12    0.75
 -11  -5  -8    2.29    0.69
  -5   8  11    3.36    0.78
 -11   5   8    3.22    0.75
  -9 -11   5    1.51    0.69
 -11  -5   9    0.39    0.66
  -5  -9  11    1.07    0.52
   5   9  11    0.51    0.58
  11   5   9    0.64    0.62
 -11   5   9    0.52    0.58
  -9 -11  -5    0.15    0.64
  -5   9  11    1.01    0.63
 -11  -5  -9    0.38    0.53
  -5 -10  11    4.10    0.77
  11   5  10    4.18    0.83
   5  10  11    3.94    0.93
 -11  -5  10    3.98    0.96
 -10 -11   5    2.81    0.80
 -10 -11  -5    2.92    0.84
  -5  10  11    4.04    0.85
 -11   5  10    3.22    0.78
 -11  -5 -10    4.75    0.87
 -11  -6   0   -0.08    0.42
  -6   0  11   -0.18    0.41
   0  11   6   -0.07    0.42
   6   0  11    0.05    0.47
   6   0  11   -0.09    0.38
  -6  -1  11    3.90    0.72
  -1 -11   6    6.88    0.65
   6   1  11    6.93    0.90
   6   1  11    5.92    0.70
   1  11   6    6.57    0.85
 -11  -6   1    5.85    0.96
  -6   1  11    5.84    0.83
 -11  -6  -1    3.72    0.76
  -1  11   6    5.86    0.77
   6  -1  11    6.89    0.96
   2  11   6    0.02    0.47
  -2 -11   6    0.34    0.33
   6   2  11    0.40    0.40
  -6  -2  11    0.73    0.48
 -11  -6   2    0.24    0.49
 -11  -6  -2    0.70    0.53
   6  -2  11    0.58    0.37
  -2  11   6    0.46    0.42
   6  -2  11    1.00    0.62
  -6   2  11    0.96    0.51
   6   3  11    2.52    0.63
   3  11   6    3.17    0.65
  -3 -11   6    3.44    0.69
 -11  -6   3    3.87    0.81
  -6  -3  11    2.96    0.67
  -6   3  11    3.05    0.66
 -11   6   3    2.42    0.50
 -11  -6  -3    2.99    0.74
   6  -3  11    3.91    0.56
   6  -3  11    2.40    0.74
  -3  11   6    3.23    0.61
   6   4  11    5.98    0.85
   4  11   6    6.38    0.88
  -4 -11   6    7.17    1.11
 -11  -6   4    7.07    0.96
  -6  -4  11    7.88    0.90
  -4 -11  -6    7.85    0.94
 -11  -6  -4    7.78    1.01
  -4  11   6    6.99    0.81
   6  -4  11    5.41    0.98
 -11   6   4    8.49    0.81
  -6   4  11    6.79    0.91
  -5 -11   6   17.54    1.21
  -6  -5  11   16.18    1.27
 -11  -6   5   13.74    1.27
   6   5  11   13.62    1.15
   5  11   6   14.89    1.28
  -5 -11  -6   14.36    1.21
 -11  -6  -5   13.44    1.21
  -6   5  11   14.79    1.23
   6  -5  11   18.72    1.57
 -11   6   5   15.10    1.08
  -5  11   6   13.33    1.01
 -11  -6   6   34.75    2.10
  -6  -6  11   39.55    2.07
  -6 -11   6   36.98    1.98
   6   6  11   36.86    2.03
   6  11   6   36.64    2.09
  -6 -11  -6   39.95    2.12
  -6  11   6   40.84    1.90
 -11   6   6   39.27    1.92
   6  -6  11   39.21    2.35
  -6   6  11   37.43    2.03
 -11  -6  -6   37.99    2.14
  -7 -11   6    2.76    0.65
   6   7  11    0.90    0.59
 -11  -6   7    1.85    0.70
   7  11   6    1.05    0.63
  -6  -7  11    1.41    0.63
 -11  -6  -7    0.73    0.57
  -6   7  11    1.79    0.64
  -7 -11  -6    1.50    0.62
 -11   6   7    1.34    0.58
  -6  -8  11   25.07    1.61
  11   6   8   23.96    1.66
   6   8  11   24.91    1.66
   8  11   6   26.57    1.77
  -8 -11   6   23.88    1.67
 -11  -6   8   23.04    1.70
  -6   8  11   26.51    1.69
 -11  -6  -8   24.76    1.66
 -11   6   8   22.78    1.52
  -8 -11  -6   22.61    1.72
   6   9  11    2.87    0.83
  -6  -9  11    1.69    0.67
  -9 -11   6    1.44    0.67
  11   6   9    1.88    0.79
 -11  -6   9    2.07    0.78
  -6   9  11    2.84    0.80
 -11   6   9    3.32    0.78
  -9 -11  -6    1.74    0.71
 -11  -6  -9    2.52    0.76
 -11  -6  10    8.03    1.21
   6  10  11    8.30    1.14
  11   6  10    8.51    1.17
  -6 -10  11    7.32    1.02
 -10 -11   6    5.97    1.00
 -11   6  10    7.21    1.05
  -6  10  11    6.28    1.02
 -11  -6 -10    5.88    1.00
 -10 -11  -6    6.50    1.10
   7   0  11    0.49    0.58
   0  11   7    0.35    0.41
  -7   0  11    0.32    0.51
 -11  -7   0   -0.05    0.42
  -7  -1  11    2.46    0.65
   1  11   7    3.54    0.67
   7   1  11    3.13    0.57
 -11  -7   1    2.83    0.72
   7   1  11    5.07    0.86
 -11  -7  -1    2.78    0.73
  -1  11   7    2.02    0.55
  -7   1  11    3.25    0.70
   7  -1  11    2.74    0.53
   7  -1  11    2.75    0.72
   2  11   7    5.31    0.83
 -11  -7   2    5.01    0.90
  -7  -2  11    5.26    0.84
  -2 -11   7    5.43    0.68
   7   2  11    5.22    0.75
   7  -2  11    4.70    0.66
  -7   2  11    5.32    0.83
 -11  -7  -2    7.43    0.96
  -2  11   7    4.28    0.71
   7  -2  11    6.57    0.99
  -3 -11   7    0.42    0.36
 -11  -7   3    1.10    0.59
  -7  -3  11    0.65    0.51
   3  11   7    0.76    0.51
   7   3  11    0.68    0.51
 -11  -7  -3    1.16    0.60
  -3  11   7    0.62    0.49
   7  -3  11    0.45    0.57
  -7   3  11    0.51    0.51
 -11  -7   4    8.23    1.04
   4  11   7    9.40    1.00
   7   4  11    9.58    1.02
  -7  -4  11    5.87    0.92
  -4  11   7    7.78    0.89
  -7   4  11    7.32    1.03
  -4 -11  -7    5.26    0.86
 -11  -7  -4    7.55    0.98
   7  -4  11    8.42    1.22
  -5 -11   7   -0.11    0.42
  -7  -5  11    0.54    0.52
   7   5  11    0.68    0.53
   5  11   7   -0.05    0.51
 -11  -7   5    1.09    0.58
  -5  11   7   -0.05    0.39
  -5 -11  -7    0.73    0.55
  -7   5  11   -0.78    0.45
   7  -5  11    0.39    0.63
 -11  -7  -5    0.17    0.57
 -11   7   5    0.06    0.42
  -7  -6  11   11.68    1.12
 -11  -7   6   11.09    1.19
   7   6  11    9.88    1.08
  -6 -11   7   10.46    0.99
   6  11   7   10.71    1.15
 -11  -7  -6   10.40    1.20
  -6 -11  -7    9.76    1.11
   7  -6  11   11.80    1.35
 -11   7   6   10.83    1.01
  -7   6  11    9.79    1.19
  -6  11   7   11.25    1.01
   7   7  11    2.13    0.70
  -7  -7  11    2.96    0.77
  -7 -11   7    3.88    0.77
   7  11   7    2.65    0.76
 -11  -7   7    2.36    0.74
  -7   7  11    1.91    0.73
 -11  -7  -7    2.04    0.71
  -7 -11  -7    2.86    0.74
 -11   7   7    1.98    0.62
  -7  11   7    2.74    0.66
  -8 -11   7    2.12    0.65
   8  11   7    2.28    0.72
 -11  -7   8    3.25    0.87
  -7  -8  11    3.58    0.82
   7   8  11    1.51    0.74
  11   7   8    1.95    0.79
 -11   7   8    2.87    0.73
  -7   8  11    2.52    0.79
  -8 -11  -7    2.08    0.76
 -11  -7  -8    2.97    0.76
  -7  -9  11    0.47    0.58
   9  11   7    0.66    0.66
  11   7   9    0.32    0.62
  -9 -11   7    0.02    0.60
 -11  -7   9    0.15    0.59
   7   9  11    0.53    0.70
  -7   9  11    0.26    0.53
 -11   7   9    0.27    0.61
  -9 -11  -7   -0.84    0.59
 -11  -7  -9    0.58    0.59
   7  10  11    3.95    0.92
 -11  -7  10    5.79    1.05
  11   7  10    2.94    0.92
 -10 -11   7    2.74    0.79
  -7 -10  11    4.93    0.94
  -7 -10 -11    6.39    1.07
 -11  -7 -10    4.21    0.89
 -11   7  10    4.72    0.93
  -7  10  11    4.68    0.88
 -10 -11  -7    4.51    0.96
  -8   0  11    0.69    0.53
   0  11   8   -0.44    0.40
 -11  -8   0   -0.33    0.44
   8   0  11    0.01    0.55
 -11  -8   1    1.57    0.70
   8   1  11    1.82    0.49
   1  11   8    1.29    0.53
  -8  -1  11    1.87    0.63
   8   1  11    2.38    0.71
   8  -1  11    1.68    0.49
  -1  11   8    1.11    0.58
 -11  -8  -1    1.75    0.66
  -8   1  11    3.33    0.73
   8  -1  11    1.66    0.68
  -8  -2  11    2.04    0.64
   8   2  11    0.65    0.47
   2  11   8    1.79    0.59
 -11  -8   2    1.84    0.72
  -2  11   8    1.61    0.54
  -8   2  11    1.48    0.60
   8  -2  11    1.27    0.64
 -11  -8  -2    0.28    0.55
   8   3  11    4.27    0.71
   3  11   8    3.73    0.73
 -11  -8   3    5.11    0.94
  -8  -3  11    4.45    0.81
  -3 -11   8    4.12    0.64
 -11  -8  -3    3.74    0.80
  -8   3  11    4.86    0.89
  -3  11   8    3.93    0.69
   8  -3  11    6.02    1.03
   8   4  11    1.98    0.66
  -8  -4  11    2.75    0.80
 -11  -8   4    2.93    0.82
   4  11   8    2.38    0.73
   8  -4  11    1.49    0.74
 -11  -8  -4    2.15    0.73
  -8   4  11    1.62    0.64
  -4  11   8    1.31    0.60
   5  11   8    0.17    0.54
   8   5  11   -0.36    0.45
  -8  -5  11    0.19    0.53
  -5 -11   8   -0.03    0.41
 -11  -8   5   -0.11    0.58
  -5 -11  -8    0.15    0.54
  -8   5  11    0.04    0.52
  -5  11   8   -0.26    0.41
   8  -5  11    0.25    0.63
 -11  -8  -5   -0.05    0.56
  -6 -11   8   11.24    1.10
   6  11   8   13.80    1.28
   8   6  11   13.29    1.19
 -11  -8   6   11.46    1.30
  -8  -6  11   10.13    1.23
  -8   6  11   12.62    1.21
  -6 -11  -8   12.60    1.31
 -11  -8  -6   11.35    1.22
  -6  11   8    9.40    1.06
   8  -6  11   12.56    1.42
   7  11   8   12.06    1.37
 -11  -8   7   13.70    1.32
  -8  -7  11   13.17    1.26
  -7 -11   8   11.90    1.21
   8   7  11   11.74    1.23
 -11  -8  -7   12.44    1.28
  -8  -7 -11   14.04    1.30
  -8   7  11   12.17    1.23
  -7  11   8   12.50    1.16
 -11   8   7   13.88    1.18
  -7 -11  -8   13.55    1.30
   8   8  11    1.73    0.79
  11   8   8    2.83    0.90
 -11  -8   8    2.98    0.79
  -8  -8  11    2.41    0.74
   8  11   8    3.86    0.90
  -8 -11   8    2.86    0.73
 -11  -8  -8    2.39    0.76
 -11   8   8    1.55    0.68
  -8 -11  -8    2.50    0.77
  -8   8  11    0.43    0.67
  -8  11   8    2.68    0.69
  -8  -8 -11    3.12    0.82
  -9 -11   8    8.46    1.17
  -8  -9  11    8.89    1.19
   9  11   8    4.07    0.98
  11   8   9    8.70    1.22
 -11  -8   9    7.38    1.18
   8   9  11    8.98    1.21
 -11   8   9    6.87    1.00
  -9 -11  -8    8.71    1.19
  -8   9  11    7.30    1.05
  -8  -9 -11    9.74    1.24
 -11  -8  -9    6.19    1.10
 -11  -8  10    7.48    1.22
 -10 -11   8    7.72    1.11
   8  10  11    6.62    1.13
  11   8  10    8.14    1.22
  -8 -10  11    6.55    1.08
  10  11   8    7.90    1.25
  -8  10  11    6.09    0.98
 -11  -8 -10    5.91    1.04
 -10 -11  -8    5.17    1.02
 -11   8  10    7.94    1.08
  -8 -10 -11    7.25    1.17
  -9   0  11   -0.72    0.46
   0  11   9    0.60    0.51
 -11  -9   0    0.90    0.58
   9   0  11   -0.27    0.46
   9   1  11    0.56    0.47
   9   1  11    0.52    0.55
  -9  -1  11    1.09    0.66
   1  11   9   -0.03    0.54
 -11  -9   1    0.99    0.60
  -9  -1 -11    0.27    0.45
 -11  -9  -1   -0.01    0.58
  -1  11   9    0.65    0.52
  -9   1  11    0.32    0.55
   9  -1  11    0.78    0.64
   9   2  11    2.45    0.64
  -9  -2  11    3.35    0.79
   2  11   9    3.48    0.73
 -11  -9   2    2.74    0.76
 -11  -9  -2    2.26    0.76
  -9   2  11    2.45    0.70
   9  -2  11    2.47    0.80
  -2  11   9    2.64    0.71
  -9  -2 -11    3.29    0.70
   9   3  11    0.32    0.54
   3  11   9    0.96    0.60
 -11  -9   3    1.75    0.68
  -9  -3  11    2.01    0.74
  -3 -11   9    0.89    0.47
  -3  11   9    0.75    0.59
 -11  -9  -3    0.36    0.56
  -9   3  11    0.86    0.60
   9  -3  11    1.81    0.73
  -9  -3 -11    0.22    0.51
   9   4  11    0.17    0.49
  -9  -4  11    0.65    0.59
 -11  -9   4    0.34    0.56
   4  11   9    0.65    0.56
  -9  -4 -11    0.84    0.53
  -4  11   9    1.66    0.61
  -9   4  11    0.95    0.62
 -11  -9  -4    0.68    0.57
   9  -4  11    1.13    0.71
   9   5  11    0.49    0.60
   5  11   9    0.54    0.58
  -5 -11   9    0.66    0.53
 -11  -9   5   -0.11    0.61
  -9  -5  11    0.44    0.60
   9  -5  11   -0.05    0.65
  -9  -5 -11    2.38    0.69
  -5  11   9    0.17    0.58
  -9   5  11    0.81    0.68
 -11  -9  -5    0.59    0.59
   9   6  11    0.38    0.56
  -6 -11   9    1.65    0.65
  -9  -6  11    0.78    0.66
   6  11   9    1.66    0.70
 -11  -9   6    2.32    0.78
  -6  11   9    2.06    0.67
  -6 -11  -9    1.50    0.68
 -11  -9  -6    1.65    0.77
   9  -6  11    1.55    0.80
  -9   6  11    0.62    0.67
  -9  -6 -11    0.73    0.69
  -9  -7  11   -0.25    0.62
   9   7  11   -0.31    0.58
  -7 -11   9    0.99    0.61
   7  11   9    0.24    0.64
 -11  -9   7    0.28    0.62
  -9   7  11    1.21    0.69
  -7  11   9    0.17    0.58
  -7 -11  -9    0.54    0.63
 -11  -9  -7    1.14    0.72
  -9  -7 -11    0.18    0.63
   9   8  11   -0.18    0.67
  -9  -8  11   -0.48    0.64
 -11  -9   8   -0.64    0.62
   8  11   9   -0.26    0.62
  -8 -11   9    0.33    0.61
  -8 -11  -9   -0.79    0.56
  -8  11   9    0.55    0.59
 -11  -9  -8   -0.45    0.57
  -9  -8 -11   -0.83    0.54
  -9   8  11    0.51    0.58
  11   9   9    0.79    0.78
   9  11   9   -0.04    0.65
  -9 -11   9    0.58    0.62
  -9  -9  11    0.38    0.62
   9   9  11    0.71    0.68
 -11  -9   9   -0.73    0.58
  -9 -11  -9   -0.13    0.62
 -11   9   9   -0.51    0.55
  -9   9  11    0.35    0.61
  -9  -9 -11    0.36    0.72
 -11  -9  -9    0.09    0.63
  10  11   9    2.30    0.91
  11   9  10    4.06    0.96
   9  10  11    3.04    0.94
 -11  -9  10    4.40    1.05
 -10 -11   9    4.48    1.01
  -9 -10  11    5.56    1.03
  -9  10  11    4.10    0.92
 -11   9  10    3.35    0.78
 -10 -11  -9    2.51    0.86
 -11  -9 -10    4.37    1.03
  -9 -10 -11    6.40    1.20
  10   0  11    0.18    0.54
 -10   0  11    1.26    0.69
 -11 -10   0   -0.11    0.57
   0  11  10    1.03    0.59
  10   0  11    0.06    0.47
 -10  -1  11    0.65    0.61
   1  11  10   -0.45    0.48
 -11 -10   1    0.01    0.60
  10   1  11   -0.28    0.48
 -11 -10  -1    0.25    0.58
 -10   1  11    0.04    0.58
 -10  -1 -11   -0.34    0.40
  10  -1  11   -0.31    0.55
  -1  11  10   -0.28    0.48
  10   2  11   21.26    1.45
 -11 -10   2   20.39    1.64
   2  11  10   20.99    1.54
 -10  -2  11   21.10    1.63
 -11 -10  -2   21.52    1.72
 -10  -2 -11   22.44    1.49
  -2  11  10   25.50    1.59
  10  -2  11   22.70    1.72
 -10   2  11   23.57    1.65
 -11 -10   3    3.76    0.86
   3  11  10    2.81    0.80
 -10  -3  11    1.37    0.77
  10   3  11    3.90    0.77
 -11 -10  -3    1.39    0.68
 -10  -3 -11    2.01    0.68
  10  -3  11    3.36    0.93
  -3  11  10    2.07    0.68
 -10   3  11    2.61    0.77
 -11 -10   4   24.26    1.73
  10   4  11   25.30    1.61
   4  11  10   26.97    1.79
 -10  -4  11   20.40    1.73
  10  -4  11   24.62    1.87
 -11 -10  -4   22.75    1.71
  -4  11  10   21.15    1.52
 -10   4  11   25.39    1.78
 -10  -4 -11   23.18    1.62
  -5 -11  10    2.67    0.67
  10   5  11    2.12    0.76
 -11 -10   5    2.94    0.81
   5  11  10    1.91    0.74
 -10  -5  11    3.28    0.89
 -10   5  11    2.94    0.85
  10  -5  11    1.33    0.82
 -10  -5 -11    3.07    0.79
 -11 -10  -5    2.59    0.85
  -5  11  10    3.25    0.78
 -11 -10   6    8.16    1.15
  -6 -11  10    8.84    1.07
   6  11  10   10.11    1.22
 -10  -6  11   10.89    1.26
  10   6  11    7.65    1.14
 -11 -10  -6    9.88    1.36
  -6 -11 -10    8.13    1.23
 -10  -6 -11   10.62    1.26
  10  -6  11    8.08    1.31
  -6  11  10    7.39    1.04
 -10   6  11   10.27    1.17
 -11 -10   7    1.49    0.75
 -10  -7  11    1.59    0.75
   7  11  10    1.59    0.71
  10   7  11    1.88    0.77
  -7 -11  10    2.49    0.73
  -7 -11 -10    1.34    0.74
  -7  11  10    1.49    0.71
 -10   7  11    1.07    0.67
 -11 -10  -7    1.92    0.75
 -10  -7 -11    1.07    0.75
  10   8  11   -0.43    0.71
   8  11  10    0.37    0.75
  -8 -11  10    0.44    0.64
 -11 -10   8    0.50    0.64
 -10  -8  11    0.51    0.71
  -8  11  10   -0.22    0.54
 -10  -8 -11   -0.35    0.58
 -11 -10  -8    0.10    0.70
 -10   8  11   -0.39    0.64
  -8 -11 -10    0.35    0.68
  11  10   9    3.59    0.99
  -9 -11  10    3.14    0.89
   9  11  10    7.73    1.26
 -10  -9  11    4.02    0.95
  10   9  11    4.51    1.06
 -11 -10   9    5.86    1.07
 -10  -9 -11    5.06    1.01
 -11 -10  -9    4.88    1.10
  -9  11  10    5.09    0.92
  -9 -11 -10    6.04    1.11
 -10   9  11    6.11    1.03
 -10 -11  10   -0.37    0.60
  10  11  10   -0.42    0.76
 -11 -10  10    1.52    0.84
  10  10  11    0.68    0.83
 -10 -10  11    0.31    0.68
  11  10  10    1.38    0.94
 -10  10  11   -0.54    0.64
 -11 -10 -10   -1.21    0.55
 -10 -10 -11    0.25    0.68
 -10 -11 -10   -0.16    0.68
 -11 -11   0   -0.34    0.55
   0 -11  11    0.05    0.64
 -11   0  11   -0.31    0.65
  11   0  11    0.32    0.64
   0  11  11    0.12    0.58
 -11 -11   1    1.53    0.73
   1  11  11    0.84    0.65
  -1 -11  11    1.34    0.74
 -11  -1  11    1.19    0.73
  11   1  11    1.63    0.73
 -11   1  11    1.67    0.76
 -11 -11  -1    1.68    0.78
  -1  11  11    1.09    0.65
  11  -1  11    1.36    0.72
 -11 -11   2    4.50    1.00
   2  11  11    3.89    0.88
 -11  -2  11    5.18    1.07
  11   2  11    6.33    1.01
  11   2  11    5.63    0.86
 -11   2  11    4.41    0.92
  11  -2  11    6.24    1.11
 -11  -2 -11    5.93    0.90
  -2  11  11    7.41    1.04
 -11 -11  -2    3.68    0.91
 -11 -11   3   -0.18    0.58
   3  11  11    0.11    0.58
 -11  -3  11   -0.20    0.59
  11   3  11    0.69    0.57
 -11 -11  -3   -0.16    0.58
 -11   3  11   -0.03    0.61
 -11  -3 -11   -0.21    0.51
  -3  11  11    0.71    0.65
  11  -3  11    0.05    0.74
 -11 -11   4    5.45    1.02
   4  11  11    6.33    1.03
 -11  -4  11    7.38    1.14
  11   4  11    6.63    0.99
 -11 -11  -4    6.68    1.10
 -11   4  11    5.65    1.00
 -11  -4 -11    7.51    1.00
  -4  11  11    8.36    1.08
  11  -4  11    8.52    1.27
 -11 -11   5    2.21    0.79
   5  11  11    1.21    0.69
  -5 -11  11    0.92    0.57
 -11  -5  11    0.85    0.75
  11   5  11    1.70    0.74
  11  -5  11    0.28    0.75
 -11   5  11    1.18    0.75
 -11  -5 -11    1.11    0.69
  -5  11  11    0.36    0.65
 -11 -11  -5    2.26    0.84
 -11 -11   6    9.46    1.32
   6  11  11    6.60    1.10
  -6 -11  11   11.81    1.19
 -11  -6  11    9.90    1.32
  11   6  11    9.94    1.19
  11  -6  11   10.37    1.43
 -11   6  11    6.38    1.10
 -11  -6 -11   10.28    1.19
  -6  11  11    7.50    1.09
 -11 -11  -6    8.59    1.32
 -11 -11   7    0.48    0.66
   7  11  11    0.38    0.76
  -7 -11  11    0.66    0.66
  11   7  11    0.47    0.65
 -11  -7  11    0.10    0.67
 -11  -7 -11    0.40    0.60
 -11   7  11    1.12    0.78
  -7 -11 -11    0.83    0.72
  -7  11  11    0.47    0.69
 -11 -11  -7    0.70    0.72
 -11 -11   8   -0.47    0.64
   8  11  11    1.52    0.89
  -8 -11  11    0.09    0.64
  11   8  11   -0.16    0.69
 -11  -8  11    0.42    0.81
 -11  -8 -11   -0.25    0.62
 -11   8  11    0.21    0.71
  -8 -11 -11    0.36    0.70
  -8  11  11   -0.84    0.62
 -11 -11  -8    1.15    0.76
 -11 -11   9   -0.35    0.70
   9  11  11    0.16    0.84
  -9 -11  11    1.01    0.73
  11   9  11    0.85    0.74
 -11  -9  11    1.48    0.85
  11  11   9   -0.37    0.82
 -11  -9 -11   -0.06    0.76
  -9 -11 -11    1.28    0.80
  -9  11  11    0.81    0.64
 -11 -11  -9   -0.23    0.69
 -11   9  11    0.99    0.67
 -11 -11  10   -0.31    0.64
  11  11  10    0.09    0.71
 -10 -11  11    0.56    0.80
  11  10  11    0.26    0.82
 -11 -10  11    0.66    0.80
  10  11  11   -0.38    0.82
 -11  10  11    1.06    0.78
 -10 -11 -11   -0.25    0.71
 -11 -10 -11    0.27    0.74
 -11 -11 -10   -0.79    0.63
   0 -12   0   93.05    3.46
 -12   0   0   85.43    3.63
   0   0  12   85.20    3.53
   0   1  12    0.09    0.42
  -1  12   0    0.07    0.31
 -12   0  -1   -0.28    0.37
 -12   0   1   -0.27    0.38
   0  -1  12    0.00    0.33
   1 -12   0   -0.52    0.25
   2 -12   0  106.25    3.94
 -12   0  -2  104.21    4.18
 -12   0   2   98.30    4.17
   0  -2  12  105.77    4.07
   0   2  12  106.73    4.13
   0   3  12   -0.07    0.44
 -12   0  -3   -0.57    0.35
   0  -3  12    0.34    0.55
 -12   0   3   -0.22    0.40
  -3 -12   0   -0.05    0.31
   0  -3  12   -0.12    0.37
   0  -4  12   18.92    1.15
   0   4  12   16.61    1.25
   0  -4  12   21.30    1.54
 -12   0   4   20.82    1.43
  -4 -12   0   19.28    1.28
 -12   0  -4   20.62    1.32
   0  -5  12   -0.31    0.47
 -12   0  -5    0.27    0.41
 -12   0   5   -0.44    0.44
  -5 -12   0   -0.27    0.39
  12   0   5   -0.50    0.37
   0   5  12   -0.32    0.47
  -6 -12   0    8.44    0.94
   0   6  12    7.30    0.93
   0  -6  12    9.65    1.20
   0  -6  12    7.63    0.77
 -12   0  -6    8.95    0.93
 -12   0   6   11.28    1.10
 -12   0   7   -0.49    0.49
   0  -7  12   -0.43    0.35
   0   7  12    0.08    0.49
  -7 -12   0   -0.59    0.39
   0  -7  12    0.47    0.59
  12   0   7    0.13    0.45
   0   8  12    6.58    0.96
 -12   0   8    6.95    1.05
  -8 -12   0    6.32    0.97
  12   0   8    5.53    0.85
   0  -8  12    5.03    0.94
   0  -9  12    0.62    0.69
 -12   0   9   -1.00    0.60
   0   9  12   -0.05    0.58
  -9 -12   0   -0.40    0.47
  12   0   9   -0.34    0.51
 -10 -12   0   14.67    1.42
   0 -10  12   15.72    1.46
  12   0  10   16.47    1.44
   0  10  12   14.32    1.43
 -12   0  10   15.65    1.55
   0 -11  12    0.26    0.74
   0  11  12    0.14    0.64
 -12   0  11   -0.68    0.60
 -11 -12   0   -0.12    0.63
  12   0  11   -0.09    0.64
   0 -12  -1    7.75    0.75
   1   0  12    7.38    0.82
 -12  -1   0    8.48    0.94
   0  12   1    6.66    0.71
 -12   1   0    7.98    0.85
   0 -12   1    8.42    0.70
  -1   0  12    7.47    0.86
   1   1  12    2.80    0.60
 -12  -1   1    4.00    0.70
 -12   1  -1    4.73    0.71
  -1  -1  12    4.76    0.69
   1 -12  -1    4.40    0.57
   1  12   1    4.28    0.64
  -1 -12   1    3.69    0.55
  -1  12   1    4.48    0.59
 -12   1   1    4.13    0.69
  -1   1  12    3.53    0.64
   1  -1  12    4.83    0.70
 -12  -1  -1    4.84    0.77
   1 -12   1    4.45    0.56
  -1  -2  12   40.64    1.97
 -12   1  -2   40.11    1.99
   1   2  12   39.94    1.97
 -12  -1   2   42.09    2.11
   2 -12  -1   43.00    1.83
  -1   2  12   39.25    2.00
   1  -2  12   42.85    2.31
  -2 -12  -1   41.84    1.98
 -12  -1  -2   41.45    2.11
   1  -2  12   39.86    1.92
 -12   1   2   41.16    2.05
   1   3  12    1.50    0.50
  -3 -12   1    0.69    0.43
 -12   1  -3    1.09    0.49
  -1  -3  12    1.34    0.49
 -12  -1   3    0.81    0.50
 -12   1   3    0.71    0.49
  -1   3  12    0.49    0.51
   1  -3  12    0.05    0.49
   1  -3  12    1.70    0.44
  -3 -12  -1    0.43    0.44
 -12  -1  -3    1.08    0.51
  -1  -4  12    6.81    1.04
  12   1   4    7.42    0.72
 -12  -1   4    8.30    0.95
   1   4  12    6.19    0.83
  -4 -12   1    6.06    0.82
  -1  -4  12    5.84    0.76
 -12   1  -4    7.36    0.85
   1  -4  12    7.14    1.08
  -1   4  12    6.73    0.85
  -4 -12  -1    7.94    0.88
 -12   1   4    8.20    0.90
 -12  -1  -4    6.16    0.80
  -1  -5  12    1.61    0.66
 -12  -1   5    0.20    0.54
  12   1   5    0.52    0.41
   1   5  12    0.82    0.50
  -5 -12   1    0.60    0.46
  -1  -5  12    1.55    0.47
   1  -5  12    0.58    0.38
 -12   1   5    0.39    0.58
  -5 -12  -1    0.13    0.44
   1  -5  12    0.44    0.57
  -1   5  12    0.75    0.49
 -12  -1  -5    1.30    0.55
  -6 -12   1   36.99    2.05
  12   1   6   37.73    1.91
  -1  -6  12   37.36    2.15
   1   6  12   40.79    2.06
 -12  -1   6   37.38    2.10
   1  -6  12   38.40    2.27
 -12  -1  -6   38.19    1.98
 -12   1   6   37.60    2.05
  -6 -12  -1   40.35    2.09
  -1   6  12   37.86    2.01
   1  -6  12   37.34    1.77
   1   7  12    5.01    0.82
  -1  -7  12    5.93    0.73
  -1  -7  12    4.72    0.94
 -12  -1   7    4.37    0.86
  -7 -12   1    3.21    0.72
  -1   7  12    3.78    0.80
 -12   1   7    1.54    0.71
  -7 -12  -1    4.62    0.81
 -12  -1  -7    5.47    0.83
  12  -1   7    4.30    0.78
   1  -7  12    2.97    0.83
  12   1   8   24.73    1.57
 -12  -1   8   25.36    1.82
  -8 -12   1   23.35    1.64
  -1  -8  12   27.78    1.86
   1   8  12   24.33    1.63
  12  -1   8   29.02    1.76
   1  -8  12   27.61    1.93
 -12   1   8   25.80    1.76
 -12  -1  -8   23.29    1.55
  -1   8  12   24.16    1.62
  -8 -12  -1   24.61    1.73
  12   1   9    5.08    0.86
 -12  -1   9    7.12    1.11
  -1  -9  12    5.11    0.99
   1   9  12    5.89    0.98
  -9 -12   1    4.93    0.95
  -9 -12  -1    6.46    1.07
  -1   9  12    7.13    1.00
 -12   1   9    7.44    1.09
   1  -9  12    4.91    1.03
  12  -1   9    6.29    1.01
  -1 -10  12   51.55    2.77
  12   1  10   48.37    2.57
 -10 -12   1   48.85    2.65
   1  10  12   49.00    2.63
 -12  -1  10   49.17    2.71
 -10 -12  -1   50.65    2.73
  -1  10  12   51.28    2.60
 -12   1  10   53.70    2.71
  12  -1  10   54.67    2.72
   1 -10  12   50.58    2.82
 -12  -1  11    7.06    1.17
 -11 -12   1    6.61    1.12
  -1 -11  12    7.93    1.21
  12   1  11    9.57    1.17
   1  11  12    7.60    1.12
  -1  11  12    7.06    1.07
 -12   1  11   10.10    1.29
   1 -11  12    5.86    1.19
  12  -1  11    8.53    1.27
 -11 -12  -1    8.45    1.23
 -12  -2   0  105.08    4.46
   0 -12   2  116.76    4.16
 -12   2   0  105.18    4.24
   0  12   2  114.98    4.24
   2   0  12  111.66    4.26
  -2   0  12  107.72    4.33
   1 -12  -2   19.00    1.09
  -1 -12   2   18.94    1.09
  -2  -1  12   16.55    1.15
   1  12   2   17.36    1.14
 -12  -2   1   15.23    1.24
   2   1  12   16.65    1.13
 -12   2  -1   14.77    1.11
 -12   2   1   16.06    1.14
   2  -1  12   16.51    1.08
 -12  -2  -1   19.81    1.33
  -1  12   2   16.36    1.06
  -1 -12  -2   18.93    1.15
  -2   1  12   17.14    1.20
  -2 -12   2   95.06    3.92
 -12  -2   2   91.91    3.88
   2 -12  -2   99.76    3.59
   2   2  12   95.68    3.73
  -2  -2  12   89.54    3.69
   2  12   2   83.29    3.64
 -12   2  -2   87.89    3.63
 -12  -2  -2   90.63    3.83
  -2   2  12   92.36    3.75
   2  -2  12  104.39    4.15
  -2  12   2   89.05    3.54
   2  -2  12   91.60    3.60
 -12   2   2   93.32    3.72
  -2 -12  -2   91.42    3.69
 -12   2  -3    0.83    0.49
  -2  -3  12    0.85    0.43
   3  12   2    0.20    0.41
   2   3  12    1.70    0.57
 -12  -2   3    0.19    0.48
   2  -3  12    1.26    0.67
  -3 -12  -2    1.03    0.44
  -2   3  12    0.72    0.48
 -12  -2  -3    0.84    0.51
 -12   2   3    0.75    0.49
   2   4  12   16.02    1.22
  -4 -12   2   17.42    1.23
  -2  -4  12   18.27    1.21
 -12  -2   4   19.30    1.37
 -12  -2  -4   17.88    1.33
  -4 -12  -2   20.39    1.34
 -12   2   4   16.97    1.27
   2  -4  12   17.63    1.09
  -2   4  12   18.09    1.28
   2  -4  12   18.06    1.47
  -2  -5  12    0.98    0.47
  12   2   5    1.21    0.48
   2   5  12    0.77    0.51
 -12  -2   5    0.21    0.49
  -2  -5  12    0.06    0.57
  -5 -12   2    1.46    0.53
 -12  -2  -5    1.16    0.56
 -12   2   5    0.69    0.50
  -2   5  12    0.85    0.51
   2  -5  12    0.99    0.39
  -5 -12  -2    1.47    0.58
   2  -5  12    1.24    0.65
  -2  -6  12    8.86    0.87
   2   6  12   10.25    1.02
  -2  -6  12    9.25    1.18
 -12  -2   6    9.77    1.11
  -6 -12   2    8.44    0.93
  12   2   6   10.44    0.89
 -12   2   6   10.14    1.08
 -12  -2  -6    8.88    0.99
   2  -6  12    7.17    1.10
  -2   6  12    8.29    0.98
  -6 -12  -2    8.51    1.04
  12   2   7    0.42    0.42
  -2  -7  12   -0.66    0.50
  -7 -12   2    0.32    0.52
   2   7  12   -0.19    0.50
 -12  -2   7    0.54    0.66
   2  -7  12    0.67    0.66
 -12   2   7   -0.42    0.53
  -7 -12  -2    1.23    0.55
  -2   7  12    0.42    0.51
 -12  -2  -7    0.41    0.52
 -12  -2   8    4.32    0.91
   2   8  12    1.94    0.68
  -8 -12   2    4.29    0.86
  -2  -8  12    5.83    1.02
   2  -8  12    3.53    0.93
  12  -2   8    2.28    0.76
 -12   2   8    3.84    0.80
  -2   8  12    3.34    0.75
 -12  -2  -8    4.36    0.79
  -8 -12  -2    3.78    0.79
  12   2   9    0.03    0.50
   2   9  12   -0.04    0.55
  -2  -9  12    0.20    0.63
 -12  -2   9   -0.49    0.58
  -9 -12   2    1.72    0.69
  12  -2   9    0.30    0.59
  -9 -12  -2    0.73    0.61
 -12  -2  -9   -0.04    0.46
  -2   9  12    0.71    0.61
 -12   2   9    0.89    0.72
   2  -9  12   -0.53    0.65
 -10 -12   2    7.84    1.12
  12   2  10    6.43    0.91
  12   2  10    7.40    1.04
 -12  -2  10    7.47    1.16
   2  10  12    7.99    1.13
  -2 -10  12    6.97    1.36
 -12   2  10    6.53    1.04
 -12  -2 -10    7.33    0.94
 -10 -12  -2    6.10    1.07
   2 -10  12    7.88    1.24
  12  -2  10    6.61    1.12
  -2  10  12    8.87    1.12
  12   2  11    1.80    0.72
  12   2  11    2.51    0.75
 -12  -2  11    3.83    1.00
 -11 -12   2    1.66    0.79
   2  11  12    1.58    0.74
   2 -11  12    3.53    0.97
 -12   2  11    1.15    0.72
  -2  11  12    1.59    0.74
 -11 -12  -2    2.15    0.85
  12  -2  11    1.47    0.82
  -3   0  12   16.32    1.20
 -12  -3   0   14.47    1.26
   0  12   3   14.44    1.01
 -12   3   0   15.85    1.05
   0 -12  -3   15.34    1.06
   3   0  12   14.24    1.06
   1  12   3    3.08    0.62
   3   1  12    2.96    0.60
 -12  -3   1    3.43    0.73
 -12   3  -1    3.60    0.56
  -3  -1  12    3.01    0.62
  -1 -12   3    3.87    0.56
  -3   1  12    2.51    0.60
 -12  -3  -1    3.36    0.69
 -12   3   1    4.95    0.68
  -1  12   3    2.64    0.53
   3  -1  12    3.30    0.76
   3  -1  12    3.51    0.58
  -1 -12  -3    3.16    0.60
   2  12   3   40.04    1.98
  -2 -12   3   41.39    1.89
 -12  -3   2   40.07    2.17
   3   2  12   37.94    1.95
  -3  -2  12   39.02    1.96
   3  -2  12   37.32    2.22
 -12   3   2   43.34    1.95
  -2 -12  -3   42.07    1.99
  -2  12   3   40.55    1.84
 -12  -3  -2   37.74    2.06
  -3   2  12   37.79    2.00
   3  12   3    3.17    0.60
 -12  -3   3    3.00    0.71
  -3  -3  12    2.59    0.58
   3   3  12    2.36    0.62
  -3  12   3    2.78    0.50
   3  -3  12    2.98    0.54
 -12   3   3    1.37    0.51
  -3 -12  -3    2.98    0.62
  -3   3  12    2.55    0.61
 -12  -3  -3    2.00    0.64
   3  -3  12    1.76    0.74
   3   4  12   16.13    1.20
  -4 -12   3   17.05    1.18
 -12  -3   4   17.89    1.36
  -3  -4  12   17.48    1.17
   4  12   3   15.61    1.22
  -3   4  12   16.59    1.30
   3  -4  12   15.94    1.41
 -12  -3  -4   18.51    1.31
 -12   3   4   15.73    1.18
  -4 -12  -3   16.19    1.21
   3  -4  12   17.30    1.03
  -5 -12   3    1.41    0.51
  -3  -5  12    3.11    0.63
 -12  -3   5    3.21    0.80
   5  12   3    2.10    0.62
   3   5  12    2.69    0.67
  -3   5  12    2.57    0.65
 -12  -3  -5    4.33    0.81
  -5 -12  -3    3.46    0.76
   3  -5  12    1.91    0.74
 -12   3   5    3.61    0.69
  -3  -6  12   40.84    2.00
  -6 -12   3   43.70    2.15
 -12  -3   6   38.45    2.23
   3   6  12   41.61    2.13
  -3  -6  12   43.08    2.28
  -3   6  12   40.83    2.13
 -12  -3  -6   41.33    2.18
  -6 -12  -3   39.30    2.16
   3  -6  12   43.76    2.45
 -12   3   6   39.05    2.10
  -3  -7  12    0.55    0.45
   3   7  12    0.17    0.50
  -7 -12   3    0.61    0.52
  -3  -7  12    0.87    0.67
 -12  -3   7    0.51    0.63
   3  -7  12    0.90    0.71
 -12   3   7    0.46    0.50
  -7 -12  -3    0.72    0.54
 -12  -3  -7    0.45    0.50
  -3   7  12    0.17    0.53
  -3  -8  12   20.36    1.30
   3   8  12   17.07    1.39
  12   3   8   18.26    1.27
  -8 -12   3   19.13    1.45
  -3  -8  12   17.74    1.48
 -12  -3   8   20.10    1.64
   3  -8  12   18.35    1.70
  -8 -12  -3   16.18    1.41
  -3   8  12   17.72    1.46
 -12  -3  -8   18.08    1.41
 -12   3   8   19.91    1.43
   3   9  12   -0.30    0.61
 -12  -3   9   -0.22    0.59
  -9 -12   3   -0.45    0.56
  12  -3   9    0.37    0.65
   3  -9  12   -0.49    0.68
  -3   9  12    0.20    0.65
 -12  -3  -9    0.93    0.59
 -12   3   9    0.09    0.57
  -9 -12  -3    0.36    0.58
 -10 -12   3   12.40    1.32
  12   3  10   14.07    1.30
   3  10  12   11.85    1.28
 -12  -3  10   13.56    1.43
   3 -10  12   13.86    1.50
  12  -3  10   12.88    1.41
 -12   3  10   10.87    1.28
  -3  10  12   10.68    1.22
 -10 -12  -3   15.79    1.43
 -12  -3 -10   12.65    1.26
  12   3  11    8.35    1.15
 -12  -3  11   10.72    1.36
   3  11  12    9.98    1.25
 -11 -12   3    9.17    1.30
  -3  11  12    8.52    1.16
 -12   3  11    9.47    1.26
 -11 -12  -3   10.23    1.32
  12  -3  11    9.71    1.45
 -12  -3 -11    9.60    1.17
   0  12   4   17.69    1.15
  -4   0  12   16.26    1.20
   4   0  12   15.86    1.12
 -12  -4   0   17.53    1.39
   1  12   4   16.62    1.15
  -1 -12   4   19.07    1.08
  -4  -1  12   17.66    1.24
   4   1  12   17.46    1.18
 -12  -4   1   15.97    1.32
  -1 -12  -4   17.78    1.18
 -12   4   1   17.76    1.12
 -12  -4  -1   17.91    1.38
  -4   1  12   18.21    1.26
  -1  12   4   16.23    1.08
   4  -1  12   16.97    1.11
   4  -1  12   17.09    1.41
   2  12   4   16.58    1.22
 -12  -4   2   18.43    1.38
  -2 -12   4   17.41    1.12
  -4  -2  12   18.23    1.24
   4   2  12   15.95    1.15
 -12  -4  -2   19.06    1.41
  -2 -12  -4   20.27    1.29
  -4   2  12   19.02    1.31
  -2  12   4   15.83    1.09
 -12   4   2   17.50    1.12
   4  -2  12   16.82    1.41
   4   3  12    7.00    0.86
  -4  -3  12    7.07    0.84
 -12  -4   3    7.62    0.98
   3  12   4    8.54    0.98
  -3 -12  -4    6.75    0.90
  -4   3  12    8.46    0.96
  -3  12   4    8.93    0.79
 -12   4   3    7.04    0.79
   4  -3  12    7.43    1.06
 -12  -4  -3    9.62    1.07
   4  -3  12    8.94    0.79
  -4  -4  12   44.55    2.08
  -4 -12   4   36.87    1.94
 -12  -4   4   42.57    2.25
   4   4  12   42.74    2.11
   4  12   4   42.17    2.14
  -4 -12  -4   41.55    2.13
   4  -4  12   39.01    1.85
 -12  -4  -4   40.77    2.18
  -4   4  12   40.72    2.10
  -4  12   4   42.69    2.03
 -12   4   4   40.21    1.96
   4  -4  12   37.69    2.29
   4   5  12   -0.13    0.46
 -12  -4   5    0.30    0.54
   5  12   4    0.26    0.50
  -4  -5  12    0.34    0.46
  -5 -12   4    0.58    0.46
  -4   5  12   -0.05    0.54
  -5 -12  -4   -0.05    0.49
 -12  -4  -5   -0.42    0.41
   4  -5  12   -0.71    0.53
 -12   4   5   -0.45    0.44
  -6 -12   4   45.02    2.23
   6  12   4   44.94    2.33
 -12  -4   6   49.40    2.46
   4   6  12   46.63    2.29
  -4  -6  12   42.51    2.14
  -4   6  12   44.74    2.27
 -12  -4  -6   44.54    2.33
  -6 -12  -4   42.92    2.28
 -12   4   6   41.87    2.13
   4  -6  12   38.88    2.46
  -4  -7  12    0.81    0.68
  -4  -7  12    0.11    0.46
  -7 -12   4   -0.16    0.49
   4   7  12   -0.16    0.50
 -12  -4   7    0.41    0.58
   4  -7  12   -0.13    0.62
  -4   7  12   -0.67    0.54
  -7 -12  -4   -0.09    0.59
 -12  -4  -7    0.03    0.55
 -12   4   7   -0.15    0.46
   4   8  12   15.08    1.34
 -12  -4   8   19.04    1.53
  -4  -8  12   16.48    1.21
  -8 -12   4   17.34    1.37
 -12   4   8   19.06    1.42
   4  -8  12   15.05    1.54
  -8 -12  -4   18.13    1.45
 -12  -4  -8   14.13    1.28
  -4   8  12   15.42    1.32
 -12  -4   9    0.86    0.70
  -4  -9  12   -0.38    0.37
   4   9  12    0.74    0.61
  -9 -12   4    0.87    0.67
  -4   9  12   -0.30    0.54
  -9 -12  -4    0.37    0.62
 -12  -4  -9    0.10    0.56
   4  -9  12   -0.62    0.59
 -12   4   9   -0.42    0.51
   4  10  12    5.92    0.99
 -10 -12   4    5.47    1.02
  12   4  10    4.28    0.88
 -12  -4  10    4.36    0.98
  -4  10  12    5.67    1.01
 -12   4  10    5.43    1.00
 -12  -4 -10    4.17    0.80
 -10 -12  -4    3.98    0.96
  12  -4  10    3.15    0.95
  12   4  11    1.08    0.72
 -11 -12   4    1.70    0.71
 -12  -4  11    0.32    0.69
   4  11  12    0.43    0.67
 -11 -12  -4    1.86    0.77
  12  -4  11    2.79    0.92
 -12   4  11    0.65    0.70
 -12  -4 -11    0.65    0.59
  -4  11  12    0.50    0.64
  -5   0  12    9.12    0.98
   0  12   5    7.16    0.85
   5   0  12    6.70    1.02
 -12  -5   0    8.12    1.00
   5   0  12   10.03    0.88
  -5  -1  12    5.33    0.80
   5   1  12    4.88    0.69
   1  12   5    6.46    0.77
 -12  -5   1    6.12    0.93
 -12  -5  -1    5.44    0.90
   5  -1  12    7.77    1.05
  -5   1  12    5.71    0.83
  -1  12   5    6.50    0.79
  -2 -12   5   14.32    1.00
   2  12   5   15.97    1.20
   5   2  12   15.63    1.10
 -12  -5   2   13.01    1.22
  -5  -2  12   14.13    1.20
 -12  -5  -2   15.49    1.34
   5  -2  12   14.27    0.97
   5  -2  12   14.01    1.32
  -2 -12  -5   13.91    1.16
  -5   2  12   13.48    1.15
  -2  12   5   12.27    1.01
  -5  -3  12    0.30    0.46
  -3 -12   5    0.29    0.39
 -12  -5   3    1.22    0.60
   3  12   5    0.58    0.47
   5   3  12    0.60    0.47
  -3  12   5    0.22    0.41
   5  -3  12    0.29    0.56
 -12   5   3    1.07    0.47
   5  -3  12    1.34    0.42
  -5   3  12    0.83    0.60
 -12  -5  -3    0.63    0.54
  -3 -12  -5    0.57    0.48
  -5  -4  12   41.70    2.08
   4  12   5   37.45    2.04
 -12  -5   4   40.94    2.22
   5   4  12   40.60    2.07
 -12   5   4   37.51    1.88
  -4  12   5   37.31    1.85
  -5   4  12   40.12    2.10
   5  -4  12   38.91    2.31
 -12  -5  -4   38.10    2.14
  -4 -12  -5   40.43    2.08
   5   5  12    0.32    0.54
  -5 -12   5    0.47    0.45
   5  12   5    0.24    0.52
 -12  -5   5    0.46    0.58
  -5  -5  12    0.72    0.49
 -12  -5  -5    0.64    0.56
   5  -5  12    0.01    0.61
 -12   5   5   -0.12    0.45
  -5 -12  -5    0.18    0.48
  -5   5  12   -0.63    0.44
   5   6  12   40.69    2.16
   6  12   5   41.42    2.26
  -6 -12   5   43.98    2.13
 -12  -5   6   38.74    2.27
  -5  -6  12   39.95    2.08
 -12   5   6   37.88    2.03
  -6 -12  -5   40.46    2.20
   5  -6  12   44.05    2.51
 -12  -5  -6   40.37    2.25
  -5   6  12   42.70    2.24
   5   7  12   26.38    1.74
  -5  -7  12   27.61    1.65
   7  12   5   23.15    1.69
 -12  -5   7   23.49    1.73
  -7 -12   5   25.96    1.65
  -7 -12  -5   23.46    1.73
   5  -7  12   25.40    1.99
 -12  -5  -7   23.26    1.70
  -5   7  12   24.91    1.64
 -12   5   7   25.76    1.61
 -12  -5   8   18.59    1.55
  -8 -12   5   20.11    1.48
  -5  -8  12   16.98    1.34
   5   8  12   14.68    1.36
 -12   5   8   16.21    1.38
   5  -8  12   18.02    1.74
 -12  -5  -8   17.20    1.47
  -5   8  12   17.22    1.38
  -8 -12  -5   17.98    1.50
  -9 -12   5    9.00    1.11
  -5  -9  12    6.91    1.00
   5   9  12   11.77    1.25
 -12  -5   9   11.60    1.42
 -12  -5  -9    9.44    1.19
  -9 -12  -5   10.31    1.32
 -12   5   9   12.12    1.25
  -5   9  12    8.50    1.12
   5  -9  12   10.69    1.40
  -5 -10  12    2.56    0.65
 -10 -12   5    3.10    0.90
   5  10  12    2.12    0.83
 -12  -5  10    3.44    0.94
  12   5  10    2.93    0.78
 -12  -5 -10    4.92    0.96
  -5  10  12    3.87    0.85
 -10 -12  -5    2.30    0.80
 -12   5  10    1.70    0.77
   5  11  12   19.58    1.59
 -12  -5  11   17.46    1.63
 -11 -12   5   17.27    1.56
  12   5  11   13.23    1.46
 -12   5  11   15.26    1.56
  -5  11  12   16.86    1.54
 -11 -12  -5   15.87    1.57
  12  -5  11   16.29    1.67
 -12  -5 -11   14.59    1.39
   6   0  12    8.96    1.09
   6   0  12    8.44    0.86
   0  12   6    7.54    0.85
 -12  -6   0   11.20    1.20
  -6   0  12    8.28    1.06
  -6  -1  12    5.12    0.80
 -12  -6   1    3.22    0.77
   1  12   6    3.86    0.68
   6   1  12    4.92    0.73
  -6   1  12    4.41    0.79
 -12  -6  -1    4.07    0.83
  -1  12   6    3.55    0.65
   6  -1  12    3.96    0.86
  -2 -12   6   10.78    0.98
   6   2  12   10.45    0.95
 -12  -6   2    8.91    1.10
  -6  -2  12    9.69    1.02
   2  12   6    9.39    1.02
   6  -2  12    9.22    0.82
  -2  12   6   10.34    0.90
   6  -2  12    9.28    1.15
  -6   2  12    9.16    1.02
 -12  -6  -2    9.50    1.16
  -3 -12   6    8.85    0.83
   6   3  12    7.63    0.95
 -12  -6   3    8.89    1.08
  -6  -3  12    9.12    0.98
   3  12   6    9.12    0.98
  -6   3  12    6.50    0.96
  -3  12   6    6.99    0.85
  -3 -12  -6    8.87    0.98
   6  -3  12    7.55    1.19
 -12  -6  -3    8.10    1.12
 -12  -6   4   42.57    2.36
   4  12   6   43.03    2.23
  -6  -4  12   37.78    2.14
   6   4  12   44.70    2.18
 -12  -6  -4   40.92    2.29
  -4  12   6   41.66    2.03
  -6   4  12   48.12    2.30
  -4 -12  -6   44.56    2.25
   6  -4  12   42.85    2.47
 -12  -6   5    4.97    0.92
  -5 -12   6    5.77    0.82
   5  12   6    4.53    0.86
  -6  -5  12    4.35    0.78
   6   5  12    4.60    0.80
  -5  12   6    4.20    0.67
 -12   6   5    4.44    0.73
  -6   5  12    4.51    0.84
  -5 -12  -6    3.88    0.80
   6  -5  12    5.20    1.07
 -12  -6  -5    4.86    0.91
  -6  -6  12   26.41    1.65
   6   6  12   22.97    1.62
  -6 -12   6   27.86    1.63
 -12  -6   6   29.24    1.86
   6  12   6   25.51    1.72
  -6 -12  -6   25.63    1.72
 -12  -6  -6   29.16    1.87
   6  -6  12   25.95    1.95
  -6   6  12   28.01    1.79
 -12  -6   7    7.04    1.09
  -7 -12   6    4.90    0.83
   7  12   6    7.44    1.08
   6   7  12    4.98    0.90
  -6  -7  12    8.06    1.05
  -7 -12  -6    5.30    0.91
 -12   6   7    6.17    0.87
   6  -7  12    7.25    1.21
 -12  -6  -7    6.04    0.98
  -6   7  12    5.70    0.95
   8  12   6   13.42    1.36
 -12  -6   8   11.47    1.33
  -8 -12   6   12.20    1.27
   6   8  12   12.05    1.26
  -6  -8  12   13.70    1.26
 -12  -6  -8   13.44    1.28
 -12   6   8   11.54    1.22
   6  -8  12   13.23    1.52
  -6   8  12   11.13    1.19
  -8 -12  -6   12.28    1.29
  -9 -12   6    1.20    0.65
   6   9  12    0.55    0.65
  -6  -9  12    0.18    0.56
 -12  -6   9    0.28    0.65
 -12  -6  -9   -0.85    0.56
 -12   6   9   -0.36    0.52
  -9 -12  -6    0.54    0.64
  -6   9  12    0.76    0.70
  -6 -10  12    1.35    0.67
 -12  -6  10    1.56    0.81
   6  10  12    1.57    0.82
  12   6  10    0.96    0.68
 -10 -12   6    1.87    0.73
 -10 -12  -6    2.11    0.80
  -6  10  12    1.33    0.77
 -12  -6 -10    0.98    0.74
 -12   6  10    0.59    0.68
 -11 -12   6   -0.40    0.66
   6  11  12   -0.03    0.65
 -12  -6  11    0.67    0.83
  -6 -11  12    0.61    0.62
  12   6  11    0.09    0.69
  -6  11  12   -0.58    0.58
 -12  -6 -11    0.01    0.65
 -11 -12  -6   -0.27    0.66
 -12   6  11   -0.11    0.62
  12  -6  11   -0.01    0.77
   7   0  12   62.06    3.08
  -7   0  12   58.93    2.90
   0  12   7   63.65    2.81
 -12  -7   0   70.33    3.16
  -7  -1  12    0.38    0.53
   1  12   7    0.15    0.51
 -12  -7   1   -0.49    0.48
   7   1  12    0.52    0.46
 -12  -7  -1   -0.18    0.49
  -7   1  12    0.44    0.56
   7  -1  12    0.47    0.41
   7  -1  12   -0.24    0.48
  -1  12   7    0.34    0.47
   2  12   7   23.08    1.58
  -7  -2  12   25.58    1.62
   7   2  12   27.34    1.52
 -12  -7   2   26.88    1.77
  -7   2  12   24.62    1.63
 -12  -7  -2   26.05    1.74
   7  -2  12   24.45    1.78
  -2  12   7   23.31    1.50
   3  12   7    4.99    0.82
   7   3  12    4.97    0.76
  -7  -3  12    4.24    0.81
  -3 -12   7    4.57    0.67
 -12  -7   3    4.18    0.90
 -12  -7  -3    5.62    0.95
  -3  12   7    3.79    0.74
  -7   3  12    4.56    0.86
   7  -3  12    4.53    0.95
  -7  -4  12   49.24    2.48
   4  12   7   49.81    2.46
   7   4  12   50.80    2.40
 -12  -7   4   44.23    2.51
   7  -4  12   49.42    2.71
  -4  12   7   44.63    2.25
 -12  -7  -4   48.68    2.55
  -4 -12  -7   50.18    2.49
  -7   4  12   46.65    2.43
   7   5  12    8.91    1.03
  -7  -5  12    6.95    1.00
   5  12   7    9.22    1.10
 -12  -7   5    7.86    1.11
  -5 -12   7    8.97    0.96
  -7   5  12   10.27    1.23
  -5 -12  -7    8.09    1.06
 -12  -7  -5    8.71    1.08
   7  -5  12    8.70    1.34
  -5  12   7    9.87    0.99
  -7  -6  12    7.19    1.05
   7   6  12    6.85    0.98
 -12  -7   6    4.38    0.95
  -6 -12   7    4.84    0.82
   6  12   7    5.17    0.94
  -6  12   7    5.26    0.78
   7  -6  12    8.29    1.27
  -7   6  12    5.96    0.95
 -12  -7  -6    5.84    0.99
 -12   7   6    5.79    0.99
  -6 -12  -7    5.14    0.93
   7  12   7   11.55    1.26
  -7  -7  12    9.57    1.10
   7   7  12   10.89    1.28
  -7 -12   7   11.80    1.17
 -12  -7   7   10.32    1.26
  -7 -12  -7   10.72    1.23
  -7   7  12   11.44    1.20
 -12   7   7   11.11    1.05
   7  -7  12   12.13    1.44
 -12  -7  -7   10.05    1.20
   8  12   7    2.11    0.86
   7   8  12   -0.36    0.56
  -7  -8  12    1.39    0.65
  -8 -12   7    2.65    0.68
 -12  -7   8    0.55    0.66
 -12   7   8    1.24    0.60
  -7   8  12    0.96    0.69
 -12  -7  -8    1.72    0.72
  -8 -12  -7    2.28    0.79
   7  -8  12    1.97    0.96
  -7  -9  12    0.76    0.65
   9  12   7   -0.27    0.63
  -9 -12   7    0.56    0.66
   7   9  12   -0.51    0.58
 -12  -7   9   -0.05    0.62
 -12   7   9    0.24    0.56
 -12  -7  -9    0.44    0.64
  -7   9  12   -0.35    0.63
  -9 -12  -7    0.98    0.68
 -12  -7  10   -0.54    0.62
   7  10  12   -0.62    0.60
 -10 -12   7   -0.84    0.53
  -7 -10  12    1.19    0.68
  12   7  10    2.05    0.82
 -12   7  10   -0.35    0.55
  -7  10  12    1.44    0.68
 -10 -12  -7    0.49    0.72
 -12  -7 -10    0.25    0.63
 -12  -7  11    0.24    0.70
 -11 -12   7    1.60    0.75
  12   7  11    0.32    0.70
   7  11  12    0.17    0.70
  -7 -11  12    0.64    0.67
 -12  -7 -11   -0.04    0.59
  -7 -11 -12    0.27    0.80
 -12   7  11   -0.30    0.60
 -11 -12  -7   -0.56    0.58
  -7  11  12   -0.02    0.61
   8   0  12    4.89    0.93
  -8   0  12    6.86    1.02
 -12  -8   0    6.08    0.99
   0  12   8    3.96    0.76
   8   1  12    2.47    0.60
   8   1  12    2.35    0.73
 -12  -8   1    1.93    0.73
  -8  -1  12    1.75    0.68
   1  12   8    1.69    0.62
   8  -1  12    2.20    0.55
   8  -1  12    2.26    0.77
 -12  -8  -1    3.06    0.78
  -1  12   8    1.65    0.60
  -8   1  12    2.27    0.70
   2  12   8    1.72    0.68
   8   2  12    4.03    0.73
  -8  -2  12    4.12    0.80
 -12  -8   2    3.69    0.90
  -2  12   8    3.79    0.71
  -8   2  12    3.22    0.79
 -12  -8  -2    5.61    0.96
   8  -2  12    3.16    0.88
  -8  -3  12   10.12    1.13
   3  12   8    7.75    1.12
 -12  -8   3   11.27    1.22
   8   3  12    9.51    0.99
  -8   3  12   11.55    1.17
  -3  12   8    8.61    0.95
   8  -3  12    9.86    1.26
 -12  -8  -3    9.25    1.24
   4  12   8   17.58    1.45
   8   4  12   16.06    1.33
  -8  -4  12   14.92    1.44
 -12  -8   4   19.53    1.53
 -12  -8  -4   14.80    1.40
   8  -4  12   12.78    1.54
  -4  12   8   15.35    1.25
  -8   4  12   13.85    1.32
  -4 -12  -8   18.55    1.43
 -12  -8   5   17.26    1.48
   8   5  12   18.82    1.43
   5  12   8   15.85    1.48
  -5 -12   8   14.20    1.19
  -8  -5  12   17.56    1.48
 -12  -8  -5   12.14    1.40
  -5 -12  -8   14.23    1.36
  -8   5  12   13.18    1.42
  -5  12   8   14.64    1.18
   8  -5  12   14.86    1.54
 -12  -8   6   10.26    1.26
  -6 -12   8   12.28    1.15
   8   6  12   12.06    1.27
   6  12   8   11.65    1.36
  -8  -6  12    9.10    1.15
  -6  12   8    9.79    1.08
   8  -6  12    8.99    1.44
  -8   6  12   14.95    1.32
 -12  -8  -6    9.76    1.24
  -6 -12  -8   11.60    1.26
   7  12   8    6.75    1.13
  -7 -12   8    3.65    0.81
 -12  -8   7    3.95    0.92
   8   7  12    5.27    0.92
  -8  -7  12    7.24    1.11
 -12  -8  -7    3.61    0.89
  -8   7  12    5.78    0.95
   8  -7  12    3.65    1.03
  -7 -12  -8    5.01    0.99
  -8  -8  12   21.70    1.66
   8   8  12   24.53    1.77
 -12  -8   8   24.44    1.89
   8  12   8   25.44    1.82
  -8 -12   8   24.58    1.71
  -8 -12  -8   28.21    1.88
 -12  -8  -8   21.80    1.81
 -12   8   8   19.84    2.19
   8  -8  12   25.35    2.04
  -8  -8 -12   24.22    1.79
  -8   8  12   26.08    1.82
 -12  -8   9    0.66    0.81
   9  12   8    0.46    0.73
  -9 -12   8    0.33    0.62
   8   9  12    1.11    0.79
  -8  -9  12    0.41    0.70
 -12  -8  -9    0.19    0.71
  -8   9  12    0.20    0.67
  -9 -12  -8    0.12    0.72
  -8  -9 -12   -0.97    0.58
 -12   8   9    0.32    0.58
  12   8  10    6.14    1.10
 -12  -8  10    6.11    1.17
   8  10  12    6.31    1.10
  10  12   8    5.01    1.16
  -8 -10  12    6.35    1.03
 -10 -12   8    4.22    0.94
  -8 -10 -12    5.12    1.07
  -8  10  12    5.85    1.02
 -10 -12  -8    4.94    1.07
 -12   8  10    4.26    0.97
 -12  -8 -10    5.17    1.04
 -11 -12   8    0.29    0.73
 -12  -8  11   -1.02    0.65
  12   8  11   -0.23    0.67
  -8 -11  12    0.45    0.70
   8  11  12   -0.72    0.67
  -8 -11 -12   -0.11    0.81
 -12   8  11   -0.59    0.69
 -11 -12  -8    0.87    0.84
 -12  -8 -11    1.10    0.71
  -8  11  12    0.00    0.69
  -9   0  12   47.00    2.49
   0  12   9   40.75    2.23
 -12  -9   0   48.00    2.53
   9   0  12   43.71    2.49
   9   1  12    0.16    0.55
   1  12   9    0.72    0.55
   9   1  12    0.05    0.44
 -12  -9   1   -0.10    0.57
  -9  -1  12    0.91    0.69
   9  -1  12    1.22    0.66
  -9   1  12    1.08    0.65
 -12  -9  -1    0.49    0.59
  -1  12   9    0.55    0.54
  -9  -2  12    9.17    1.25
   9   2  12    9.74    1.03
 -12  -9   2    7.79    1.17
   2  12   9    9.41    1.11
 -12  -9  -2    7.89    1.23
  -2  12   9    7.83    1.08
   9  -2  12   10.65    1.27
  -9   2  12    9.38    1.15
 -12  -9   3    2.71    0.85
   9   3  12    1.92    0.65
   3  12   9    3.23    0.80
  -9  -3  12    2.40    0.76
  -3  12   9    3.65    0.78
   9  -3  12    2.00    0.82
 -12  -9  -3    1.91    0.75
  -9   3  12    3.86    0.90
  -9  -3 -12    3.83    0.75
   4  12   9   18.50    1.48
   9   4  12   21.07    1.51
 -12  -9   4   21.44    1.65
  -9  -4  12   21.87    1.62
  -9   4  12   17.71    1.50
 -12  -9  -4   19.43    1.61
  -4  12   9   19.03    1.44
  -9  -4 -12   15.96    1.37
   9  -4  12   18.91    1.81
   9   5  12    9.81    1.21
   5  12   9    9.93    1.23
  -5 -12   9    9.85    1.05
 -12  -9   5   13.86    1.48
  -9  -5  12    9.45    1.21
 -12  -9  -5   10.09    1.24
  -9   5  12    9.18    1.17
   9  -5  12   13.26    1.57
  -9  -5 -12   11.24    1.28
  -5 -12  -9    9.38    1.22
  -5  12   9   12.06    1.18
 -12  -9   6    0.80    0.69
  -9  -6  12    1.51    0.74
   9   6  12    0.60    0.62
   6  12   9    0.22    0.64
  -6 -12   9    0.00    0.53
   9  -6  12   -0.16    0.68
  -6  12   9    0.29    0.57
 -12  -9  -6    1.69    0.84
  -9   6  12    0.79    0.74
  -9  -6 -12    1.36    0.68
  -6 -12  -9    1.75    0.76
 -12  -9   7    6.46    1.10
   9   7  12    6.88    1.05
  -7 -12   9    7.83    1.08
   7  12   9    6.74    1.10
  -9  -7  12    7.51    1.17
  -7 -12  -9    6.57    1.11
  -9  -7 -12    7.51    1.16
   9  -7  12    8.36    1.38
  -9   7  12    6.30    1.02
 -12  -9  -7    7.01    1.14
  -7  12   9    7.34    1.01
   9   8  12    8.81    1.23
   8  12   9    8.48    1.32
 -12  -9   8    9.77    1.31
  -8 -12   9    7.25    1.08
  -9  -8  12   10.78    1.24
  -9  -8 -12   11.82    1.44
 -12  -9  -8    7.43    1.22
  -8 -12  -9   10.34    1.30
  -9   8  12    9.73    1.20
 -12  -9   9    1.64    0.87
   9   9  12    2.35    0.83
  -9  -9  12    1.50    0.78
   9  12   9    2.58    0.87
  -9 -12   9    0.94    0.73
  -9   9  12    1.06    0.69
  -9 -12  -9    3.02    0.89
  -9  -9 -12    1.00    0.78
 -12  -9  -9    2.15    0.90
  12   9  10    3.57    0.95
  10  12   9    3.46    0.96
  -9 -10  12    5.15    1.05
 -12  -9  10    1.50    0.89
   9  10  12    5.11    1.08
 -10 -12   9    4.77    1.02
  -9  10  12    2.32    0.81
 -10 -12  -9    3.59    0.99
 -12  -9 -10    3.18    0.92
  -9 -10 -12    4.20    1.01
   9  11  12    0.25    0.81
 -11 -12   9    1.11    0.80
 -12  -9  11   -0.38    0.69
  -9 -11  12   -0.25    0.63
  12   9  11    0.21    0.76
 -11 -12  -9    1.59    0.85
  -9 -11 -12   -0.21    0.80
  -9  11  12    0.87    0.68
 -12   9  11   -0.11    0.68
 -12  -9 -11   -0.19    0.68
  10   0  12   14.94    1.45
   0  12  10   16.02    1.43
 -10   0  12   17.15    1.48
 -12 -10   0   14.32    1.43
 -12 -10   1    2.77    0.85
  10   1  12    1.53    0.71
   1  12  10    3.78    0.81
 -10  -1  12    3.14    0.84
 -12 -10  -1    2.34    0.77
 -10   1  12    2.91    0.83
  10  -1  12    2.47    0.83
  -1  12  10    3.40    0.78
 -12 -10   2    8.04    1.18
   2  12  10    8.09    1.11
  10   2  12    7.02    0.98
 -10  -2  12    9.59    1.28
 -10   2  12   10.80    1.25
 -10  -2 -12    8.26    1.03
  10  -2  12   10.00    1.38
  -2  12  10    9.39    1.18
 -12 -10  -2    9.07    1.23
 -12 -10   3    5.32    1.09
  10   3  12    4.22    0.79
   3  12  10    5.61    0.96
 -10  -3  12    2.24    0.82
  -3  12  10    4.42    0.82
  10  -3  12    3.34    1.00
 -12 -10  -3    3.92    0.92
 -10   3  12    2.97    0.84
 -10  -3 -12    2.39    0.67
 -10  -4  12    3.77    0.92
   4  12  10    5.17    0.96
 -12 -10   4    5.53    1.06
  10   4  12    4.61    0.90
  -4  12  10    4.98    0.85
 -10   4  12    5.31    0.96
  10  -4  12    2.51    0.95
 -12 -10  -4    5.33    1.09
 -10  -4 -12    5.07    0.92
   5  12  10   10.04    1.25
 -12 -10   5   12.54    1.35
 -10  -5  12   12.14    1.45
  10   5  12   10.30    1.26
  -5  12  10   13.81    1.23
  10  -5  12   12.41    1.50
 -10  -5 -12   10.25    1.28
 -12 -10  -5    9.77    1.30
 -10   5  12   12.73    1.33
   6  12  10    0.02    0.72
 -12 -10   6    0.75    0.69
  -6 -12  10    0.94    0.54
  10   6  12    0.45    0.59
 -10  -6  12    0.76    0.72
  -6 -12 -10    1.55    0.79
 -10   6  12    1.01    0.81
  10  -6  12    3.41    1.09
 -12 -10  -6    1.17    0.73
  -6  12  10    0.78    0.68
 -10  -6 -12    1.31    0.74
  10   7  12    4.76    0.94
 -12 -10   7    5.25    1.08
  -7 -12  10    5.17    0.87
   7  12  10    7.42    1.21
 -10  -7  12    7.07    1.13
 -10   7  12    5.49    1.00
  -7  12  10    6.46    0.96
 -10  -7 -12    4.25    0.94
  -7 -12 -10    5.28    1.06
  10  -7  12    6.57    1.36
 -12 -10  -7    6.65    1.20
 -12 -10   8    8.30    1.28
   8  12  10    5.02    1.04
 -10  -8  12    6.74    1.18
  -8 -12  10    5.95    1.04
  10   8  12    5.33    1.07
  -8  12  10    6.68    1.45
  -8 -12 -10    5.88    1.07
 -10  -8 -12    5.84    1.15
 -12 -10  -8    3.20    0.97
 -10   8  12    4.78    0.97
  -9 -12  10    6.08    1.08
 -12 -10   9    4.68    1.07
  10   9  12    4.16    1.01
   9  12  10    3.82    0.97
 -10  -9  12    4.58    0.99
 -10  -9 -12    3.86    1.02
 -12 -10  -9    4.80    1.11
 -10   9  12    5.69    1.10
  -9 -12 -10    4.20    1.08
  10  10  12    6.75    1.17
  10  12  10    6.48    1.24
 -10 -10  12    4.28    1.02
 -12 -10  10    5.43    1.18
 -10 -12  10    5.22    1.02
 -12 -10 -10    5.19    1.11
 -10  10  12    5.07    1.01
 -10 -10 -12    5.92    1.18
 -10 -12 -10    4.70    1.11
  11   0  12   64.98    3.29
   0  12  11   69.49    3.23
 -12 -11   0   67.42    3.34
 -11   0  12   65.72    3.28
  11   1  12   14.27    1.48
 -11  -1  12   13.15    1.44
   1  12  11   14.05    1.36
 -12 -11   1   12.12    1.43
 -11   1  12   14.26    1.47
  11  -1  12   14.74    1.58
  -1  12  11   15.87    1.38
 -12 -11  -1   14.71    1.48
 -12 -11   2   24.58    1.87
   2  12  11   21.95    1.62
 -11  -2  12   20.44    1.78
  11   2  12   18.64    1.47
 -11   2  12   21.69    1.80
 -12 -11  -2   18.00    1.75
  -2  12  11   19.05    1.52
  11  -2  12   19.06    1.71
 -11  -3  12    7.19    1.21
  11   3  12    6.65    1.00
   3  12  11    7.83    1.15
 -12 -11   3    5.96    1.14
  11  -3  12    4.62    1.06
 -12 -11  -3    6.32    1.11
 -11  -3 -12    6.84    1.00
 -11   3  12    6.88    1.15
  -3  12  11    5.62    0.95
 -12 -11   4    9.58    1.35
  11   4  12    6.31    1.00
   4  12  11    5.66    1.04
 -11  -4  12    8.98    1.32
 -11   4  12    7.53    1.13
 -12 -11  -4    7.04    1.20
 -11  -4 -12    8.08    1.14
  -4  12  11    7.85    1.09
  11  -4  12    8.27    1.34
  11   5  12    3.59    0.92
 -12 -11   5    3.04    0.90
 -11  -5  12    3.11    0.88
   5  12  11    1.82    0.79
 -11   5  12    0.44    0.77
 -12 -11  -5    3.08    0.92
 -11  -5 -12    2.44    0.80
  11  -5  12    2.43    0.98
  -5  12  11    2.51    0.78
  -6 -12  11    1.24    0.70
   6  12  11    1.13    0.78
 -12 -11   6    1.85    0.77
 -11  -6  12    0.81    0.75
  11   6  12    0.74    0.69
 -11   6  12    0.87    0.72
 -11  -6 -12   -0.11    0.56
  11  -6  12    2.10    1.04
 -12 -11  -6    1.16    0.79
  -6 -12 -11    1.70    0.83
  -6  12  11    1.81    0.70
  11   7  12   -0.83    0.70
  -7 -12  11    0.12    0.63
   7  12  11    0.03    0.77
 -11  -7  12    1.44    0.76
 -12 -11   7   -0.52    0.60
  -7 -12 -11    0.74    0.73
  -7  12  11   -0.27    0.67
 -11  -7 -12   -0.34    0.61
 -12 -11  -7    0.99    0.75
  11  -7  12    1.06    0.88
 -11   7  12   -0.88    0.67
   8  12  11    1.42    0.92
  11   8  12    2.03    0.92
 -11  -8  12    2.17    0.91
  -8 -12  11    0.95    0.75
 -12 -11   8    0.22    0.70
  -8 -12 -11    1.79    0.83
 -12 -11  -8    1.17    0.89
  -8  12  11    0.96    0.69
 -11  -8 -12   -0.18    0.74
 -11   8  12    2.32    0.79
  -9 -12  11    0.75    0.68
  11   9  12    0.58    0.76
   9  12  11    0.40    0.81
 -11  -9  12    0.69    0.82
 -12 -11   9    1.12    0.79
 -11   9  12    0.44    0.69
  -9 -12 -11    0.65    0.85
 -11  -9 -12   -0.32    0.64
 -12 -11  -9   -0.18    0.73
 -12 -12   0    5.83    1.09
   0 -12  12    6.19    1.17
 -12   0  12    7.69    1.28
  12   0  12    6.17    1.10
   0  12  12    5.21    1.00
 -12 -12   1   14.76    1.52
 -12  -1  12   15.70    1.58
   1  12  12   15.81    1.55
  12   1  12   12.28    1.47
 -12 -12  -1   16.45    1.58
 -12   1  12   16.39    1.67
  12  -1  12   12.27    1.56
  -1  12  12   15.47    1.46
   1 -12  12   14.06    1.52
 -12 -12   2    2.94    0.98
   2  12  12    3.65    0.91
 -12  -2  12    4.47    1.08
 -12 -12  -2    5.24    1.07
 -12   2  12    3.37    0.93
  -2  12  12    4.22    0.94
  12  -2  12    5.31    1.10
 -12 -12   3    1.80    0.83
   3  12  12    3.86    1.02
 -12  -3  12    4.09    1.00
  12   3  12    3.37    0.83
 -12   3  12    2.60    0.94
  12  -3  12    4.69    1.15
  -3  12  12    3.23    0.84
 -12 -12  -3    3.26    1.02
 -12 -12   4    3.16    0.88
   4  12  12    2.05    0.80
 -12  -4  12    1.46    0.90
  12   4  12    1.21    0.68
 -12 -12  -4    0.75    0.75
 -12   4  12    0.77    0.75
 -12  -4 -12    1.53    0.72
  -4  12  12    1.36    0.76
  12  -4  12    1.96    0.91
 -12 -12   5    1.71    0.81
   5  12  12    1.09    0.81
 -12  -5  12    1.00    0.78
  12   5  12    1.07    0.67
 -12 -12  -5    1.60    0.79
 -12   5  12    0.80    0.78
 -12  -5 -12    2.34    0.77
  -5  12  12    2.59    0.79
  12  -5  12    1.77    0.94
 -12 -12   6    2.44    0.86
   6  12  12    0.98    0.87
  12   6  12    2.54    0.88
 -12  -6  12    1.79    0.87
  -6 -12 -12    1.73    0.84
  12  -6  12    4.35    1.16
 -12   6  12    1.29    0.83
 -12  -6 -12    1.28    0.79
  -6  12  12    1.67    0.82
 -12 -12  -6    1.06    0.78
 -12 -12   7    1.78    0.81
 -12  -7  12    2.55    0.92
  -7 -12  12    1.93    0.77
   7  12  12    1.40    0.87
  12   7  12    1.47    0.81
 -12 -12  -7    2.34    0.94
  -7 -12 -12    2.09    0.88
 -12   7  12    1.04    0.76
 -12  -7 -12    1.82    0.80
  -7  12  12    1.96    0.78
  12  -7  12    2.14    1.01
 -12 -12   8    1.92    0.82
 -12  -8  12    1.49    0.91
  -8 -12  12    2.56    0.86
   8  12  12    2.28    0.96
  12   8  12    2.27    0.93
 -12 -12  -8    2.38    0.94
  -8 -12 -12    2.84    1.04
 -12   8  12    1.54    0.77
 -12  -8 -12    1.74    0.85
  -8  12  12    1.92    0.86
  12  -8  12    2.55    1.05
   0 -13   0    0.20    0.35
 -13   0   0    0.42    0.47
   0   0  13   -0.09    0.38
 -13   0  -1    0.41    0.50
   0   1  13   -0.26    0.40
 -13   0   1    0.03    0.45
   1 -13   0   -0.24    0.36
   0  -1  13    0.41    0.44
  -1 -13   0   -0.12    0.36
   0   2  13   14.57    1.15
   0  -2  13   13.71    1.09
 -13   0   2   15.40    1.25
 -13   0  -2   15.24    1.21
  -3 -13   0   -0.46    0.35
 -13   0  -3    0.29    0.46
   0  -3  13   -0.60    0.36
 -13   0   3    0.14    0.48
   0   3  13   -0.44    0.42
 -13   0   4   20.33    1.47
 -13   0  -4   19.15    1.33
   0  -4  13   17.90    1.52
   0  -4  13   16.15    1.17
   0   4  13   20.61    1.38
  -4 -13   0   16.92    1.27
   0   5  13   -0.56    0.43
  13   0   5    0.27    0.43
 -13   0   5   -1.05    0.50
 -13   0  -5    0.28    0.45
  -5 -13   0   -0.42    0.39
   0  -5  13    0.19    0.60
   0  -6  13   18.47    1.63
 -13   0   6   15.55    1.39
  13   0   6   20.56    1.94
  -6 -13   0   17.59    1.35
   0   6  13   18.58    1.45
   0  -6  13   20.10    1.24
   0  -7  13    0.32    0.68
 -13   0   7   -0.13    0.63
  -7 -13   0    0.02    0.55
   0   7  13   -0.51    0.55
   0   8  13    7.09    1.04
  13   0   8    7.20    1.00
 -13   0   8    7.34    1.10
  -8 -13   0    9.57    1.14
   0  -8  13   10.49    1.37
   0   9  13   -0.18    0.58
 -13   0   9   -0.13    0.62
   0  -9  13   -0.43    0.70
  -9 -13   0    0.17    0.57
  13   0   9    0.54    0.53
 -10 -13   0    3.02    0.92
  13   0  10    6.25    0.98
 -13   0  10    3.40    0.99
   0 -10  13    3.41    0.97
   0  10  13    3.71    0.90
 -13   0  11   -0.16    0.67
   0 -11  13    0.52    0.82
  13   0  11   -0.23    0.65
   0  11  13    0.49    0.69
 -11 -13   0    0.14    0.64
 -12 -13   0    1.27    0.90
  13   0  12    2.12    0.87
 -13   0  12    1.90    0.96
   0  12  13    2.99    0.90
   0 -12  13    1.57    0.83
   0 -13   1   -0.10    0.31
   1   0  13   -0.25    0.37
 -13  -1   0   -0.03    0.42
   0 -13  -1   -0.16    0.35
  -1   0  13   -0.44    0.38
   0  13   1    0.30    0.40
 -13   1   0   -0.23    0.42
  -1 -13   1    0.16    0.34
 -13  -1   1    0.52    0.48
  -1  -1  13    1.29    0.48
 -13   1  -1   -0.06    0.40
   1 -13  -1   -0.20    0.32
   1   1  13   -0.31    0.43
 -13  -1  -1    0.49    0.46
  -1   1  13    0.08    0.44
 -13   1   1    0.15    0.48
   1  -1  13   -0.43    0.40
 -13  -1   2   12.50    1.12
  -1  -2  13   12.20    1.05
   1   2  13   11.80    1.03
 -13   1  -2   10.66    1.01
 -13   1   2    9.54    0.99
  -2 -13  -1   12.22    1.00
 -13  -1  -2   11.96    1.13
  -1   2  13   11.80    1.05
   1  -2  13   10.50    0.91
 -13  -1   3   -0.60    0.42
 -13   1  -3   -0.17    0.39
  -3 -13   1    0.47    0.44
   1   3  13    0.34    0.47
  -1  -3  13   -0.27    0.42
 -13  -1  -3    0.65    0.51
   1  -3  13    1.05    0.63
 -13   1   3    0.21    0.52
   1  -3  13    0.45    0.42
  -3 -13  -1    0.19    0.43
  -1   3  13   -0.02    0.44
 -13  -1   4   17.32    1.36
  -4 -13   1   18.00    1.28
  -1  -4  13   16.98    1.20
   1   4  13   17.87    1.31
  -4 -13  -1   17.18    1.25
  -1   4  13   17.12    1.30
 -13   1   4   17.96    1.40
 -13  -1  -4   18.92    1.36
   1  -4  13   19.83    1.59
 -13  -1   5    3.01    0.81
  -1  -5  13    2.96    0.59
  -5 -13   1    2.29    0.69
  -1  -5  13    2.80    0.87
   1   5  13    4.54    0.81
  -1   5  13    3.68    0.75
  -5 -13  -1    4.22    0.76
   1  -5  13    3.77    0.63
 -13  -1  -5    3.26    0.69
 -13   1   5    3.00    0.77
   1  -5  13    3.66    0.90
  13   1   6   -0.25    0.63
  -1  -6  13   -0.52    0.61
  -6 -13   1   -0.36    0.50
 -13  -1   6    0.48    0.59
   1   6  13    0.05    0.52
  -1   6  13    0.30    0.50
  -6 -13  -1   -0.38    0.49
 -13   1   6   -0.09    0.57
   1  -6  13    0.30    0.71
 -13  -1  -6    0.58    0.50
 -13  -1   7    3.59    0.87
   1   7  13    3.39    0.79
  -1  -7  13    3.52    0.96
  -7 -13   1    4.15    0.87
  13   1   7    5.08    0.80
 -13   1   7    2.36    0.74
  -1   7  13    3.29    0.76
 -13  -1  -7    2.86    0.76
   1  -7  13    3.22    0.87
  -7 -13  -1    5.30    0.92
  13  -1   7    4.49    0.84
 -13  -1   8    1.69    0.73
  -1  -8  13    0.36    0.71
   1   8  13    0.22    0.58
  -8 -13   1    0.47    0.56
  -1   8  13   -0.25    0.59
  13  -1   8    0.12    0.57
 -13   1   8    0.03    0.60
  -8 -13  -1    1.18    0.64
   1  -8  13    1.03    0.74
  -1  -9  13    2.06    0.81
 -13  -1   9    1.40    0.82
  -9 -13   1    0.76    0.63
   1   9  13    0.69    0.65
  13   1   9    0.25    0.57
  13  -1   9    0.88    0.61
  -9 -13  -1    0.69    0.63
  -1   9  13    1.01    0.67
 -13   1   9    0.08    0.74
   1  -9  13    1.84    0.89
 -10 -13   1    1.51    0.73
  13   1  10   -0.28    0.48
 -13  -1  10   -0.57    0.70
   1  10  13    0.25    0.59
  -1 -10  13   -1.00    0.68
 -13   1  10   -1.13    0.55
  -1  10  13    0.08    0.70
  13  -1  10   -0.37    0.62
   1 -10  13   -0.58    0.64
 -10 -13  -1   -0.53    0.56
  -1 -11  13    1.07    1.21
  13   1  11    3.29    0.91
 -13  -1  11    2.65    0.93
 -11 -13   1    0.83    0.78
   1  11  13    0.47    0.79
 -13   1  11    3.08    0.91
 -11 -13  -1    2.14    0.82
  13  -1  11    1.08    0.80
  -1  11  13    2.99    0.85
   1 -11  13    2.34    0.95
  13   1  12   13.22    1.55
   1  12  13   16.08    1.64
 -12 -13   1   18.63    1.69
 -13  -1  12   16.78    1.68
   1 -12  13   21.28    1.79
  -1  12  13   12.85    1.47
  13  -1  12   14.64    1.67
 -13   1  12   18.65    1.69
 -12 -13  -1   20.11    1.84
 -13   2   0   -0.38    0.38
 -13  -2   0    0.22    0.52
   2   0  13    0.04    0.43
   0  13   2    0.64    0.42
  -2   0  13    0.01    0.47
   1 -13  -2    1.85    0.49
   1  13   2    2.06    0.55
 -13   2  -1    1.12    0.49
   2   1  13    0.89    0.51
  -2  -1  13    1.18    0.56
 -13  -2   1    2.12    0.70
  -1 -13   2    1.41    0.46
 -13   2   1    1.38    0.50
  -1  13   2    1.34    0.45
  -2   1  13    2.06    0.58
 -13  -2  -1    2.32    0.71
   2  -1  13    1.74    0.48
  -1 -13  -2    1.69    0.50
   2 -13  -2    6.51    0.75
   2  13   2    7.10    0.87
   2   2  13    8.51    0.90
 -13  -2   2    6.69    0.99
  -2 -13   2    7.91    0.81
  -2  -2  13    7.89    0.92
  -2   2  13    6.88    0.90
 -13  -2  -2    7.21    0.99
 -13   2   2    6.45    0.87
   2  -2  13    6.30    0.78
   2  -2  13    5.49    1.00
  -2 -13  -2    7.48    0.87
 -13  -2   3   11.65    1.14
  -2  -3  13    8.95    0.92
   2   3  13    8.95    0.97
 -13  -2  -3    9.90    1.07
  -2   3  13    9.69    1.00
   2  -3  13    9.42    1.20
 -13   2   3    9.03    1.01
  -3 -13  -2    9.76    1.00
  -4 -13   2   12.33    1.05
  -2  -4  13   14.89    1.14
 -13  -2   4   14.46    1.37
   2   4  13   12.26    1.19
   2  -4  13   14.34    1.48
  -2   4  13   13.72    1.18
 -13  -2  -4   14.48    1.25
  -4 -13  -2   12.88    1.18
 -13   2   4   17.36    1.30
   2  -4  13   14.80    1.11
 -13  -2   5    2.73    0.76
  -2  -5  13    2.10    0.56
  -5 -13   2    2.92    0.67
   2   5  13    3.30    0.73
  -2   5  13    1.87    0.62
   2  -5  13    2.41    0.53
 -13   2   5    2.82    0.72
   2  -5  13    3.50    0.89
 -13  -2  -5    2.03    0.62
  -5 -13  -2    2.34    0.63
   2   6  13   11.14    1.13
  -2  -6  13    8.40    1.24
 -13  -2   6    9.66    1.18
  -2  -6  13   10.38    0.99
  -6 -13   2   11.78    1.14
 -13   2   6    9.49    1.07
  -2   6  13   10.71    1.17
 -13  -2  -6   11.65    1.10
   2  -6  13   14.12    1.48
  -6 -13  -2   12.62    1.21
 -13  -2   7    0.28    0.64
   2   7  13   -0.23    0.54
  -7 -13   2   -0.64    0.48
  -2  -7  13    0.62    0.71
  -2   7  13   -0.43    0.51
 -13  -2  -7   -0.75    0.44
  -7 -13  -2    0.05    0.51
   2  -7  13    0.16    0.63
 -13   2   7   -0.41    0.57
  -2  -8  13    6.18    1.07
  -8 -13   2    5.44    0.91
   2   8  13    6.22    0.99
 -13  -2   8    6.83    1.10
  -8 -13  -2    5.60    0.97
 -13  -2  -8    4.82    0.87
 -13   2   8    4.50    0.89
   2  -8  13    8.65    1.33
  13  -2   8    6.00    1.02
  -2   8  13    5.27    0.92
   2   9  13    0.47    0.62
 -13  -2   9    0.43    0.75
  -2  -9  13    1.12    0.66
  -9 -13   2    0.39    0.58
 -13   2   9    0.80    0.71
  -9 -13  -2   -0.08    0.58
  13  -2   9   -0.13    0.58
  -2   9  13    0.46    0.68
   2  -9  13    0.56    0.81
 -13  -2  10    3.24    0.94
 -10 -13   2    3.86    0.96
   2  10  13    1.94    0.83
  13   2  10    2.52    0.78
  -2  10  13    1.97    0.78
   2 -10  13    2.45    0.93
  13  -2  10    2.21    0.87
 -10 -13  -2    4.70    1.04
 -13   2  10    3.10    0.95
 -13  -2  11   -0.14    0.70
   2  11  13    0.84    0.69
  13   2  11   -0.89    0.55
 -11 -13   2    0.24    0.74
  -2  11  13    0.08    0.74
   2 -11  13   -0.73    0.73
 -13   2  11    1.85    0.87
 -11 -13  -2    0.02    0.75
  13  -2  11    0.37    0.67
   2  12  13    0.81    0.72
 -12 -13   2    0.75    0.81
 -13  -2  12    1.45    0.93
  -2  12  13    0.99    0.80
 -12 -13  -2   -0.28    0.67
  13  -2  12   -0.60    0.77
   2 -12  13    1.81    0.92
 -13   2  12    0.30    0.85
   0  13   3   -0.05    0.41
   3   0  13   -0.01    0.37
   0 -13  -3    0.09    0.39
  -3   0  13    0.10    0.45
 -13  -3   0   -0.80    0.39
   3   1  13    0.11    0.40
 -13  -3   1    1.19    0.64
   1  13   3    0.35    0.47
  -3  -1  13    0.21    0.44
   3  -1  13   -0.14    0.39
  -3   1  13    1.20    0.54
 -13  -3  -1    0.72    0.54
  -1 -13  -3   -0.12    0.40
  -1  13   3    0.02    0.39
 -13   3   1   -0.04    0.44
  -2 -13   3    0.15    0.37
   2  13   3    0.24    0.46
 -13  -3   2    0.56    0.57
   3   2  13   -0.24    0.45
  -3  -2  13    0.43    0.46
 -13   3   2    0.14    0.41
  -3   2  13    0.21    0.46
   3  -2  13   -0.25    0.55
  -2  13   3    0.57    0.44
 -13  -3  -2    0.23    0.47
   3  -2  13    0.48    0.41
  -2 -13  -3    0.45    0.43
 -13  -3   3   34.89    2.04
   3   3  13   31.19    1.86
  -3  -3  13   36.57    1.88
   3  13   3   38.71    1.92
 -13  -3  -3   33.79    2.00
   3  -3  13   36.44    2.23
 -13   3   3   34.38    1.84
  -3   3  13   33.61    1.91
  -3 -13  -3   34.71    1.86
 -13  -3   4    3.66    0.88
   3   4  13    4.19    0.80
   4  13   3    3.30    0.69
  -3  -4  13    5.35    0.80
  -4 -13   3    4.99    0.75
   3  -4  13    4.56    0.64
 -13   3   4    3.72    0.71
 -13  -3  -4    4.42    0.82
  -3   4  13    3.03    0.73
   3  -4  13    3.86    0.94
  -4 -13  -3    5.55    0.87
  -5 -13   3    1.51    0.56
   3   5  13    0.98    0.62
  -3  -5  13    0.83    0.53
 -13  -3   5    2.27    0.75
  -5 -13  -3    0.75    0.59
 -13   3   5    0.12    0.53
  -3   5  13    1.51    0.60
   3  -5  13    0.23    0.64
 -13  -3  -5    1.31    0.64
  -6 -13   3    3.17    0.75
   3   6  13    6.06    0.90
  -3  -6  13    3.89    0.71
 -13  -3   6    5.05    0.93
  -6 -13  -3    4.96    0.90
  -3   6  13    5.43    0.91
   3  -6  13    4.29    0.98
 -13   3   6    4.03    0.81
 -13  -3  -6    5.36    0.84
   3   7  13    0.89    0.62
  -3  -7  13    0.10    0.64
  -3  -7  13    0.38    0.48
 -13  -3   7    0.81    0.65
  -7 -13   3   -0.80    0.39
 -13   3   7   -0.44    0.55
  -7 -13  -3   -0.37    0.54
  -3   7  13   -0.21    0.57
 -13  -3  -7    0.02    0.45
   3  -7  13    0.30    0.76
  -3  -8  13    8.56    0.94
   3   8  13   10.89    1.18
  -3  -8  13    7.71    1.18
  -8 -13   3    6.26    1.03
 -13  -3   8    7.37    1.15
  -3   8  13    8.46    1.10
  -8 -13  -3    7.63    1.08
 -13   3   8    7.21    1.04
 -13  -3  -8    7.45    1.06
   3  -8  13    9.39    1.33
   3   9  13    4.16    0.88
 -13  -3   9    4.56    1.01
  -9 -13   3    5.19    1.01
 -13  -3  -9    3.85    0.86
  13  -3   9    3.69    1.00
  -9 -13  -3    4.44    0.95
  -3   9  13    3.46    0.86
   3  -9  13    4.01    1.10
 -13   3   9    3.18    0.84
 -10 -13   3    0.77    0.67
   3  10  13    0.34    0.73
 -13  -3  10    2.35    0.99
  13  -3  10    0.57    0.76
 -13   3  10    0.77    0.77
   3 -10  13   -0.27    0.71
 -10 -13  -3    0.77    0.72
  -3  10  13    1.01    0.69
 -13  -3 -10    0.08    0.54
 -13  -3  11   -0.09    0.76
   3  11  13    0.60    0.69
 -11 -13   3   -0.05    0.70
 -13   3  11   -0.51    0.74
   3 -11  13   -0.53    0.78
  -3  11  13   -0.21    0.61
  13  -3  11   -0.15    0.75
 -11 -13  -3   -0.46    0.61
   3  12  13    0.70    0.74
 -13  -3  12    1.42    0.99
 -12 -13   3    1.17    0.78
 -12 -13  -3    1.16    0.82
  13  -3  12    1.98    0.85
   3 -12  13    3.10    1.04
  -3  12  13    1.08    0.85
 -13   3  12    0.78    0.78
  -4   0  13    0.47    0.48
   0  13   4   -0.17    0.40
   0 -13  -4    0.10    0.43
   4   0  13    0.04    0.42
 -13  -4   0   -0.51    0.45
   1  13   4    0.77    0.53
  -4  -1  13    1.07    0.58
   4   1  13    1.30    0.55
 -13  -4   1    2.08    0.71
  -4   1  13    0.75    0.55
   4  -1  13    1.16    0.69
 -13  -4  -1    0.25    0.50
  -1  13   4    0.75    0.46
   4  -1  13    1.60    0.47
  -1 -13  -4    1.12    0.52
   2  13   4    0.59    0.47
   4   2  13    0.07    0.42
  -4  -2  13    0.64    0.55
 -13  -4   2    0.62    0.58
  -2 -13   4    0.05    0.38
 -13   4   2    0.96    0.48
 -13  -4  -2   -0.18    0.46
  -2  13   4    0.36    0.42
   4  -2  13   -0.53    0.52
  -4   2  13    0.16    0.50
  -2 -13  -4    0.51    0.49
  -3 -13   4    7.27    0.84
   3  13   4    7.11    0.98
 -13  -4   3    7.71    1.06
   4   3  13    8.74    0.94
  -4  -3  13    7.36    0.92
   4  -3  13    8.44    1.22
  -4   3  13    8.50    1.09
   4  -3  13    6.76    0.78
 -13  -4  -3    8.82    1.12
  -3 -13  -4    7.70    0.91
 -13   4   3    8.23    0.88
  -4  -4  13    3.40    0.71
   4   4  13    2.60    0.67
 -13  -4   4    2.83    0.77
   4  13   4    1.46    0.58
   4  -4  13    1.53    0.79
 -13  -4  -4    2.25    0.74
  -4   4  13    2.46    0.67
 -13   4   4    1.62    0.53
  -4 -13  -4    2.13    0.65
 -13  -4   5   10.55    1.28
   5  13   4    9.38    1.16
  -5 -13   4    9.45    1.00
  -4  -5  13    7.04    0.98
   4   5  13    7.51    1.08
   4  -5  13    7.80    1.23
 -13  -4  -5   10.75    1.12
 -13   4   5    8.48    1.02
  -5 -13  -4   10.03    1.14
  -4   5  13    9.13    1.09
 -13  -4   6    3.48    0.86
   4   6  13    5.69    0.89
  -6 -13   4    4.73    0.81
  -4  -6  13    6.50    0.93
 -13   4   6    6.92    0.98
  -4   6  13    5.28    0.86
 -13  -4  -6    6.73    0.97
   4  -6  13    4.07    1.00
  -6 -13  -4    5.72    0.95
  -4  -7  13    2.40    0.63
   4   7  13    4.09    0.85
  -7 -13   4    3.78    0.80
 -13  -4   7    4.31    0.97
  -7 -13  -4    3.79    0.84
  -4   7  13    3.06    0.78
   4  -7  13    2.56    0.99
 -13  -4  -7    3.68    0.78
 -13   4   7    3.69    0.82
   4   8  13    6.88    1.02
  -8 -13   4    5.75    0.95
 -13  -4   8    4.51    1.04
  -4  -8  13    5.65    0.83
  -4   8  13    4.46    0.90
   4  -8  13    5.35    1.20
 -13   4   8    4.10    0.83
 -13  -4  -8    7.56    1.11
  -8 -13  -4    4.12    0.92
 -13  -4   9    0.49    0.72
  -9 -13   4   -1.79    0.48
  -4  -9  13    0.02    0.49
   4   9  13    0.57    0.72
  -9 -13  -4    0.04    0.63
 -13   4   9    0.68    0.73
 -13  -4  -9    0.24    0.52
  -4   9  13   -0.52    0.57
   4  -9  13    0.33    0.74
 -13  -4  10    4.50    1.10
 -10 -13   4    4.97    1.01
   4  10  13    7.79    1.18
  -4  10  13    3.98    0.90
 -10 -13  -4    6.00    1.07
 -13   4  10    2.77    0.85
 -13  -4 -10    4.65    0.93
   4 -10  13    2.80    0.98
  13  -4  10    5.76    1.13
 -11 -13   4    1.22    0.77
 -13  -4  11    0.17    0.73
   4  11  13    0.44    0.78
   4 -11  13    0.70    0.80
 -11 -13  -4    0.63    0.76
  13  -4  11    0.68    0.76
 -13  -4 -11    0.30    0.58
  -4  11  13    0.40    0.67
 -13   4  11   -0.02    0.72
 -13  -4  12    1.62    0.90
  13   4  12    1.88    0.82
   4  12  13    3.15    1.01
 -12 -13   4    2.67    0.92
 -13   4  12    1.94    0.92
  -4  12  13    1.06    0.78
  13  -4  12    2.32    1.06
 -12 -13  -4    1.68    0.87
   4 -12  13    1.82    0.99
  -5   0  13    0.50    0.55
 -13  -5   0    0.25    0.60
   0  13   5   -0.13    0.45
   5   0  13   -0.35    0.41
   1  13   5    2.80    0.68
 -13  -5   1    3.90    0.85
   5   1  13    3.39    0.68
  -5  -1  13    3.43    0.76
  -1 -13  -5    3.48    0.72
  -1  13   5    2.25    0.58
 -13  -5  -1    3.12    0.77
  -5   1  13    3.92    0.77
   5  -1  13    4.29    0.92
 -13  -5   2    7.41    1.12
  -5  -2  13    8.36    0.97
   5   2  13    7.26    0.86
   2  13   5    6.57    0.96
   5  -2  13    6.90    1.12
 -13  -5  -2    7.20    1.02
  -5   2  13    8.61    1.02
  -2  13   5    6.33    0.83
  -2 -13  -5    8.28    1.00
   5  -2  13    7.07    0.81
  -3 -13   5    1.15    0.47
 -13  -5   3    0.89    0.62
   5   3  13    1.11    0.55
   3  13   5    1.92    0.61
  -5  -3  13    0.64    0.60
   5  -3  13    0.90    0.75
 -13  -5  -3    0.83    0.62
  -5   3  13    1.49    0.63
  -3 -13  -5    0.85    0.57
  -3  13   5    1.55    0.52
   5   4  13    3.14    0.70
 -13  -5   4    3.94    0.90
   4  13   5    2.61    0.72
  -5  -4  13    3.13    0.72
  -5   4  13    3.84    0.84
   5  -4  13    3.58    0.91
 -13   5   4    3.55    0.64
 -13  -5  -4    3.69    0.85
  -4 -13  -5    3.81    0.76
 -13  -5   5    3.46    0.86
  -5 -13   5    5.31    0.81
   5   5  13    4.42    0.86
   5  13   5    4.77    0.87
  -5  -5  13    5.35    0.84
 -13   5   5    5.15    0.82
   5  -5  13    4.59    1.04
  -5   5  13    4.48    0.86
  -5 -13  -5    5.79    0.92
 -13  -5  -5    4.68    0.91
   5   6  13    1.53    0.63
   6  13   5    3.24    0.87
  -5  -6  13    3.16    0.75
  -6 -13   5    3.71    0.76
 -13  -5   6    4.97    0.98
 -13   5   6    3.07    0.66
  -6 -13  -5    2.54    0.74
 -13  -5  -6    3.23    0.79
  -5   6  13    4.56    0.85
   5  -6  13    1.85    0.86
 -13  -5   7    0.31    0.66
   7  13   5   -0.11    0.61
   5   7  13   -0.22    0.55
  -5  -7  13    0.69    0.52
  -7 -13   5    0.17    0.54
  -5   7  13    0.85    0.62
  -7 -13  -5    0.38    0.61
   5  -7  13   -0.23    0.66
 -13  -5  -7   -0.01    0.60
 -13   5   7   -0.26    0.53
   5   8  13   12.84    1.36
  -5  -8  13    9.40    1.03
  -8 -13   5    8.93    1.14
 -13  -5   8    9.90    1.30
  -8 -13  -5   11.01    1.35
 -13   5   8    9.82    1.20
   5  -8  13    9.70    1.39
  -5   8  13    7.21    1.08
 -13  -5  -8    9.75    1.27
  -5  -9  13    0.38    0.58
 -13  -5   9    0.52    0.81
   5   9  13    0.37    0.67
  -9 -13   5    0.30    0.65
 -13  -5  -9    0.08    0.55
 -13   5   9    0.44    0.66
  -9 -13  -5    0.93    0.74
  -5   9  13    0.90    0.74
   5  -9  13    0.89    0.83
   5  10  13    9.20    1.24
 -10 -13   5    7.07    1.12
 -13  -5  10    6.73    1.18
  -5 -10  13    5.93    0.93
 -10 -13  -5    5.43    1.12
  13  -5  10    7.55    1.27
   5 -10  13   10.76    1.50
 -13  -5 -10    5.58    0.98
 -13   5  10    8.39    1.17
  -5  10  13    9.54    1.32
 -11 -13   5    3.51    0.91
   5  11  13    0.77    0.83
 -13  -5  11    1.18    0.95
  -5  11  13    1.17    0.73
 -13  -5 -11    1.84    0.80
 -13   5  11    0.37    0.76
   5 -11  13    0.85    0.86
  13  -5  11    1.81    0.92
 -11 -13  -5    0.89    0.83
  13   5  12    0.06    0.73
 -13  -5  12   -0.83    0.78
   5  12  13   -0.24    0.72
 -12 -13   5    0.43    0.79
  -5  12  13    1.25    0.78
  13  -5  12    0.28    0.78
 -13  -5 -12    0.10    0.69
 -13   5  12   -0.28    0.74
 -12 -13  -5    0.66    0.76
 -13  -6   0   -0.18    0.51
   6   0  13   -0.06    0.55
   6   0  13    0.66    0.47
   0  13   6    0.11    0.42
  -6   0  13   -0.59    0.45
 -13  -6   1    0.31    0.58
  -6  -1  13    0.37    0.58
   1  13   6    0.21    0.46
   6   1  13    0.85    0.55
 -13  -6  -1    0.64    0.57
  -1  13   6    0.43    0.46
  -6   1  13    0.63    0.54
   6  -1  13    1.43    0.70
 -13  -6   2    1.13    0.68
  -6  -2  13    0.30    0.51
   2  13   6    0.39    0.58
   6   2  13    0.56    0.51
 -13  -6  -2    0.00    0.50
  -2 -13  -6   -0.15    0.44
  -6   2  13    0.61    0.63
  -2  13   6    0.86    0.49
   6  -2  13    1.24    0.48
   6  -2  13   -0.39    0.55
   3  13   6    3.69    0.82
   6   3  13    2.74    0.66
  -6  -3  13    2.80    0.74
 -13  -6   3    3.08    0.82
 -13  -6  -3    4.12    0.85
   6  -3  13    3.36    0.90
  -6   3  13    3.04    0.76
  -3 -13  -6    3.40    0.80
  -3  13   6    2.99    0.65
 -13  -6   4   -0.02    0.57
   4  13   6   -0.26    0.55
  -6  -4  13   -0.13    0.48
   6   4  13   -0.48    0.54
  -4  13   6    0.33    0.49
  -4 -13  -6   -0.69    0.42
   6  -4  13    0.55    0.75
  -6   4  13   -0.38    0.56
 -13  -6  -4    0.25    0.53
   6   5  13    5.41    0.92
  -6  -5  13    6.59    0.96
  -5 -13   6    4.15    0.76
   5  13   6    4.91    0.91
 -13  -6   5    7.06    1.15
 -13  -6  -5    6.20    1.05
   6  -5  13    7.32    1.18
  -6   5  13    5.31    0.92
  -5 -13  -6    5.15    0.90
   6  13   6    0.47    0.63
 -13  -6   6    2.30    0.82
  -6  -6  13    0.26    0.59
  -6 -13   6    0.96    0.57
   6   6  13    0.76    0.63
 -13   6   6    0.21    0.51
  -6 -13  -6    1.10    0.65
 -13  -6  -6   -0.01    0.55
  -6   6  13    1.08    0.66
   6  -6  13    1.02    0.77
   7  13   6    4.94    1.02
   6   7  13    4.12    0.88
 -13  -6   7    4.98    1.07
  -6  -7  13    4.46    0.82
  -7 -13   6    2.66    0.75
  -6   7  13    3.59    0.88
   6  -7  13    4.29    1.09
 -13  -6  -7    3.28    0.86
  -7 -13  -6    4.98    0.94
 -13   6   7    3.64    0.73
   8  13   6    2.65    0.85
 -13  -6   8    1.72    0.88
  -8 -13   6    1.19    0.63
   6   8  13    2.40    0.83
  -6  -8  13    2.45    0.71
   6  -8  13    2.80    1.04
 -13   6   8    1.77    0.70
  -6   8  13    1.44    0.77
 -13  -6  -8    2.22    0.75
  -8 -13  -6    0.95    0.67
 -13  -6   9   -0.84    0.59
  -6  -9  13    0.16    0.60
   6   9  13   -0.26    0.73
  -9 -13   6    0.12    0.63
   6  -9  13    0.61    0.82
 -13   6   9   -0.84    0.57
  -9 -13  -6    1.35    0.83
 -13  -6  -9    0.40    0.60
  -6   9  13    1.00    0.67
 -13  -6  10    4.08    1.01
 -10 -13   6    3.94    0.91
  -6 -10  13    3.69    0.84
   6  10  13    3.84    0.94
  -6  10  13    2.12    0.84
 -13  -6 -10    3.92    0.93
 -13   6  10    2.80    0.89
 -10 -13  -6    4.40    0.99
   6 -10  13    2.77    1.04
   6  11  13   -0.83    0.65
 -11 -13   6   -0.12    0.64
 -13  -6  11    0.18    0.77
  -6  11  13   -0.03    0.73
 -13   6  11   -0.20    0.71
 -13  -6 -11   -0.01    0.69
   6 -11  13    0.01    0.78
 -11 -13  -6   -0.54    0.62
  13  -6  11    0.00    0.86
  13   6  12    4.85    1.08
 -12 -13   6    4.69    1.08
   6  12  13    4.81    1.05
 -13  -6  12    3.73    1.13
  -6  12  13    4.53    1.00
 -12 -13  -6    5.23    1.14
 -13  -6 -12    3.39    0.98
 -13   6  12    3.33    0.94
  13  -6  12    5.33    1.30
   7   0  13   -0.18    0.56
   0  13   7    0.43    0.51
 -13  -7   0    0.33    0.57
   7   0  13    0.22    0.66
  -7   0  13    0.32    0.63
 -13  -7   1    3.76    0.86
  -7  -1  13    3.61    0.87
   7   1  13    1.85    0.62
   1  13   7    2.02    0.63
   7  -1  13    3.55    0.93
  -1  13   7    3.09    0.69
  -7   1  13    3.73    0.83
 -13  -7  -1    4.13    0.89
   7  -1  13    3.87    0.85
   7   2  13   -0.12    0.42
   2  13   7   -0.29    0.53
  -7  -2  13    0.49    0.59
 -13  -7   2   -0.27    0.54
 -13  -7  -2   -0.89    0.49
  -2  13   7    0.47    0.53
   7  -2  13    0.12    0.60
  -7   2  13   -0.64    0.50
   7   3  13    0.00    0.45
 -13  -7   3    0.08    0.58
   3  13   7    0.00    0.60
  -7  -3  13   -0.07    0.53
   7  -3  13    0.12    0.61
 -13  -7  -3    0.06    0.54
  -3 -13  -7   -0.05    0.56
  -7   3  13    0.02    0.56
  -3  13   7    0.27    0.45
  -7  -4  13   -0.33    0.51
   4  13   7   -0.11    0.56
 -13  -7   4   -0.04    0.66
   7   4  13    1.32    0.59
  -4 -13  -7    0.20    0.60
  -4  13   7    0.07    0.49
  -7   4  13   -0.10    0.57
 -13  -7  -4   -0.29    0.62
   7  -4  13   -0.22    0.63
  -5 -13   7    0.42    0.49
   7   5  13    0.35    0.64
  -7  -5  13    0.14    0.55
   5  13   7   -0.15    0.58
 -13  -7   5   -0.48    0.62
 -13  -7  -5    1.06    0.63
  -5 -13  -7    0.89    0.62
  -7   5  13    0.20    0.62
   7  -5  13    0.52    0.74
   7   6  13    6.78    1.04
  -6 -13   7    8.41    0.95
  -7  -6  13    9.35    1.20
   6  13   7    7.98    1.16
 -13  -7   6    9.03    1.23
  -7   6  13    8.68    1.16
   7  -6  13    8.86    1.39
 -13  -7  -6    8.84    1.23
  -6 -13  -7    9.05    1.14
  -7  -7  13   15.46    1.45
   7   7  13   15.55    1.50
   7  13   7   14.65    1.44
  -7 -13   7   14.98    1.32
 -13  -7   7   15.31    1.52
 -13  -7  -7   16.02    1.57
  -7   7  13   15.14    1.42
   7  -7  13   14.16    1.62
  -7 -13  -7   16.32    1.46
 -13  -7   8    2.51    0.89
  -8 -13   7    3.17    0.81
   8  13   7    2.71    0.89
   7   8  13    3.11    0.85
  -7  -8  13    1.71    0.77
 -13   7   8    2.11    0.73
 -13  -7  -8    3.00    0.86
  -7   8  13    2.14    0.84
   7  -8  13    3.06    1.05
  -8 -13  -7    3.50    0.95
 -13  -7   9    0.22    0.76
  -9 -13   7    0.36    0.65
   7   9  13    0.90    0.75
  -7  -9  13    0.69    0.66
 -13   7   9    0.86    0.64
  -7   9  13    0.68    0.65
 -13  -7  -9    0.25    0.67
   7  -9  13    0.84    0.88
  -9 -13  -7    1.05    0.74
  -7 -10  13    6.09    1.02
   7  10  13    6.45    1.09
 -13  -7  10    6.55    1.16
 -10 -13   7    6.52    1.10
   7 -10  13    5.59    1.25
  -7  10  13    4.56    0.98
 -13   7  10    4.07    0.90
 -13  -7 -10    5.02    1.03
 -10 -13  -7    5.00    1.07
 -13  -7  11   -0.20    0.82
 -11 -13   7    1.46    0.84
   7  11  13    1.35    0.82
  -7 -11  13    0.70    0.68
  -7 -11 -13    1.61    0.94
  -7  11  13    0.94    0.74
 -13  -7 -11    0.54    0.76
 -13   7  11    1.34    0.73
 -11 -13  -7   -0.45    0.79
  -8   0  13   -0.51    0.52
 -13  -8   0    0.20    0.62
   0  13   8    0.36    0.52
   8   0  13   -0.09    0.57
   8   1  13   -0.56    0.45
   1  13   8    0.26    0.51
  -8  -1  13   -1.61    0.45
 -13  -8   1    0.31    0.63
  -8   1  13   -0.21    0.56
  -1  13   8   -0.11    0.53
   8  -1  13    0.01    0.64
 -13  -8  -1    0.75    0.68
   8   2  13   -0.36    0.50
 -13  -8   2    0.33    0.62
   2  13   8   -0.40    0.57
  -8  -2  13   -1.26    0.55
  -2  13   8   -0.64    0.42
 -13  -8  -2    0.23    0.58
   8  -2  13    0.40    0.68
  -8   2  13    0.26    0.69
 -13  -8   3    0.06    0.60
   8   3  13    0.05    0.51
   3  13   8    0.79    0.58
  -8  -3  13   -0.40    0.54
   8  -3  13   -0.10    0.64
  -3  13   8   -0.24    0.51
  -8   3  13    0.27    0.60
 -13  -8  -3   -0.12    0.58
  -8  -4  13    0.61    0.64
   4  13   8    1.49    0.69
 -13  -8   4    1.81    0.77
   8   4  13    0.77    0.66
  -4 -13  -8    0.75    0.65
 -13  -8  -4    0.99    0.70
  -8   4  13    1.81    0.73
  -4  13   8    1.49    0.63
   8  -4  13    0.77    0.76
 -13  -8   5    1.08    0.73
   5  13   8    1.32    0.78
  -8  -5  13    0.79    0.65
   8   5  13    0.68    0.66
  -8   5  13    1.72    0.75
 -13  -8  -5    1.87    0.79
  -5  13   8    0.64    0.53
  -5 -13  -8    1.63    0.72
   8  -5  13    2.29    0.98
  -8  -6  13    0.22    0.60
   6  13   8    0.92    0.70
 -13  -8   6    0.84    0.70
  -6 -13   8    0.15    0.53
   8   6  13    1.05    0.70
  -8   6  13    0.26    0.67
  -6 -13  -8    1.22    0.76
 -13  -8  -6   -0.02    0.61
   8  -6  13   -0.12    0.69
 -13  -8   7    0.98    0.74
   7  13   8    1.04    0.79
   8   7  13   -0.03    0.68
  -8  -7  13    0.35    0.65
  -7 -13   8    0.95    0.62
  -8   7  13    0.30    0.73
   8  -7  13    0.84    0.82
 -13  -8  -7    1.01    0.77
  -7 -13  -8   -0.85    0.56
  -8 -13   8    0.87    0.61
   8   8  13    0.87    0.70
   8  13   8    1.88    0.84
 -13  -8   8    1.38    0.80
  -8  -8  13    2.66    0.80
 -13  -8  -8    1.03    0.74
   8  -8  13    2.44    0.97
  -8   8  13    1.52    0.75
  -8 -13  -8    1.73    0.84
 -13  -8   9    0.66    0.77
   8   9  13   -0.40    0.70
   9  13   8    0.53    0.82
  -8  -9  13    1.26    0.74
  -9 -13   8    0.32    0.64
  -9 -13  -8   -0.40    0.63
  -8  -9 -13   -0.11    0.70
   8  -9  13    0.10    0.85
  -8   9  13    1.55    0.73
 -13  -8  -9    1.11    0.74
   8  10  13    5.25    1.11
  -8 -10  13    4.42    0.98
 -10 -13   8    6.33    1.05
 -13  -8  10    6.73    1.23
 -13  -8 -10    7.24    1.26
   8 -10  13    6.64    1.36
  -8 -10 -13    4.80    1.12
  -8  10  13    7.92    1.20
 -13   8  10    4.40    1.08
 -10 -13  -8    5.86    1.19
  -8 -11  13   -0.97    0.53
   8  11  13    1.00    0.82
 -11 -13   8   -0.57    0.67
 -13  -8  11    0.36    0.82
  -8  11  13    0.10    0.74
  -8 -11 -13   -0.19    0.86
 -13   8  11   -0.87    0.58
 -11 -13  -8    1.28    0.90
 -13  -8 -11    0.48    0.82
   9   0  13   -0.54    0.56
   0  13   9    0.22    0.54
  -9   0  13   -0.98    0.49
 -13  -9   0   -0.19    0.58
 -13  -9   1    0.66    0.66
   9   1  13    0.88    0.54
  -9  -1  13    0.18    0.64
   1  13   9    0.89    0.69
  -9   1  13    0.79    0.68
  -1  13   9    0.92    0.62
 -13  -9  -1    0.94    0.72
   9  -1  13    0.77    0.81
 -13  -9   2    0.20    0.71
   9   2  13    0.29    0.55
   2  13   9    0.10    0.57
  -9  -2  13    1.06    0.78
   9  -2  13    0.71    0.77
  -9   2  13   -0.66    0.63
 -13  -9  -2    0.57    0.64
  -2  13   9   -0.49    0.49
 -13  -9   3    3.28    0.94
   3  13   9    2.35    0.84
   9   3  13    4.54    0.83
  -9  -3  13    2.62    0.87
 -13  -9  -3    3.85    0.94
  -3  13   9    5.58    0.92
   9  -3  13    4.02    1.01
  -9   3  13    3.66    0.88
   9   4  13    1.09    0.61
  -9  -4  13    1.79    0.80
   4  13   9    1.39    0.74
 -13  -9   4   -1.24    0.62
   9  -4  13    0.83    0.89
  -4 -13  -9    2.07    0.81
  -9   4  13    0.90    0.66
  -4  13   9    1.18    0.71
 -13  -9  -4    2.05    0.83
   5  13   9    0.74    0.70
 -13  -9   5    1.70    0.84
  -9  -5  13   -0.54    0.58
   9   5  13    0.42    0.65
   9  -5  13    0.27    0.87
  -5 -13  -9   -0.53    0.57
  -5  13   9    0.95    0.68
  -9   5  13    0.23    0.75
  -9  -5 -13    0.36    0.63
 -13  -9  -5    0.87    0.70
  -6 -13   9   -0.66    0.48
   6  13   9   -0.15    0.73
  -9  -6  13   -0.22    0.71
   9   6  13   -0.27    0.57
 -13  -9   6    0.20    0.69
  -9  -6 -13   -0.61    0.67
 -13  -9  -6   -0.08    0.64
  -9   6  13    0.21    0.66
   9  -6  13   -0.83    0.64
  -6  13   9   -0.03    0.59
  -6 -13  -9   -0.90    0.54
   9   7  13    1.35    0.72
 -13  -9   7    0.96    0.75
  -9  -7  13   -0.03    0.69
  -7 -13   9   -0.14    0.56
   7  13   9   -0.38    0.68
  -9  -7 -13    1.16    0.80
  -9   7  13   -0.38    0.65
   9  -7  13    1.29    0.92
 -13  -9  -7    0.29    0.69
  -7 -13  -9    0.71    0.71
   9   8  13    1.62    0.77
 -13  -9   8    0.01    0.72
  -8 -13   9    1.66    0.74
  -9  -8  13    0.53    0.70
   8  13   9    1.03    0.87
 -13  -9  -8    0.78    0.81
  -9  -8 -13    0.40    0.79
  -9   8  13    1.11    0.78
  -8 -13  -9    1.55    0.78
   9  -8  13    2.04    1.04
  -9 -13   9    0.87    0.73
  -9  -9  13    1.86    0.83
   9  13   9    1.51    0.87
   9   9  13    1.46    0.79
 -13  -9   9    1.62    0.90
 -13  -9  -9    1.50    0.86
  -9   9  13    0.80    0.73
  -9 -13  -9    1.03    0.79
  -9  -9 -13    1.67    0.92
   9  -9  13    2.52    1.11
   9  10  13    6.34    1.23
 -13  -9  10    3.91    1.14
 -10 -13   9    3.18    0.93
  -9 -10  13    6.01    1.07
  10  13   9    6.49    1.22
  -9  10  13    5.06    1.06
 -13  -9 -10    6.35    1.16
   9 -10  13    4.39    1.25
  -9 -10 -13    7.06    1.25
 -10 -13  -9    6.11    1.21
 -10   0  13   -0.07    0.72
   0  13  10   -0.04    0.59
 -13 -10   0    1.28    0.73
  10   0  13   -0.93    0.65
   1  13  10    0.40    0.68
 -13 -10   1    0.59    0.68
 -10  -1  13    0.05    0.65
  10  -1  13    0.32    0.66
 -13 -10  -1    0.11    0.66
 -10   1  13    0.83    0.77
  -1  13  10    0.39    0.58
 -10  -2  13   -0.09    0.64
   2  13  10    0.13    0.61
 -13 -10   2    0.42    0.73
  10   2  13    0.03    0.55
  10  -2  13    0.11    0.78
 -10   2  13    0.16    0.64
 -13 -10  -2    0.28    0.65
  -2  13  10    0.12    0.64
  10   3  13    0.09    0.59
   3  13  10   -0.41    0.66
 -10  -3  13   -0.39    0.59
 -13 -10   3    0.66    0.70
  10  -3  13   -0.21    0.65
 -10   3  13    0.22    0.69
 -13 -10  -3   -0.51    0.62
 -10  -3 -13    0.09    0.59
  -3  13  10    0.17    0.65
   4  13  10    0.02    0.61
  10   4  13    0.30    0.56
 -10  -4  13   -0.60    0.69
 -13 -10   4   -0.18    0.63
 -10   4  13    1.01    0.74
  -4  13  10   -0.35    0.64
  10  -4  13    0.38    0.76
 -10  -4 -13    0.71    0.62
 -13 -10  -4    0.59    0.68
  10   5  13    0.61    0.63
 -13 -10   5    0.36    0.71
 -10  -5  13   -0.14    0.64
   5  13  10    0.40    0.78
 -13 -10  -5    0.58    0.77
  -5 -13 -10    0.44    0.68
 -10   5  13   -0.19    0.63
  10  -5  13    0.28    0.78
  -5  13  10    0.11    0.56
 -10  -5 -13   -0.15    0.56
 -10  -6  13    0.89    0.71
  10   6  13    1.02    0.76
   6  13  10   -0.28    0.67
 -13 -10   6    0.13    0.71
  -6 -13 -10   -0.84    0.66
  10  -6  13    0.25    0.80
  -6  13  10   -0.76    0.62
 -10  -6 -13    0.75    0.67
 -10   6  13    0.78    0.74
 -13 -10  -6   -0.14    0.66
 -10  -7  13   -0.28    0.63
 -13 -10   7   -0.29    0.71
  10   7  13   -0.03    0.62
  -7 -13  10    0.04    0.62
   7  13  10   -0.97    0.62
  -7 -13 -10   -0.21    0.63
 -10  -7 -13   -0.14    0.71
  10  -7  13    0.65    0.86
 -13 -10  -7    0.44    0.78
 -10   7  13    0.55    0.67
  -8 -13  10    0.89    0.74
  10   8  13    0.88    0.85
   8  13  10   -0.25    0.71
 -10  -8  13    1.02    0.78
 -13 -10   8    2.23    0.97
 -10  -8 -13    0.77    0.76
  -8 -13 -10    1.20    0.87
  10  -8  13    0.84    0.91
 -10   8  13    1.02    0.82
 -13 -10  -8    0.87    0.78
 -13 -10   9    1.51    0.87
   9  13  10    1.42    0.93
  -9 -13  10    3.21    0.91
  10   9  13    1.18    0.89
 -10  -9  13    3.29    0.92
  10  -9  13    0.59    0.94
 -10   9  13    2.46    0.86
 -10  -9 -13    1.83    0.88
 -13 -10  -9    1.39    0.93
  -9 -13 -10    1.08    0.82
   0  13  11    0.13    0.62
  11   0  13    0.84    0.79
 -11   0  13    0.10    0.79
 -13 -11   0    0.72    0.71
 -11  -1  13    1.43    0.81
   1  13  11    0.36    0.68
 -13 -11   1    0.90    0.80
  11   1  13    0.27    0.75
  11  -1  13    0.95    0.75
 -13 -11  -1    0.62    0.72
  -1  13  11    0.76    0.66
 -11   1  13    0.80    0.77
   2  13  11   11.12    1.42
 -13 -11   2    6.62    1.21
 -11  -2  13    9.50    1.38
  11   2  13    8.71    1.25
 -11   2  13    8.85    1.30
  -2  13  11    6.59    1.07
  11  -2  13    8.79    1.34
 -13 -11  -2   11.32    1.42
   3  13  11   -0.15    0.63
  11   3  13   -0.21    0.51
 -13 -11   3    0.14    0.79
 -11  -3  13    0.67    0.81
  11  -3  13   -0.41    0.79
 -13 -11  -3    0.64    0.79
 -11   3  13   -0.16    0.67
  -3  13  11    1.18    0.69
  11   4  13    4.91    0.95
 -13 -11   4    3.89    1.01
 -11  -4  13    6.29    1.15
   4  13  11    5.86    1.13
  -4  13  11    6.09    1.08
 -11  -4 -13    4.47    0.91
  11  -4  13    4.07    1.15
 -11   4  13    6.19    1.14
 -13 -11  -4    6.24    1.19
  11   5  13    0.80    0.68
 -11  -5  13    1.84    0.91
 -13 -11   5    1.81    0.84
   5  13  11    0.86    0.77
 -11   5  13    1.86    0.80
 -11  -5 -13    1.43    0.79
  11  -5  13    0.87    0.83
 -13 -11  -5    2.71    0.94
  -5 -13 -11    2.22    0.86
  -5  13  11    0.95    0.69
   6  13  11   -0.14    0.79
 -13 -11   6   -0.60    0.72
 -11  -6  13    0.94    0.85
  11   6  13    0.43    0.78
 -11   6  13    1.62    0.82
  -6 -13 -11    1.14    0.79
  11  -6  13   -0.14    0.90
  -6  13  11    0.02    0.59
 -13 -11  -6    1.38    0.87
 -11  -6 -13    0.99    0.76
  11   7  13   -0.56    0.65
   7  13  11    0.00    0.70
 -13 -11   7    1.61    0.86
 -11  -7  13   -0.29    0.76
 -11   7  13    0.62    0.82
  -7 -13 -11    0.48    0.79
 -11  -7 -13   -0.02    0.71
  -7  13  11    0.99    0.70
 -13 -11  -7    0.95    0.78
  11  -7  13    0.47    0.91
 -13 -11   8   -0.32    0.69
  -8 -13  11    1.00    0.77
   8  13  11    0.51    0.93
  11   8  13    1.20    0.90
 -11  -8  13    0.23    0.72
 -11   8  13    0.99    0.84
  11  -8  13   -1.07    0.86
 -11  -8 -13    1.34    0.79
 -13 -11  -8   -0.02    0.77
  -8 -13 -11    1.41    0.83
 -13 -12   0    0.55    0.75
 -12   0  13   -0.75    0.64
  12   0  13   -0.33    0.78
   0  13  12   -0.16    0.72
   1  13  12    0.68    0.78
  12   1  13   -0.56    0.72
 -12  -1  13    0.32    0.80
 -13 -12   1   -0.49    0.67
  12  -1  13   -0.50    0.65
 -13 -12  -1   -0.10    0.67
  -1  13  12   -0.08    0.73
 -12   1  13    0.43    0.86
 -13 -12   2   -1.09    0.70
   2  13  12   -0.32    0.63
 -12  -2  13   -0.09    0.73
 -13 -12  -2    0.71    0.81
 -12   2  13   -0.08    0.80
  -2  13  12   -0.29    0.70
  12  -2  13    0.90    0.79
 -12  -3  13    0.10    0.75
   3  13  12   -0.04    0.67
 -13 -12   3    0.22    0.71
  12   3  13   -0.36    0.63
 -13 -12  -3    0.68    0.76
  12  -3  13    0.48    0.91
  -3  13  12    1.19    0.71
 -12   3  13    1.30    0.85
 -12  -4  13   -1.07    0.75
  12   4  13    0.27    0.67
 -13 -12   4    0.84    0.82
   4  13  12    0.72    0.72
 -12  -4 -13    0.62    0.64
 -13 -12  -4    0.40    0.75
 -12   4  13    0.67    0.81
  12  -4  13    2.22    0.98
  -4  13  12    0.34    0.78
 -12  -5  13   -0.15    0.74
 -13 -12   5   -0.84    0.62
  12   5  13    0.02    0.70
   5  13  12   -0.18    0.69
  -5  13  12    0.85    0.77
 -12   5  13    0.26    0.73
  12  -5  13    0.21    0.83
 -12  -5 -13   -0.19    0.66
 -13 -12  -5   -0.15    0.71
  12   6  13    0.11    0.68
 -13 -12   6   -0.31    0.67
   6  13  12    0.61    0.80
 -12  -6  13    0.22    0.84
  -6 -13 -12    0.64    0.89
  -6  13  12    0.84    0.77
 -13 -12  -6    0.60    0.86
 -12   6  13   -0.50    0.69
 -12  -6 -13    0.07    0.73
  12  -6  13   -0.92    0.71
 -13 -13   0    0.36    0.73
 -13   0  13   -0.17    0.84
  13   0  13   -0.02    0.76
   0  13  13    1.26    0.85
 -13 -13   1    2.57    0.93
 -13  -1  13    1.78    0.94
   1  13  13    3.87    0.98
  13   1  13    3.77    1.04
 -13 -13  -1    2.44    0.97
 -13   1  13    2.91    1.00
  13  -1  13    2.32    0.96
  -1  13  13    4.77    1.07
   1 -13  13    2.77    0.96
 -13 -13   2    1.20    0.91
   2  13  13   -0.25    0.69
 -13  -2  13    0.48    0.84
   2 -13  13    0.56    0.89
  13  -2  13    1.70    0.98
 -13   2  13   -0.20    0.75
  -2  13  13    0.52    0.71
 -13 -13  -2    0.33    0.76
 -13 -13   3    0.33    0.71
   3  13  13    0.39    0.85
 -13  -3  13    0.13    0.80
   3 -13  13   -0.29    0.75
  13  -3  13    0.06    0.82
 -13   3  13    0.79    0.92
  -3  13  13   -0.58    0.72
 -13 -13  -3    0.31    0.74
 -13 -13   4   -0.37    0.65
   4  13  13    1.67    0.92
 -13  -4  13   -1.48    0.70
  13   4  13   -0.03    0.60
 -13   4  13    0.38    0.78
  13  -4  13    1.06    0.87
  -4  13  13    0.03    0.71
 -13 -13  -4    0.74    0.79
 -14   0   0    6.87    0.93
   0   0  14   10.39    0.98
 -14   0   1   -0.49    0.49
 -14   0  -1   -0.98    0.44
   0   1  14    0.26    0.54
   0  -1  14   -0.16    0.41
  -1 -14   0    0.13    0.39
 -14   0  -2    6.66    0.93
 -14   0   2    6.24    0.95
   0  -2  14    7.10    0.89
   0   2  14    4.22    0.77
   0  -3  14   -0.04    0.48
 -14   0   3   -0.21    0.48
  -3 -14   0   -0.33    0.41
 -14   0  -3   -0.65    0.43
   0   3  14    0.65    0.52
 -14   0   4   44.79    2.39
   0   4  14   45.19    2.32
   0  -4  14   40.09    2.07
  -4 -14   0   44.08    2.21
 -14   0   5   -0.13    0.55
   0   5  14    0.09    0.58
   0  -5  14    0.20    0.68
  -5 -14   0    0.19    0.49
 -14   0   6   17.09    1.57
  -6 -14   0   18.21    1.46
   0   6  14   18.64    1.45
   0  -6  14   17.83    1.65
   0   7  14    0.32    0.60
   0  -7  14    0.19    0.69
  -7 -14   0   -0.56    0.45
 -14   0   7   -0.74    0.55
   0   8  14   14.08    1.34
 -14   0   8   13.10    1.49
   0  -8  14   11.54    1.40
  -8 -14   0   11.88    1.37
 -14   0   9   -0.44    0.72
  -9 -14   0   -0.09    0.58
  14   0   9   -0.84    0.52
   0  -9  14    0.02    0.69
   0   9  14   -0.27    0.63
   0  10  14    1.07    0.73
 -14   0  10    1.15    0.80
  14   0  10   -0.13    0.66
 -10 -14   0    1.28    0.82
   0 -10  14    0.36    0.85
  14   0  11   -0.59    0.63
   0 -11  14    0.33    0.88
 -11 -14   0    0.57    0.71
   0  11  14    0.06    0.68
 -14   0  11    0.52    0.74
 -12 -14   0    2.02    0.95
 -14   0  12    0.68    0.94
  14   0  12    1.46    0.87
   0  12  14    1.27    0.90
 -14  -1   0   78.44    3.50
  -1   0  14   76.64    3.36
   0 -14  -1   79.16    3.22
 -14   1   0   75.40    3.36
   1   0  14   80.46    3.34
 -14   1  -1    0.09    0.49
 -14  -1   1    0.21    0.54
  -1 -14   1    0.60    0.50
  -1  -1  14    0.49    0.46
   1   1  14    0.31    0.53
 -14  -1  -1    0.16    0.56
   1  -1  14    1.07    0.52
  -1   1  14    1.10    0.56
 -14   1   1    0.86    0.57
  -1  -2  14   81.18    3.53
 -14  -1   2   86.54    3.75
   1   2  14   86.81    3.60
 -14   1  -2   78.81    3.72
  -1   2  14   84.28    3.60
   1  -2  14   86.25    3.51
 -14   1   2   86.73    3.65
 -14  -1  -2   85.60    3.72
  -2 -14  -1   85.06    3.52
  -1  -3  14   -0.37    0.46
   1   3  14    0.04    0.49
 -14  -1   3   -0.57    0.58
   1  -3  14    0.50    0.46
  -1   3  14    0.17    0.52
 -14   1   3    0.53    0.58
 -14  -1  -3    0.20    0.55
  -3 -14  -1   -0.08    0.45
 -14  -1   4    5.14    0.98
  -4 -14   1    3.84    0.77
   1   4  14    4.64    0.86
  -1  -4  14    4.97    0.78
  -4 -14  -1    4.24    0.78
 -14  -1  -4    4.68    0.86
 -14   1   4    5.21    0.92
   1  -4  14    2.67    0.88
  -1   4  14    5.62    0.88
  -5 -14   1    1.73    0.61
  -1  -5  14    0.69    0.52
   1   5  14    1.07    0.63
 -14  -1   5    1.67    0.74
   1  -5  14    0.67    0.81
  -1   5  14    1.78    0.66
  -5 -14  -1    1.07    0.60
 -14  -1  -5    1.49    0.61
 -14   1   5    1.73    0.73
  -6 -14   1    5.74    0.90
  -1  -6  14    6.15    1.09
   1   6  14    7.13    1.00
 -14  -1   6    4.47    0.95
   1  -6  14    5.76    1.17
 -14   1   6    4.94    0.92
  -6 -14  -1    6.15    0.96
  -1   6  14    6.82    1.01
 -14  -1   7    0.97    0.70
  -1  -7  14   -0.84    0.64
  -7 -14   1    0.05    0.52
   1   7  14   -0.59    0.55
  14  -1   7    0.35    0.72
  -7 -14  -1    0.30    0.63
 -14   1   7   -0.44    0.62
   1  -7  14    1.03    0.73
  -1   7  14    0.31    0.60
 -14  -1   8    3.48    1.00
   1   8  14    4.72    0.95
  -1  -8  14    4.79    1.04
  -8 -14   1    3.82    0.87
 -14   1   8    4.21    0.98
   1  -8  14    5.38    1.16
  14  -1   8    3.58    0.88
  -8 -14  -1    3.06    0.89
  -1   8  14    2.68    0.82
 -14  -1   9    2.15    0.93
   1   9  14    0.34    0.73
  -9 -14   1    1.62    0.72
  -1  -9  14    0.51    0.82
  14  -1   9    0.44    0.65
 -14   1   9    1.01    0.77
  -1   9  14    0.36    0.68
  -9 -14  -1    0.95    0.71
   1  -9  14    1.15    0.78
   1  10  14   16.35    1.52
 -10 -14   1   13.32    1.42
 -14  -1  10   13.82    1.56
  -1 -10  14   14.81    1.53
   1 -10  14   12.79    1.63
 -10 -14  -1   11.42    1.40
  14  -1  10   16.24    1.53
 -14   1  10   14.10    1.49
  -1  10  14   12.17    1.50
   1  11  14    5.18    1.03
 -11 -14   1    5.82    1.11
 -14  -1  11    2.11    1.02
   1 -11  14    4.12    1.18
  14  -1  11    4.86    1.08
  -1  11  14    3.79    1.02
 -11 -14  -1    3.80    1.01
 -14   1  11    2.58    1.00
  14   1  12    6.32    1.14
 -14  -1  12    5.82    1.19
   1  12  14    6.79    1.22
 -12 -14   1    5.84    1.22
  14  -1  12    2.89    1.00
  -1  12  14    5.84    1.12
   1 -12  14    5.95    1.24
 -14   1  12    6.00    1.23
 -12 -14  -1    5.88    1.26
 -14  -2   0    6.16    1.01
   2   0  14    5.93    0.82
   0  14   2    6.90    0.93
  -2   0  14    5.52    0.89
 -14   2   0    6.26    0.88
   1 -14  -2    1.51    0.47
   1  14   2   -0.25    0.42
  -2  -1  14    1.06    0.54
   2   1  14   -0.19    0.43
 -14  -2   1    0.15    0.54
 -14  -2  -1    0.61    0.55
   2  -1  14    0.62    0.51
  -2   1  14   -0.14    0.52
 -14   2   1    0.10    0.48
 -14  -2   2    2.07    0.70
  -2 -14   2    4.48    0.71
  -2  -2  14    2.23    0.69
   2  14   2    1.99    0.64
   2   2  14    3.19    0.68
 -14  -2  -2    4.04    0.87
  -2   2  14    4.03    0.77
  -2 -14  -2    3.63    0.71
 -14   2   2    3.38    0.72
   2  -2  14    2.23    0.60
   2   3  14   -0.12    0.44
 -14  -2   3    0.24    0.57
  -2  -3  14    0.08    0.44
 -14  -2  -3   -0.25    0.53
 -14   2   3   -0.91    0.50
  -2   3  14    0.38    0.59
  -3 -14  -2   -0.04    0.43
   2  -3  14   -0.05    0.59
   2  -3  14    0.43    0.74
   2   4  14   19.19    1.45
  -4 -14   2   22.65    1.47
  -2  -4  14   22.43    1.42
 -14  -2   4   21.17    1.62
   2  -4  14   24.11    1.84
 -14  -2  -4   22.89    1.60
 -14   2   4   21.64    1.55
  -2   4  14   20.30    1.56
  -4 -14  -2   21.95    1.51
  -5 -14   2    4.21    0.81
   2   5  14    3.27    0.77
 -14  -2   5    4.39    0.91
  -2  -5  14    3.94    0.73
  -5 -14  -2    3.95    0.80
 -14   2   5    6.30    0.97
 -14  -2  -5    3.65    0.84
   2  -5  14    3.97    1.01
  -2   5  14    4.34    0.82
   2   6  14   17.22    1.49
  -2  -6  14   16.70    1.28
  -6 -14   2   17.32    1.33
 -14  -2   6   15.05    1.47
 -14  -2  -6   17.60    1.46
  -2   6  14   15.54    1.39
   2  -6  14   21.10    1.82
 -14   2   6   19.90    1.54
  -6 -14  -2   18.31    1.40
  -7 -14   2    1.01    0.63
  -2  -7  14    1.27    0.61
  -2  -7  14    0.29    0.62
   2   7  14    1.15    0.64
 -14  -2   7    1.27    0.74
   2  -7  14    1.36    0.83
 -14  -2  -7    0.79    0.61
 -14   2   7    1.98    0.72
  -7 -14  -2    1.57    0.69
  -2   7  14    0.59    0.64
 -14  -2   8   22.51    1.86
   2   8  14   17.32    1.53
  -2  -8  14   18.93    1.75
  -8 -14   2   20.51    1.56
  -8 -14  -2   21.62    1.69
   2  -8  14   21.24    1.80
  -2   8  14   20.56    1.59
  14  -2   8   19.75    1.62
 -14   2   8   17.90    1.65
  -9 -14   2    1.29    0.76
 -14  -2   9    0.71    0.78
  -2  -9  14    0.44    0.81
   2   9  14    0.36    0.75
  -9 -14  -2    0.53    0.65
  14  -2   9   -0.13    0.59
 -14   2   9    0.33    0.73
  -2   9  14    1.08    0.68
   2  -9  14   -0.05    0.75
   2  10  14    4.38    0.96
 -14  -2  10    5.78    1.24
 -10 -14   2    4.49    0.98
 -10 -14  -2    7.71    1.21
 -14   2  10    5.53    1.06
   2 -10  14    5.11    1.17
  14  -2  10    5.11    1.08
  -2  10  14    6.45    1.13
 -14  -2  11    1.20    0.95
   2  11  14    0.94    0.75
 -11 -14   2    0.12    0.69
  14  -2  11   -0.59    0.58
 -11 -14  -2    0.09    0.74
 -14   2  11    0.11    0.84
  -2  11  14   -0.16    0.68
   2 -11  14   -1.03    0.63
   2  12  14    2.39    0.92
 -14  -2  12    2.88    1.04
 -12 -14   2    4.74    1.06
 -14   2  12    2.43    1.01
  -2  12  14    2.03    0.85
  14  -2  12    1.58    0.87
   2 -12  14    5.35    1.28
 -12 -14  -2    3.53    1.01
   0  14   3   24.68    1.52
 -14  -3   0   26.35    1.76
  -3   0  14   29.09    1.69
   3   0  14   25.40    1.56
  -3  -1  14   47.33    2.36
 -14  -3   1   48.75    2.51
   3   1  14   47.17    2.28
   1  14   3   42.61    2.20
  -3   1  14   43.47    2.30
   3  -1  14   45.60    2.18
  -1 -14  -3   46.88    2.24
 -14  -3  -1   45.80    2.50
   2  14   3   48.01    2.28
   3   2  14   45.90    2.25
  -3  -2  14   44.07    2.24
 -14  -3   2   43.09    2.43
   3  -2  14   44.19    2.14
 -14   3   2   43.58    2.19
  -2 -14  -3   46.64    2.26
   3  -2  14   45.16    2.59
 -14  -3  -2   44.27    2.46
  -3   2  14   45.80    2.32
   3   3  14    3.09    0.70
  -3  -3  14    3.01    0.74
   3  14   3    3.06    0.68
 -14  -3   3    3.20    0.87
  -3 -14  -3    4.89    0.80
  -3   3  14    2.26    0.70
   3  -3  14    3.60    0.92
 -14  -3  -3    3.75    0.82
 -14   3   3    2.08    0.63
   3   4  14   30.81    1.82
 -14  -3   4   30.50    1.98
  -3  -4  14   25.88    1.69
  -4 -14   3   27.66    1.86
   3  -4  14   23.82    1.96
 -14   3   4   27.80    1.70
  -3   4  14   28.06    1.82
  -4 -14  -3   25.94    1.68
 -14  -3  -4   32.94    1.94
  -3  -5  14    9.18    1.05
   3   5  14    9.92    1.19
  -5 -14   3    7.19    0.97
 -14  -3   5    6.90    1.15
  -5 -14  -3    8.73    1.14
 -14  -3  -5   10.98    1.21
  -3   5  14    7.35    1.05
   3  -5  14    9.87    1.35
 -14   3   5    9.57    1.11
   3   6  14   22.08    1.63
 -14  -3   6   17.52    1.60
  -3  -6  14   20.19    1.37
  -6 -14   3   18.61    1.41
  -6 -14  -3   20.72    1.53
   3  -6  14   21.52    1.82
 -14  -3  -6   19.86    1.53
  -3   6  14   21.76    1.63
 -14   3   6   18.17    1.43
  -7 -14   3    3.72    0.80
   3   7  14    2.60    0.86
  -3  -7  14    2.86    0.71
 -14  -3   7    3.16    0.93
 -14  -3  -7    3.40    0.84
   3  -7  14    3.72    1.05
  -7 -14  -3    2.92    0.80
 -14   3   7    4.39    0.84
  -3   7  14    2.91    0.82
  -8 -14   3    1.79    0.71
 -14  -3   8    2.34    0.88
   3   8  14    2.46    0.86
  -3  -8  14    1.88    0.62
 -14  -3  -8    1.84    0.68
  -8 -14  -3    1.19    0.68
  -3   8  14    1.76    0.80
   3  -8  14    2.96    1.04
 -14   3   8    1.99    0.72
 -14  -3   9    4.00    1.08
  -9 -14   3    1.06    0.72
   3   9  14    2.48    0.89
  -9 -14  -3    2.78    0.88
   3  -9  14    3.09    1.02
 -14   3   9    1.83    0.80
  14  -3   9    3.51    0.97
  -3   9  14    2.35    0.82
 -14  -3  10    3.77    1.05
   3  10  14    2.70    0.84
 -10 -14   3    3.53    0.97
  14  -3  10    4.33    1.09
 -10 -14  -3    3.63    0.94
   3 -10  14    4.05    1.10
  -3  10  14    3.52    0.96
 -14   3  10    3.30    0.97
 -11 -14   3    2.25    0.85
 -14  -3  11    3.75    1.08
   3  11  14    1.63    0.84
 -14   3  11    2.23    0.91
 -11 -14  -3    2.17    0.88
   3 -11  14    1.80    0.92
  -3  11  14    3.48    0.96
  14  -3  11    3.69    1.03
   3  12  14    4.15    1.01
 -12 -14   3    1.67    0.94
 -14  -3  12    3.35    1.08
   3 -12  14    4.16    1.11
 -14   3  12    3.10    1.00
  -3  12  14    4.36    1.09
 -12 -14  -3    1.90    1.00
  14  -3  12    3.62    1.13
   0 -14  -4   45.65    2.20
  -4   0  14   42.82    2.33
   0  14   4   46.02    2.20
 -14  -4   0   41.35    2.41
   4   0  14   45.94    2.20
  -4  -1  14   -0.77    0.52
   4   1  14   -0.81    0.44
 -14  -4   1   -0.61    0.51
   1  14   4    0.11    0.51
   4  -1  14   -0.07    0.37
 -14  -4  -1    0.30    0.56
  -1 -14  -4    0.32    0.49
  -1  14   4   -0.32    0.41
  -4   1  14   -0.72    0.54
   4   2  14   23.38    1.49
  -4  -2  14   21.48    1.50
 -14  -4   2   28.20    1.81
   2  14   4   22.57    1.49
   4  -2  14   20.91    1.83
  -2 -14  -4   22.29    1.45
  -4   2  14   23.25    1.67
 -14  -4  -2   22.10    1.65
  -4  -3  14    0.46    0.52
   4   3  14    0.87    0.56
   3  14   4    1.30    0.58
 -14  -4   3    0.53    0.66
   4  -3  14    2.42    0.94
 -14  -4  -3    0.57    0.57
  -4   3  14    0.31    0.55
   4  -3  14    0.49    0.56
  -3 -14  -4    0.10    0.46
  -4  -4  14    6.69    0.97
 -14  -4   4    6.22    1.06
   4   4  14    7.65    1.04
   4  14   4    7.44    1.02
 -14  -4  -4    6.10    1.05
   4  -4  14    9.40    1.29
 -14   4   4    7.62    0.98
  -4   4  14    9.42    1.12
  -4 -14  -4    8.92    1.04
  -4  -5  14    4.35    0.79
 -14  -4   5    1.86    0.83
   4   5  14    3.20    0.77
   5  14   4    2.94    0.73
  -5 -14   4    2.79    0.68
  -4   5  14    4.06    0.89
   4  -5  14    6.07    1.16
  -5 -14  -4    2.88    0.78
 -14  -4  -5    4.45    0.93
 -14   4   5    4.25    0.79
  -4  -6  14    3.15    0.75
   4   6  14    4.49    0.94
  -6 -14   4    3.90    0.79
 -14  -4   6    3.31    0.86
   4  -6  14    2.60    0.93
  -4   6  14    1.84    0.74
 -14  -4  -6    3.61    0.89
  -6 -14  -4    3.69    0.86
 -14   4   6    3.20    0.77
 -14  -4   7    3.32    0.94
  -4  -7  14    1.61    0.62
  -7 -14   4    1.77    0.68
   4   7  14    1.73    0.74
  -4   7  14    1.51    0.70
   4  -7  14    1.71    0.86
  -7 -14  -4    2.24    0.77
 -14   4   7    1.02    0.68
 -14  -4  -7    2.00    0.71
   4   8  14    4.73    0.94
  -8 -14   4    5.25    0.94
  -4  -8  14    3.58    0.77
 -14  -4   8    3.75    0.98
  -8 -14  -4    3.31    0.92
  -4   8  14    4.64    1.01
   4  -8  14    3.63    1.09
 -14  -4  -8    4.86    0.90
 -14   4   8    3.61    0.83
 -14  -4   9    3.12    1.06
   4   9  14    3.10    0.85
  -9 -14   4    2.14    0.76
 -14  -4  -9    2.81    0.87
  -9 -14  -4    2.63    0.85
   4  -9  14    3.15    1.10
  -4   9  14    3.75    0.90
  14  -4   9    2.52    0.90
 -14   4   9    2.58    0.86
 -10 -14   4    3.82    1.00
   4  10  14    5.60    1.13
 -14  -4  10    2.63    0.95
  14  -4  10    2.56    0.94
 -10 -14  -4    4.21    1.05
 -14   4  10    3.25    0.89
 -14  -4 -10    4.53    0.99
   4 -10  14    3.77    1.17
  -4  10  14    6.32    1.09
 -14  -4  11    0.72    0.84
   4  11  14    0.98    0.84
 -11 -14   4    0.33    0.64
  -4  11  14    0.65    0.79
 -11 -14  -4    0.82    0.76
  14  -4  11   -0.12    0.77
 -14   4  11    0.10    0.71
   4 -11  14   -0.42    0.78
 -14  -5   0    2.09    0.80
   5   0  14    1.16    0.55
   0  14   5    1.59    0.63
  -5   0  14    1.37    0.62
   0 -14  -5    2.77    0.68
  -5  -1  14    5.20    0.92
   1  14   5    3.24    0.71
   5   1  14    4.63    0.77
 -14  -5   1    7.32    1.15
   5  -1  14    4.27    0.99
 -14  -5  -1    6.21    1.05
  -5   1  14    3.96    0.84
   5  -1  14    4.61    0.78
  -1  14   5    4.99    0.77
  -1 -14  -5    4.61    0.78
   5   2  14    5.99    0.89
   2  14   5    4.57    0.84
 -14  -5   2    8.25    1.24
  -5  -2  14    7.10    1.00
   5  -2  14    5.74    1.09
  -2 -14  -5    5.84    0.91
  -2  14   5    5.93    0.86
  -5   2  14    5.44    0.97
 -14  -5  -2    4.35    0.90
   5   3  14    3.21    0.77
 -14  -5   3    3.98    0.96
   3  14   5    3.62    0.83
  -5  -3  14    5.14    0.92
  -3 -14  -5    4.60    0.85
 -14  -5  -3    3.23    0.89
  -5   3  14    5.50    0.93
   5  -3  14    2.62    0.91
   5   4  14   37.54    2.06
  -5  -4  14   35.79    2.06
   4  14   5   35.48    2.07
 -14  -5   4   35.98    2.28
   5  -4  14   36.20    2.36
  -5   4  14   33.15    2.04
 -14  -5  -4   39.92    2.28
  -4 -14  -5   31.96    1.98
  -5  -5  14   -0.08    0.49
 -14  -5   5   -0.40    0.64
   5   5  14    0.06    0.61
  -5 -14   5    0.51    0.51
   5  14   5   -0.69    0.50
 -14  -5  -5    0.62    0.67
  -5   5  14    1.09    0.65
  -5 -14  -5   -0.74    0.46
   5  -5  14   -0.20    0.68
 -14  -5   6   37.42    2.32
  -6 -14   5   37.62    2.06
   5   6  14   37.20    2.14
   6  14   5   37.10    2.20
  -5  -6  14   34.93    2.09
  -5   6  14   32.02    2.09
 -14  -5  -6   44.88    2.41
   5  -6  14   40.28    2.51
  -6 -14  -5   35.78    2.16
 -14   5   6   37.74    2.01
  -7 -14   5    0.63    0.58
   5   7  14    0.09    0.64
 -14  -5   7   -0.59    0.63
  -5  -7  14    1.06    0.61
  -7 -14  -5    1.05    0.70
  -5   7  14    1.12    0.66
 -14   5   7    0.78    0.65
 -14  -5  -7    1.14    0.72
   5  -7  14    0.16    0.89
   5   8  14   16.67    1.58
  -8 -14   5   13.17    1.38
 -14  -5   8   16.12    1.71
  -5  -8  14   15.49    1.38
  -5   8  14   16.18    1.47
 -14  -5  -8   18.78    1.60
 -14   5   8   14.86    1.44
  -8 -14  -5   18.44    1.55
   5  -8  14   14.88    1.70
 -14  -5   9   -0.16    0.70
  -9 -14   5   -0.27    0.60
  -5  -9  14   -0.19    0.51
   5   9  14   -0.98    0.59
 -14   5   9    0.75    0.74
  -9 -14  -5    0.30    0.69
 -14  -5  -9   -0.25    0.69
  -5   9  14    1.25    0.77
   5  -9  14    0.31    0.82
 -14  -5  10    4.44    1.09
   5  10  14    2.86    0.97
 -10 -14   5    2.99    0.87
 -14  -5 -10    3.90    0.98
  14  -5  10    3.01    1.01
   5 -10  14    4.41    1.20
  -5  10  14    4.82    1.08
 -10 -14  -5    4.17    1.06
 -14   5  10    3.81    0.99
   5  11  14    1.28    0.86
 -11 -14   5    1.21    0.78
 -14  -5  11    2.76    1.10
   5 -11  14    3.09    1.12
  -5  11  14    3.31    0.99
 -14  -5 -11    2.20    0.80
 -11 -14  -5    3.70    0.99
 -14   5  11    1.88    0.92
  14  -5  11    2.97    1.00
 -14  -6   0   18.78    1.57
   0  14   6   17.45    1.28
   6   0  14   17.06    1.26
  -6   0  14   15.21    1.37
   6   1  14    6.72    0.91
  -6  -1  14    5.47    0.96
 -14  -6   1    6.00    1.07
   1  14   6    7.03    0.97
 -14  -6  -1    5.75    1.02
  -1 -14  -6    7.41    1.03
  -1  14   6    6.42    0.93
   6  -1  14    5.21    1.06
  -6   1  14    5.46    0.97
   2  14   6   20.19    1.50
  -6  -2  14   18.42    1.54
 -14  -6   2   19.23    1.61
   6   2  14   16.89    1.36
  -2 -14  -6   19.64    1.50
  -2  14   6   19.34    1.35
 -14  -6  -2   18.22    1.56
  -6   2  14   17.67    1.47
   6  -2  14   20.30    1.74
   6   3  14    1.62    0.61
  -6  -3  14    1.00    0.63
   3  14   6    1.50    0.64
 -14  -6   3    0.78    0.76
  -3 -14  -6    0.82    0.56
 -14  -6  -3    2.85    0.88
   6  -3  14    2.51    0.93
  -6   3  14    1.40    0.70
   4  14   6    3.93    0.86
  -6  -4  14    2.72    0.76
 -14  -6   4    4.26    1.02
   6   4  14    3.55    0.82
  -4 -14  -6    3.19    0.81
  -6   4  14    3.46    0.93
 -14  -6  -4    3.30    0.91
   6  -4  14    4.12    1.01
 -14  -6   5    0.51    0.64
   6   5  14    0.99    0.68
  -5 -14   6    0.69    0.67
  -6  -5  14    1.53    0.73
   5  14   6    0.83    0.73
 -14  -6  -5    1.52    0.74
  -6   5  14    0.78    0.65
  -5 -14  -6    1.08    0.71
   6  -5  14    0.02    0.71
 -14  -6   6    4.24    1.02
  -6  -6  14    2.12    0.71
   6  14   6    3.13    0.93
   6   6  14    2.91    0.78
  -6 -14   6    4.33    0.81
  -6   6  14    2.89    0.84
 -14  -6  -6    4.49    0.99
  -6 -14  -6    3.27    0.82
   6  -6  14    0.95    0.83
  -7 -14   6    1.38    0.65
   6   7  14    1.56    0.73
 -14  -6   7    1.09    0.76
  -6  -7  14    0.94    0.63
   7  14   6    2.02    0.87
  -6   7  14    1.12    0.80
   6  -7  14    0.65    0.89
 -14  -6  -7    0.49    0.69
  -7 -14  -6    0.83    0.68
 -14  -6   8    5.11    1.14
  -8 -14   6    3.15    0.82
  -6  -8  14    2.72    0.80
   6   8  14    1.74    0.78
   6  -8  14    1.52    0.96
  -8 -14  -6    3.00    0.89
  -6   8  14    2.86    0.92
 -14   6   8    2.81    0.76
 -14  -6  -8    2.25    0.78
   6   9  14    3.93    0.96
  -6  -9  14    3.82    0.82
  -9 -14   6    3.17    0.91
 -14  -6   9    2.37    0.97
 -14  -6  -9    2.80    0.93
 -14   6   9    2.92    0.87
  -9 -14  -6    2.67    0.89
   6  -9  14    1.33    1.01
  -6   9  14    2.57    0.90
 -14  -6  10    5.06    1.13
  -6 -10  14    5.18    0.93
 -10 -14   6    7.52    1.20
   6  10  14    2.72    1.03
 -14   6  10    3.39    0.94
   6 -10  14    5.81    1.28
 -14  -6 -10    6.30    1.11
  -6  10  14    4.78    1.06
 -10 -14  -6    3.61    1.00
 -14  -6  11    0.10    0.88
   6  11  14    0.54    0.79
 -11 -14   6    0.74    0.72
 -11 -14  -6    1.12    0.90
  -6  11  14    1.48    0.88
 -14  -6 -11    0.41    0.78
  14  -6  11    0.13    0.80
   6 -11  14   -0.34    0.83
 -14   6  11   -0.63    0.60
   0  14   7    9.36    1.05
 -14  -7   0   10.72    1.34
   7   0  14   12.79    1.10
  -7   0  14    8.96    1.18
   7   1  14    3.18    0.72
 -14  -7   1    3.15    0.91
   1  14   7    2.20    0.72
  -7  -1  14    3.59    0.86
  -7   1  14    2.72    0.87
   7  -1  14    1.38    0.80
 -14  -7  -1    3.47    0.93
  -1  14   7    2.63    0.72
   2  14   7    4.18    0.91
   7   2  14    6.48    0.92
  -7  -2  14    4.46    0.96
 -14  -7   2    4.87    1.01
  -2 -14  -7    5.27    0.89
 -14  -7  -2    5.01    0.98
  -2  14   7    4.16    0.76
   7  -2  14    4.61    1.08
  -7   2  14    5.73    1.00
   7   3  14   13.51    1.27
  -7  -3  14   13.36    1.43
 -14  -7   3   12.27    1.40
   3  14   7   13.43    1.27
  -3 -14  -7   12.03    1.25
   7  -3  14   14.57    1.65
 -14  -7  -3   15.05    1.46
  -7   3  14   13.41    1.37
  -3  14   7   12.06    1.18
 -14  -7   4   25.47    1.90
   4  14   7   26.15    1.80
  -7  -4  14   23.87    1.78
   7   4  14   25.22    1.70
 -14  -7  -4   21.87    1.77
  -7   4  14   21.24    1.79
   7  -4  14   23.26    1.93
  -4 -14  -7   23.34    1.75
  -7  -5  14    6.27    1.00
   5  14   7    4.71    1.04
 -14  -7   5    4.89    1.04
   7   5  14    7.80    1.07
  -7   5  14    4.83    0.98
   7  -5  14    7.41    1.33
 -14  -7  -5    5.01    1.03
  -5 -14  -7    4.33    0.92
  -7  -6  14   12.81    1.38
  -6 -14   7   12.35    1.21
   6  14   7   13.07    1.38
   7   6  14   13.78    1.43
 -14  -7   6   13.73    1.57
  -6 -14  -7   12.41    1.32
  -7   6  14   12.56    1.36
   7  -6  14   11.59    1.53
 -14  -7  -6   13.08    1.51
   7   7  14   -0.32    0.61
 -14  -7   7   -1.66    0.54
   7  14   7    0.10    0.67
  -7 -14   7    1.39    0.66
  -7  -7  14   -0.29    0.62
  -7 -14  -7    0.23    0.66
   7  -7  14    0.08    0.81
  -7   7  14    1.47    0.84
 -14  -7  -7    0.76    0.67
  -8 -14   7   14.77    1.41
   8  14   7   12.88    1.50
 -14  -7   8   16.84    1.67
   7   8  14   14.58    1.48
  -7  -8  14   17.14    1.45
  -7   8  14   15.58    1.56
  -8 -14  -7   14.89    1.62
 -14  -7  -8   18.94    1.71
   7  -8  14   13.00    1.81
 -14  -7   9    4.58    1.09
  -9 -14   7    3.13    0.91
   7   9  14    4.26    1.06
  -7  -9  14    3.90    0.95
 -14  -7  -9    3.26    0.98
  -9 -14  -7    3.72    1.03
  -7   9  14    3.87    1.03
   7  -9  14    4.26    1.17
 -14  -7  10    3.46    1.12
 -10 -14   7    2.17    0.82
  -7 -10  14    2.19    0.83
   7  10  14    3.00    1.01
 -14  -7 -10    1.95    0.94
  -7  10  14    3.13    0.94
 -10 -14  -7    3.78    1.09
 -14   7  10    1.35    0.84
   7 -10  14    4.19    1.24
   8   0  14   12.44    1.41
  -8   0  14   13.34    1.37
   0  14   8    9.83    1.13
 -14  -8   0   11.94    1.43
  -8  -1  14    6.82    1.15
   8   1  14    7.41    0.99
 -14  -8   1    7.00    1.17
   1  14   8    7.31    1.01
   8  -1  14    6.05    1.17
  -1  14   8    7.82    1.05
  -8   1  14    7.56    1.11
 -14  -8  -1    7.92    1.20
  -8  -2  14   18.94    1.60
 -14  -8   2   21.75    1.75
   8   2  14   20.18    1.47
   2  14   8   18.85    1.55
   8  -2  14   18.60    1.75
  -8   2  14   19.20    1.62
 -14  -8  -2   20.79    1.70
  -2  14   8   17.43    1.45
   3  14   8    1.30    0.71
  -8  -3  14    1.95    0.78
 -14  -8   3    0.67    0.70
   8   3  14    0.20    0.60
  -3  14   8    1.71    0.68
   8  -3  14    1.15    0.81
 -14  -8  -3    0.69    0.69
  -8   3  14    1.61    0.79
  -3 -14  -8    1.11    0.72
  -8  -4  14    5.94    0.99
   4  14   8    4.94    0.97
 -14  -8   4    4.73    1.02
   8   4  14    5.26    0.91
 -14  -8  -4    4.46    1.06
   8  -4  14    3.75    1.04
  -8   4  14    6.50    1.09
  -4 -14  -8    4.11    0.97
  -4  14   8    4.17    0.93
   8   5  14    1.34    0.73
   5  14   8    0.36    0.75
  -8  -5  14    1.20    0.69
 -14  -8   5    1.09    0.84
  -8   5  14    0.73    0.80
 -14  -8  -5    1.46    0.78
  -5 -14  -8    1.35    0.81
   8  -5  14   -0.11    0.73
  -8  -6  14    4.08    0.97
 -14  -8   6    2.87    0.90
   6  14   8    3.58    0.98
   8   6  14    2.67    0.77
 -14  -8  -6    1.62    0.81
  -8   6  14    3.14    0.90
   8  -6  14    4.41    1.15
  -6 -14  -8    3.36    0.88
   8   7  14    1.30    0.75
   7  14   8    1.49    0.81
  -7 -14   8    0.43    0.53
 -14  -8   7    0.59    0.76
  -8  -7  14    2.00    0.82
  -8   7  14    0.42    0.71
 -14  -8  -7    1.46    0.85
  -7 -14  -8    0.55    0.72
   8  -7  14   -0.59    0.74
   8   8  14    0.32    0.75
 -14  -8   8    0.80    0.78
  -8 -14   8    0.10    0.60
  -8  -8  14   -0.59    0.61
   8  14   8    1.47    0.83
  -8   8  14    1.42    0.75
  -8 -14  -8    1.01    0.81
 -14  -8  -8   -0.42    0.59
   8  -8  14   -1.59    0.79
   9  14   8    4.14    1.07
  -8  -9  14    4.59    0.98
 -14  -8   9    2.99    0.98
   8   9  14    4.29    0.99
  -9 -14   8    3.69    0.94
 -14  -8  -9    4.01    1.11
  -9 -14  -8    3.17    1.04
   8  -9  14    3.89    1.23
  -8   9  14    4.61    0.99
   0  14   9    7.83    1.12
 -14  -9   0    5.99    1.16
  -9   0  14    8.91    1.24
   9   0  14    4.89    1.12
  -9  -1  14    0.15    0.74
 -14  -9   1   -0.36    0.68
   1  14   9   -0.05    0.63
   9   1  14    0.29    0.56
  -1  14   9   -0.43    0.58
  -9   1  14    0.24    0.67
 -14  -9  -1    1.32    0.77
   9  -1  14   -0.32    0.74
   2  14   9    0.38    0.63
 -14  -9   2    0.41    0.69
  -9  -2  14    0.40    0.77
   9   2  14    0.12    0.56
   9  -2  14    1.63    0.89
 -14  -9  -2    1.27    0.75
  -2  14   9    0.54    0.66
  -9   2  14    0.57    0.68
  -9  -3  14   -0.09    0.73
   3  14   9    0.68    0.65
 -14  -9   3   -0.11    0.67
   9   3  14    0.33    0.62
  -9   3  14    1.16    0.78
   9  -3  14    0.98    0.81
  -3  14   9    1.52    0.71
 -14  -9  -3    0.73    0.74
 -14  -9   4    7.74    1.26
  -9  -4  14    5.75    1.15
   4  14   9    6.02    1.12
   9   4  14    5.41    0.94
  -4 -14  -9    8.59    1.24
  -4  14   9    8.81    1.17
 -14  -9  -4   10.60    1.40
  -9   4  14    9.09    1.30
   9  -4  14    8.51    1.38
 -14  -9   5    6.58    1.20
   9   5  14    8.65    1.23
  -9  -5  14    6.30    1.10
   5  14   9    5.37    1.05
   9  -5  14    8.06    1.38
 -14  -9  -5    8.08    1.29
  -5 -14  -9    9.12    1.27
  -9   5  14    8.09    1.20
   9   6  14    5.92    1.02
 -14  -9   6    5.32    1.12
  -9  -6  14    3.93    0.93
   6  14   9    3.52    0.97
  -9   6  14    6.48    1.12
  -6 -14  -9    4.74    1.01
 -14  -9  -6    5.83    1.13
   9  -6  14    5.83    1.28
  -9  -6 -14    7.28    1.14
  -9  -7  14    6.06    1.12
   7  14   9    5.44    1.09
   9   7  14    5.00    1.01
 -14  -9   7    7.07    1.22
  -9   7  14    2.97    0.91
 -14  -9  -7    6.13    1.19
  -7 -14  -9    5.22    1.15
  -9  -7 -14    5.71    1.07
   9  -7  14    4.67    1.21
 -14  -9   8   26.89    2.06
  -8 -14   9   28.48    1.90
   9   8  14   27.39    1.99
  -9  -8  14   27.14    1.95
   8  14   9   28.02    2.15
  -8 -14  -9   27.97    2.05
 -14  -9  -8   22.78    2.05
  -9   8  14   24.88    1.93
  -9  -8 -14   25.10    2.00
   9  -8  14   28.12    2.31
 -10   0  14    0.73    0.73
   0  14  10    0.43    0.73
 -14 -10   0    0.15    0.74
  10   0  14    0.41    0.82
 -14 -10   1    8.00    1.32
 -10  -1  14    7.04    1.18
   1  14  10    7.64    1.13
 -14 -10  -1    6.90    1.19
  10  -1  14    6.83    1.28
 -10   1  14    6.42    1.20
  -1  14  10    7.51    1.12
  10   2  14    3.81    0.82
 -10  -2  14    4.94    1.06
   2  14  10    4.90    0.97
 -14 -10   2    5.04    1.09
 -14 -10  -2    4.28    1.10
 -10   2  14    5.06    1.09
  10  -2  14    5.76    1.20
  -2  14  10    4.99    0.90
   3  14  10    4.81    0.99
  10   3  14    4.78    0.91
 -10  -3  14    5.24    1.08
 -14 -10   3    8.10    1.24
  10  -3  14    6.30    1.22
 -10  -3 -14    3.74    0.89
 -14 -10  -3    5.29    1.10
  -3  14  10    5.37    0.99
 -10   3  14    6.38    1.18
   4  14  10    3.75    0.95
  10   4  14    6.09    0.97
 -14 -10   4    5.81    1.19
 -10  -4  14    4.34    1.11
  -4  14  10    5.15    1.00
 -10   4  14    3.01    0.94
 -14 -10  -4    3.83    1.04
  -4 -14 -10    4.84    1.11
 -10  -4 -14    4.33    0.92
  10  -4  14    2.18    0.97
   5  14  10    3.41    1.02
 -10  -5  14    4.93    1.03
  10   5  14    1.98    0.75
 -14 -10   5    0.97    0.84
  10  -5  14    2.53    1.02
 -14 -10  -5    2.89    0.93
 -10   5  14    2.92    1.01
 -10  -5 -14    2.45    0.83
  -5 -14 -10    3.27    0.93
  -5  14  10    2.66    0.82
  10   6  14    5.02    1.02
   6  14  10    5.69    1.14
 -10  -6  14    5.33    1.09
 -14 -10   6    5.99    1.25
  -6 -14 -10    8.26    1.24
 -10  -6 -14    5.93    1.08
  10  -6  14    7.02    1.43
 -10   6  14    5.86    1.12
 -14 -10  -6    5.79    1.16
   7  14  10   -0.50    0.75
 -14 -10   7    0.88    0.83
  10   7  14    0.33    0.69
 -10  -7  14    0.35    0.83
  -7 -14 -10    1.24    0.91
 -10   7  14    0.00    0.72
 -14 -10  -7   -0.51    0.71
  10  -7  14   -0.02    0.86
 -10  -7 -14    0.20    0.80
 -11   0  14   30.46    2.26
 -14 -11   0   31.63    2.24
   0  14  11   30.96    2.10
  11   0  14   31.33    2.22
 -14 -11   1    2.06    0.89
 -11  -1  14    1.43    0.84
   1  14  11    2.23    0.89
 -11   1  14    0.99    0.82
  -1  14  11    1.24    0.79
 -14 -11  -1    1.14    0.82
  11  -1  14    1.25    0.86
 -11  -2  14    4.28    1.05
   2  14  11    8.10    1.26
 -14 -11   2    6.59    1.21
 -14 -11  -2    7.17    1.31
  -2  14  11    7.12    1.10
 -11   2  14    8.38    1.28
  11  -2  14   10.87    1.47
   3  14  11   -0.08    0.80
 -11  -3  14    0.76    0.82
  11   3  14    1.14    0.72
 -14 -11   3    0.80    0.79
  -3  14  11    1.26    0.80
  11  -3  14    0.65    0.80
 -14 -11  -3    0.83    0.78
 -11   3  14    0.45    0.74
 -14 -11   4    5.22    1.13
  11   4  14    2.30    0.76
 -11  -4  14    3.37    0.99
   4  14  11    2.32    0.89
  11  -4  14    2.66    1.05
 -11  -4 -14    1.28    0.72
 -14 -11  -4    3.65    1.05
 -11   4  14    1.19    0.89
  -4  14  11    2.75    0.85
   5  14  11    2.64    0.93
 -14 -11   5    1.01    0.85
 -11  -5  14    2.50    1.00
  11   5  14    2.14    0.87
  -5 -14 -11    2.08    0.94
 -14 -11  -5    1.21    0.87
  11  -5  14    2.65    1.12
 -11  -5 -14    2.63    0.90
  -5  14  11    3.29    0.85
 -11   5  14    4.33    1.05
 -14 -11   6    1.73    0.94
 -11  -6  14    0.37    0.85
   6  14  11    0.08    0.74
  11   6  14   -0.23    0.74
 -14 -11  -6    0.00    0.71
 -11   6  14   -0.96    0.81
  -6 -14 -11    0.81    0.88
  11  -6  14    1.47    0.95
 -11  -6 -14   -0.37    0.69
 -12   0  14    0.64    0.85
  12   0  14   -0.81    0.68
   0  14  12    2.06    0.81
 -14 -12   0    1.44    0.84
   1  14  12    0.13    0.84
 -12  -1  14    1.83    0.98
 -14 -12   1    0.23    0.87
 -14 -12  -1    0.14    0.74
  12  -1  14    1.72    1.02
 -12   1  14    2.07    0.97
  -1  14  12    1.70    0.82
   2  14  12    2.71    0.98
 -12  -2  14    5.34    1.21
 -14 -12   2    2.83    1.05
 -14 -12  -2    4.25    1.14
  -2  14  12    2.97    0.97
  12  -2  14    2.50    0.97
 -12   2  14    3.67    1.03
   3  14  12    3.69    1.08
 -12  -3  14    3.72    1.11
 -14 -12   3    3.74    1.03
 -14 -12  -3    4.58    1.14
  -3  14  12    2.59    0.88
  12  -3  14    3.29    1.03
 -12   3  14    4.80    1.11
 -15   0   0   -0.55    0.52
   0   0  15    0.54    0.51
 -15   0  -1    0.62    0.58
   0   1  15    0.15    0.58
   0  -1  15    0.11    0.48
 -15   0   1    0.06    0.58
   0   2  15    7.14    1.01
   0  -2  15    4.97    0.83
 -15   0   2    3.48    0.80
 -15   0  -2    5.54    0.94
   0  -3  15    0.11    0.49
   0   3  15    0.17    0.53
  -3 -15   0   -0.17    0.41
 -15   0   3   -0.19    0.61
   0  -4  15    3.32    0.69
  -4 -15   0    2.34    0.71
   0   4  15    4.40    0.85
 -15   0   4    4.31    0.91
 -15   0   5    0.05    0.68
   0   5  15    0.16    0.57
   0  -5  15    0.03    0.70
  -5 -15   0   -0.12    0.54
   0  -5  15   -0.05    0.63
 -15   0   6    4.01    1.00
   0  -6  15    2.33    0.92
   0   6  15    2.73    0.84
  -6 -15   0    3.11    0.83
   0  -7  15    1.61    0.85
  -7 -15   0    0.65    0.64
   0   7  15    0.25    0.64
 -15   0   7    0.19    0.69
   0   8  15    6.52    1.16
   0  -8  15    7.36    1.31
 -15   0   8    5.17    1.07
  -8 -15   0    5.40    0.99
 -15   0   9   -0.80    0.76
   0   9  15    0.13    0.68
   0  -9  15   -1.02    0.66
  -9 -15   0   -0.24    0.68
 -15   0  10   10.84    1.47
 -10 -15   0   11.18    1.47
   0 -10  15   10.64    1.58
   0  10  15   10.63    1.40
 -15   0  11    0.38    0.84
   0  11  15    0.45    0.86
 -11 -15   0    0.39    0.70
   0 -11  15    0.27    0.90
  -1   0  15    0.62    0.54
 -15  -1   0    0.27    0.60
 -15   1   0    0.29    0.54
   1   0  15   -0.05    0.45
   1   1  15    1.06    0.54
 -15  -1   1    1.60    0.71
  -1  -1  15    0.52    0.52
   1  -1  15    1.13    0.56
 -15   1   1    0.20    0.55
 -15  -1  -1   -0.08    0.55
  -1   1  15    1.03    0.62
   1   2  15    0.23    0.51
 -15  -1   2   -0.45    0.50
  -1  -2  15   -0.02    0.48
 -15  -1  -2    0.30    0.57
   1  -2  15    0.71    0.52
 -15   1   2    0.38    0.60
  -1   2  15    0.37    0.55
 -15  -1   3   -0.48    0.54
   1   3  15    0.13    0.52
  -1  -3  15    0.92    0.52
  -1   3  15   -0.09    0.53
 -15   1   3    0.34    0.60
 -15  -1  -3    0.13    0.60
  -3 -15  -1   -0.31    0.46
   1  -3  15    0.10    0.47
  -4 -15   1    2.21    0.67
   1   4  15    1.65    0.67
  -1  -4  15    2.11    0.68
 -15  -1   4    0.66    0.71
  -1   4  15    2.76    0.73
   1  -4  15    2.46    0.65
 -15  -1  -4    1.56    0.68
  -4 -15  -1    1.63    0.63
 -15   1   4    1.81    0.78
 -15  -1   5    0.42    0.71
   1   5  15   -0.10    0.56
  -5 -15   1    0.37    0.57
  -1  -5  15    1.01    0.56
 -15   1   5    0.83    0.71
   1  -5  15    0.40    0.76
  -5 -15  -1    0.82    0.60
  -1   5  15    1.41    0.73
  -6 -15   1    0.30    0.54
 -15  -1   6    0.06    0.64
  -1  -6  15    0.08    0.53
  -1  -6  15   -1.13    0.60
   1   6  15    0.20    0.68
   1  -6  15    0.33    0.76
 -15   1   6   -1.27    0.65
  -1   6  15   -0.34    0.64
  -6 -15  -1    0.80    0.58
   1   7  15    0.29    0.64
 -15  -1   7    0.20    0.73
  -1  -7  15    0.12    0.82
  -7 -15   1    0.83    0.67
  -1   7  15    0.62    0.67
  -7 -15  -1    0.53    0.68
 -15   1   7    0.44    0.65
   1  -7  15    0.38    0.83
   1   8  15    2.27    0.83
 -15  -1   8    1.87    0.87
  -1  -8  15    1.00    0.90
  -8 -15   1    1.28    0.74
 -15   1   8    3.74    1.00
  -8 -15  -1    3.14    0.85
  -1   8  15    1.98    0.80
   1  -8  15    1.55    1.00
   1   9  15    0.55    0.71
 -15  -1   9    0.77    0.86
  -1  -9  15   -1.00    0.77
  -9 -15   1   -1.20    0.56
 -15   1   9   -0.29    0.74
  -9 -15  -1    0.47    0.67
   1  -9  15   -0.38    0.75
  -1   9  15    0.05    0.69
 -10 -15   1    0.81    0.69
 -15  -1  10    0.53    0.79
  -1 -10  15    0.08    1.09
   1  10  15    1.50    0.83
 -15   1  10   -0.07    0.73
   1 -10  15    1.73    1.01
 -10 -15  -1   -0.36    0.71
  -1  10  15    0.13    0.70
   1  11  15    0.82    0.76
 -15  -1  11   -0.43    0.91
 -11 -15   1    1.37    0.79
 -15   1  11   -0.34    0.74
 -11 -15  -1    1.17    0.81
  15  -1  11    1.54    0.90
   1 -11  15   -0.27    0.77
  -1  11  15    2.08    0.87
 -15  -2   0   -0.29    0.57
   2   0  15   -0.39    0.42
  -2   0  15   -0.66    0.52
  -2  -1  15    1.43    0.61
 -15  -2   1    1.00    0.66
   2   1  15    0.56    0.61
   2  -1  15    1.38    0.62
 -15  -2  -1    1.70    0.73
  -2   1  15    2.02    0.68
 -15  -2   2    3.51    0.86
  -2  -2  15    5.52    0.85
   2   2  15    5.50    0.89
   2  -2  15    4.57    0.78
  -2 -15  -2    5.04    0.82
 -15   2   2    5.01    0.86
  -2   2  15    4.65    0.90
 -15  -2  -2    4.91    0.99
   2   3  15   19.36    1.46
 -15  -2   3   23.91    1.77
  -2  -3  15   20.14    1.48
   2  -3  15   20.11    1.36
 -15  -2  -3   19.78    1.56
  -2   3  15   23.17    1.58
  -3 -15  -2   20.59    1.48
 -15   2   3   19.42    1.51
  -2  -4  15    6.95    0.96
   2   4  15    7.83    1.05
  -4 -15   2    6.79    0.94
 -15  -2   4    7.15    1.13
 -15  -2  -4    7.52    1.10
   2  -4  15    8.19    1.31
  -4 -15  -2    6.52    0.93
 -15   2   4    7.13    1.05
  -2   4  15    7.09    1.03
  -5 -15   2    1.13    0.59
   2   5  15    1.47    0.69
 -15  -2   5   -0.26    0.71
  -2  -5  15    0.69    0.51
  -5 -15  -2    0.12    0.51
 -15   2   5    0.56    0.68
  -2   5  15    0.05    0.57
 -15  -2  -5   -0.05    0.55
   2  -5  15    0.13    0.73
   2   6  15    0.01    0.63
 -15  -2   6    0.24    0.69
  -2  -6  15   -0.27    0.50
  -6 -15   2   -0.23    0.51
  -6 -15  -2   -0.09    0.49
 -15   2   6   -0.57    0.61
  -2   6  15    0.01    0.61
   2  -6  15    0.19    0.78
   2   7  15   -0.15    0.63
  -7 -15   2    0.33    0.60
 -15  -2   7    0.49    0.71
  -7 -15  -2    0.73    0.63
  -2   7  15   -0.74    0.55
  15  -2   7    0.95    0.70
   2  -7  15   -1.40    0.66
 -15   2   7    1.03    0.73
 -15  -2   8    0.10    0.77
   2   8  15    1.46    0.78
  -2  -8  15    1.69    0.92
  -8 -15   2    1.44    0.69
 -15   2   8    0.19    0.78
  15  -2   8    1.45    0.76
   2  -8  15    1.58    0.91
  -8 -15  -2    1.57    0.80
  -2   8  15    1.53    0.78
 -15  -2   9    3.71    1.02
  -9 -15   2    4.18    0.97
   2   9  15    3.72    1.00
 -15   2   9    2.82    0.96
  -2   9  15    2.45    0.86
   2  -9  15    2.70    1.09
  -9 -15  -2    3.55    1.00
  15  -2   9    3.22    0.96
 -10 -15   2    7.97    1.25
   2  10  15   10.21    1.46
 -15  -2  10    9.07    1.37
 -15   2  10    9.79    1.39
  15  -2  10    8.80    1.29
   2 -10  15   10.34    1.51
  -2  10  15    9.70    1.34
 -10 -15  -2    7.83    1.33
 -15  -2  11    1.43    0.89
 -11 -15   2    0.32    0.72
   2  11  15    0.02    0.73
  -2  11  15    0.48    0.78
 -15   2  11   -0.55    0.71
  15  -2  11    0.25    0.78
 -11 -15  -2    0.11    0.80
   2 -11  15    0.35    0.93
 -15  -3   0    0.23    0.60
   3   0  15    0.37    0.54
  -3   0  15    0.12    0.58
  -3  -1  15    0.21    0.52
 -15  -3   1   -0.54    0.61
   3   1  15   -0.05    0.46
   1  15   3    0.66    0.56
  -1 -15  -3    0.13    0.50
 -15  -3  -1   -0.02    0.55
  -3   1  15   -0.32    0.52
   3  -1  15   -0.39    0.48
   2  15   3    0.13    0.54
 -15  -3   2    0.41    0.62
  -3  -2  15    1.15    0.56
   3   2  15   -0.25    0.50
   3  -2  15    0.31    0.48
  -3   2  15    0.73    0.67
 -15  -3  -2    0.68    0.67
  -2 -15  -3   -0.17    0.51
 -15  -3   3   10.06    1.25
   3   3  15   11.30    1.21
   3  15   3   10.97    1.11
  -3  -3  15    9.11    1.04
 -15  -3  -3   10.68    1.21
  -3   3  15    7.94    1.11
   3  -3  15    9.11    1.35
 -15   3   3    8.26    1.22
  -3 -15  -3    7.29    1.06
 -15  -3   4    1.56    0.83
  -3  -4  15    0.67    0.56
   3   4  15    1.44    0.67
 -15  -3  -4    1.84    0.78
 -15   3   4    0.60    0.62
  -3   4  15    0.04    0.60
  -4 -15  -3    1.37    0.68
   3  -4  15    1.20    0.83
 -15  -3   5    1.72    0.79
   3   5  15    0.31    0.62
  -5 -15   3    1.19    0.62
  -3  -5  15    1.24    0.61
   3  -5  15    0.49    0.78
 -15   3   5    0.98    0.68
  -3   5  15   -0.23    0.58
  -5 -15  -3    0.56    0.56
 -15  -3  -5    0.13    0.62
  -6 -15   3    0.33    0.55
 -15  -3   6    1.22    0.84
  -3  -6  15    0.86    0.61
   3   6  15    1.61    0.80
 -15   3   6    0.32    0.66
  -6 -15  -3   -0.06    0.55
  -3   6  15    1.58    0.79
 -15  -3  -6    0.38    0.67
   3  -6  15    0.25    0.77
 -15  -3   7    0.23    0.71
   3   7  15    0.89    0.74
  -7 -15   3   -0.04    0.53
  -3  -7  15   -0.02    0.56
 -15  -3  -7    0.04    0.66
  -7 -15  -3    1.01    0.72
 -15   3   7   -0.24    0.66
  -3   7  15    0.37    0.71
   3  -7  15   -0.04    0.89
   3   8  15    3.71    0.96
 -15  -3   8    4.82    1.06
  -8 -15   3    3.42    0.90
   3  -8  15    4.19    1.11
 -15   3   8    1.82    0.84
  15  -3   8    2.74    0.93
  -8 -15  -3    4.62    1.02
  -3   8  15    1.69    0.78
   3   9  15    2.26    0.88
 -15  -3   9    0.96    0.85
  -9 -15   3    0.91    0.68
  15  -3   9    1.42    0.84
   3  -9  15    2.12    0.95
  -9 -15  -3    2.43    0.85
 -15   3   9    1.72    0.89
  -3   9  15    1.00    0.78
 -10 -15   3    1.93    0.79
   3  10  15    1.12    0.81
 -15  -3  10    2.04    0.97
  -3  10  15    2.26    0.88
 -15   3  10    1.10    0.79
  15  -3  10    1.27    0.79
   3 -10  15    2.10    1.02
 -10 -15  -3    1.95    0.88
   0  15   4    0.27    0.55
 -15  -4   0   -0.23    0.56
   0 -15  -4    0.39    0.48
   4   0  15    0.62    0.55
  -4   0  15    0.20    0.56
   1  15   4    0.68    0.51
   4   1  15   -0.04    0.55
  -4  -1  15    0.61    0.66
 -15  -4   1    0.80    0.73
   4  -1  15    0.66    0.48
 -15  -4  -1    0.73    0.70
  -4   1  15    0.23    0.66
  -1 -15  -4    0.12    0.50
   4   2  15    9.80    1.14
  -4  -2  15    8.39    1.08
 -15  -4   2    9.53    1.26
   2  15   4   10.06    1.13
  -4   2  15   10.49    1.20
 -15  -4  -2    9.06    1.21
  -2 -15  -4   11.63    1.15
 -15  -4   3   21.91    1.75
   3  15   4   22.63    1.57
   4   3  15   22.60    1.63
  -4  -3  15   18.17    1.55
 -15  -4  -3   23.89    1.81
  -4   3  15   22.78    1.66
   4  -3  15   22.75    2.00
  -3 -15  -4   25.04    1.65
  -4  -4  15    7.79    1.13
 -15  -4   4    6.99    1.21
   4  15   4    5.72    1.03
   4   4  15    8.28    1.13
  -4 -15  -4    7.35    1.05
 -15  -4  -4    6.70    1.14
  -4   4  15    7.75    1.12
   4  -4  15    7.49    1.32
  -4  -5  15    0.89    0.62
 -15  -4   5    1.93    0.85
   4   5  15    0.86    0.66
  -5 -15   4    3.34    0.75
 -15   4   5    1.36    0.74
 -15  -4  -5    1.17    0.74
  -4   5  15    1.64    0.72
  -5 -15  -4    1.77    0.76
   4  -5  15    1.91    1.00
   4   6  15    1.35    0.77
  -6 -15   4    1.35    0.66
 -15  -4   6    0.67    0.85
  -4  -6  15    1.82    0.71
 -15  -4  -6    2.23    0.74
   4  -6  15    2.44    0.97
  -4   6  15    1.35    0.79
  -6 -15  -4    3.04    0.82
 -15   4   6    1.45    0.71
  -4  -7  15    0.35    0.53
 -15  -4   7    1.01    0.79
  -7 -15   4    0.34    0.59
   4   7  15    1.34    0.73
  -4   7  15    0.83    0.69
   4  -7  15   -0.47    0.76
  -7 -15  -4    1.41    0.78
 -15   4   7    0.75    0.64
 -15  -4  -7    0.05    0.60
  -8 -15   4    0.33    0.67
 -15  -4   8    0.00    0.74
   4   8  15   -0.26    0.73
  -4  -8  15    0.96    0.63
  -4   8  15   -0.05    0.68
 -15  -4  -8   -0.63    0.63
 -15   4   8   -0.66    0.65
  -8 -15  -4   -0.49    0.55
   4  -8  15   -0.15    0.77
  -9 -15   4    3.12    0.91
   4   9  15    4.43    1.01
 -15  -4   9    3.86    1.07
  -9 -15  -4    2.82    0.86
  15  -4   9    3.80    1.10
  -4   9  15    3.72    1.02
 -15  -4  -9    2.58    0.99
   4  -9  15    4.10    1.13
 -15   4   9    3.65    0.91
 -15  -4  10    1.83    0.98
 -10 -15   4    1.46    0.81
   4  10  15    1.78    0.86
  -4  10  15    2.75    0.91
 -10 -15  -4    2.25    0.91
 -15   4  10    1.92    0.83
  15  -4  10    1.54    0.95
   4 -10  15    2.62    1.08
  -5   0  15    0.46    0.59
   5   0  15    0.02    0.46
   0 -15  -5    0.61    0.56
 -15  -5   0   -0.32    0.57
   0  15   5    0.28    0.56
 -15  -5   1    0.57    0.66
   1 -15  -5   -0.30    0.49
   1  15   5    1.45    0.68
  -5  -1  15    0.08    0.66
   5   1  15    0.67    0.57
   5  -1  15   -0.05    0.49
  -1 -15  -5    0.11    0.55
 -15  -5  -1    0.47    0.69
  -5   1  15    0.43    0.69
  -5  -2  15    0.30    0.59
   2  15   5    0.31    0.59
   5   2  15    0.23    0.57
 -15  -5   2    0.23    0.65
  -2 -15  -5   -0.09    0.53
   5  -2  15    0.04    0.67
 -15  -5  -2   -0.84    0.55
  -5   2  15    0.58    0.64
 -15  -5   3    0.70    0.79
  -5  -3  15    0.90    0.68
   5   3  15    0.45    0.63
   3  15   5    1.39    0.65
   5  -3  15    1.51    0.83
  -5   3  15    0.66    0.67
 -15  -5  -3   -0.15    0.59
  -3 -15  -5    0.49    0.55
   4  15   5    0.27    0.66
   5   4  15    0.40    0.65
 -15  -5   4   -0.92    0.59
  -5  -4  15    0.52    0.65
 -15  -5  -4    1.15    0.71
   5  -4  15   -0.60    0.66
  -4 -15  -5    0.16    0.55
  -5   4  15    0.65    0.66
   5  15   5    2.69    0.86
 -15  -5   5    2.47    0.96
   5   5  15    1.97    0.73
  -5  -5  15    1.30    0.62
  -5   5  15    3.06    0.88
 -15  -5  -5    4.01    0.98
   5  -5  15    3.83    1.10
  -5 -15  -5    2.63    0.86
  -6 -15   5    1.02    0.60
 -15  -5   6    1.12    0.77
   5   6  15    0.56    0.73
  -5  -6  15    1.26    0.64
   5  -6  15    0.75    0.91
  -6 -15  -5    1.22    0.75
 -15  -5  -6    1.45    0.76
  -5   6  15    2.40    0.81
  -7 -15   5   -0.61    0.46
  -5  -7  15    0.81    0.62
   5   7  15   -0.92    0.67
 -15  -5   7    0.09    0.82
  -7 -15  -5    0.05    0.62
   5  -7  15   -0.15    0.88
  -5   7  15   -0.57    0.61
 -15  -5  -7    0.66    0.65
 -15   5   7   -0.86    0.63
   5   8  15    1.99    0.83
  -8 -15   5    2.91    0.77
  -5  -8  15    2.06    0.76
 -15  -5   8    4.69    1.17
 -15  -5  -8    3.33    0.96
 -15   5   8    2.81    0.87
  -5   8  15    4.09    0.99
   5  -8  15    2.42    1.03
  -8 -15  -5    2.06    0.86
 -15  -5   9    0.21    0.75
  -5  -9  15    0.50    0.96
  -9 -15   5    0.11    0.62
   5   9  15   -0.34    0.68
 -15   5   9    0.18    0.71
 -15  -5  -9   -0.19    0.68
  -5   9  15   -0.03    0.70
  -9 -15  -5    0.57    0.74
   5  -9  15   -0.66    0.92
 -15  -5  10    9.90    1.48
   5  10  15    6.79    1.26
 -10 -15   5    6.77    1.22
 -10 -15  -5    5.99    1.24
 -15  -5 -10    6.75    1.15
  -5  10  15    5.63    1.11
 -15   5  10    4.76    1.06
   5 -10  15    5.73    1.40
  15  -5  10    5.97    1.30
   6   0  15    0.14    0.51
  -6   0  15   -0.43    0.63
   0  15   6   -0.24    0.56
   0 -15  -6    0.09    0.54
 -15  -6   0    0.29    0.67
   6   1  15    1.44    0.65
  -6  -1  15   -0.07    0.58
 -15  -6   1    1.50    0.82
   1  15   6   -0.05    0.60
  -1 -15  -6    0.96    0.63
  -1  15   6    1.21    0.61
  -6   1  15    1.22    0.71
 -15  -6  -1    1.10    0.74
 -15  -6   2    6.38    1.16
   6   2  15    4.40    0.85
   2  15   6    4.33    0.89
  -6  -2  15    4.75    0.92
  -2 -15  -6    4.71    0.90
 -15  -6  -2    7.17    1.21
  -6   2  15    7.90    1.12
   6  -2  15    5.55    1.18
 -15  -6   3    0.92    0.79
   6   3  15   -0.06    0.60
  -6  -3  15    0.89    0.65
   3  15   6    0.43    0.69
  -3 -15  -6   -1.09    0.53
 -15  -6  -3    0.18    0.60
  -6   3  15    0.88    0.69
   6  -3  15   -0.44    0.83
  -6  -4  15    6.03    0.98
 -15  -6   4    6.39    1.16
   4  15   6    6.20    1.05
   6   4  15    5.10    0.90
  -6   4  15    4.84    0.97
  -4 -15  -6    5.53    1.01
   6  -4  15    6.51    1.30
 -15  -6  -4    6.44    1.12
   5  15   6   -0.83    0.55
 -15  -6   5    0.49    0.78
   6   5  15   -0.18    0.67
  -6  -5  15    0.09    0.59
  -6   5  15    1.59    0.77
  -5 -15  -6    0.63    0.68
   6  -5  15    0.28    0.78
 -15  -6  -5    0.81    0.78
  -6  -6  15   -0.10    0.69
 -15  -6   6   -0.26    0.74
   6   6  15    0.10    0.68
   6  15   6   -0.50    0.63
   6  -6  15   -0.21    0.89
 -15  -6  -6   -0.05    0.71
  -6 -15  -6    0.33    0.64
  -6   6  15    1.65    0.84
 -15  -6   7   -0.11    0.72
  -7 -15   6    1.06    0.68
  -6  -7  15    1.31    0.68
   6   7  15    0.47    0.70
   6  -7  15    2.02    1.03
  -7 -15  -6    1.18    0.75
 -15  -6  -7    1.58    0.77
  -6   7  15    0.07    0.62
  -8 -15   6    0.28    0.59
 -15  -6   8    0.20    0.84
  -6  -8  15   -0.18    0.61
   6   8  15    0.57    0.73
 -15  -6  -8    0.24    0.78
   6  -8  15    0.26    0.88
  -6   8  15    0.63    0.80
  -8 -15  -6    0.68    0.72
  -9 -15   6    0.81    0.67
 -15  -6   9    0.35    0.81
  -6  -9  15    1.24    0.72
   6   9  15    0.37    0.84
  -6   9  15    1.11    0.78
  -9 -15  -6    0.68    0.80
   6  -9  15   -0.05    0.85
 -15  -6  -9    0.93    0.81
 -15  -7   0    0.22    0.69
   7   0  15    0.16    0.54
   0  15   7   -0.08    0.57
  -7   0  15    0.23    0.71
   1  15   7   -0.03    0.64
 -15  -7   1   -0.77    0.59
   7   1  15    0.42    0.59
  -7  -1  15   -0.51    0.58
  -7   1  15   -0.21    0.63
   7  -1  15    1.04    0.80
  -1 -15  -7    0.67    0.62
 -15  -7  -1    0.73    0.70
  -1  15   7    0.14    0.51
 -15  -7   2    3.15    1.00
   2  15   7   -0.70    0.63
  -7  -2  15    0.86    0.68
   7   2  15    0.55    0.57
  -2  15   7    0.66    0.67
 -15  -7  -2    1.06    0.73
  -7   2  15   -0.02    0.65
  -2 -15  -7    0.54    0.59
   7  -2  15    0.78    0.80
   3  15   7    0.14    0.67
   7   3  15   -0.41    0.51
 -15  -7   3    0.67    0.73
  -7  -3  15    1.39    0.72
  -7   3  15   -0.41    0.63
   7  -3  15    0.59    0.80
  -3 -15  -7    0.29    0.60
 -15  -7  -3   -0.02    0.65
  -7  -4  15    1.16    0.76
   7   4  15    0.67    0.62
 -15  -7   4    1.18    0.86
   4  15   7    0.59    0.77
  -4 -15  -7    1.72    0.71
  -7   4  15    1.75    0.81
 -15  -7  -4    1.35    0.84
   7  -4  15    0.34    0.78
   7   5  15   -0.30    0.55
  -7  -5  15   -0.20    0.58
   5  15   7   -0.05    0.71
 -15  -7   5    0.28    0.70
  -5 -15  -7    0.29    0.71
  -7   5  15   -0.47    0.65
 -15  -7  -5   -0.80    0.69
   7  -5  15    0.90    0.83
  -7  -6  15    6.91    1.07
   7   6  15    6.40    1.11
 -15  -7   6    6.24    1.15
   6  15   7    4.60    1.04
  -7   6  15    5.92    1.11
   7  -6  15    3.92    1.14
  -6 -15  -7    8.63    1.29
 -15  -7  -6    7.37    1.25
   7  15   7    2.47    0.94
  -7 -15   7    1.25    0.77
   7   7  15    2.55    0.84
 -15  -7   7    1.80    0.98
  -7  -7  15    1.53    0.81
  -7   7  15    2.92    0.91
  -7 -15  -7    0.74    0.80
 -15  -7  -7    2.05    0.84
   7  -7  15    1.09    0.92
 -15  -7   8   -0.09    0.78
  -8 -15   7    1.84    0.76
   7   8  15    1.69    0.90
  -7  -8  15    1.10    0.69
   7  -8  15    0.22    0.96
  -7   8  15    1.42    0.82
  -8 -15  -7    1.52    0.88
 -15  -7  -8    1.21    0.85
  -8   0  15    0.31    0.70
   0  15   8   -0.90    0.58
 -15  -8   0   -0.26    0.67
  -8  -1  15    0.61    0.72
   8   1  15    0.74    0.62
 -15  -8   1   -0.26    0.77
   1  15   8    1.40    0.76
  -1  15   8    0.25    0.62
  -8   1  15    0.72    0.73
 -15  -8  -1    0.95    0.80
   8  -1  15    0.78    0.81
  -8  -2  15    1.24    0.73
 -15  -8   2    3.07    1.03
   2  15   8    2.06    0.83
   8   2  15    1.40    0.70
  -8   2  15    1.25    0.84
  -2 -15  -8    2.47    0.87
 -15  -8  -2    1.81    0.89
  -2  15   8    2.03    0.74
   8  -2  15    2.45    1.03
 -15  -8   3    0.73    0.75
   8   3  15   -0.14    0.55
  -8  -3  15    0.26    0.69
   3  15   8    0.92    0.78
   8  -3  15   -0.26    0.73
  -3 -15  -8    0.33    0.73
 -15  -8  -3    0.77    0.73
  -8   3  15    0.65    0.81
  -8  -4  15   12.57    1.51
   4  15   8   11.10    1.42
   8   4  15   11.00    1.33
 -15  -8   4   12.35    1.50
  -4 -15  -8   12.60    1.48
   8  -4  15   10.87    1.55
  -8   4  15    9.69    1.39
 -15  -8  -4   10.60    1.51
   8   5  15   -0.77    0.63
  -8  -5  15    0.32    0.65
   5  15   8   -0.07    0.74
 -15  -8   5   -0.93    0.75
   8  -5  15    0.71    0.86
 -15  -8  -5   -0.75    0.73
  -5 -15  -8    0.69    0.75
  -8   5  15   -1.15    0.60
  -8  -6  15    6.38    1.08
   8   6  15    4.97    1.06
 -15  -8   6    5.33    1.12
   6  15   8    6.92    1.15
  -6 -15  -8    6.57    1.19
   8  -6  15    8.39    1.51
  -8   6  15    6.53    1.15
 -15  -8  -6    7.67    1.26
   7  15   8    1.47    0.82
  -8  -7  15    0.82    0.80
 -15  -8   7    1.81    0.94
   8   7  15    1.52    0.77
  -7 -15  -8    1.74    0.88
   8  -7  15    0.27    0.88
  -8   7  15    1.20    0.81
 -15  -8  -7    0.27    0.79
  -8 -15   8    3.52    0.93
 -15  -8   8    4.02    1.21
   8   8  15    4.58    1.03
  -8  -8  15    3.93    0.97
   8  15   8    3.98    1.07
  -8   8  15    4.11    1.06
   8  -8  15    4.08    1.20
  -8 -15  -8    1.69    0.94
 -15  -8  -8    3.88    1.05
 -15  -9   0   -0.51    0.67
   0  15   9    0.04    0.60
  -9   0  15   -0.10    0.69
   1  15   9    0.13    0.61
  -9  -1  15    1.41    0.78
 -15  -9   1    0.35    0.74
  -9   1  15    0.33    0.70
  -1  15   9    0.81    0.75
   9  -1  15   -0.21    0.73
 -15  -9  -1    0.24    0.77
 -15  -9   2    1.06    0.78
  -9  -2  15   -0.82    0.63
   2  15   9    0.34    0.63
   9   2  15    0.95    0.67
  -2  15   9    0.73    0.69
   9  -2  15    0.20    0.80
  -9   2  15    0.30    0.84
 -15  -9  -2    0.07    0.79
   3  15   9    1.01    0.74
   9   3  15    2.08    0.77
  -9  -3  15    2.59    0.89
 -15  -9   3    1.60    0.87
  -3 -15  -9    1.89    0.80
  -3  15   9    2.20    0.77
  -9   3  15    1.53    0.83
   9  -3  15    1.64    0.93
 -15  -9  -3    1.17    0.81
   9   4  15    0.71    0.69
 -15  -9   4   -0.69    0.73
  -9  -4  15   -0.76    0.76
   4  15   9   -0.19    0.63
  -9   4  15   -0.86    0.79
   9  -4  15    0.57    0.82
 -15  -9  -4    0.14    0.71
  -4 -15  -9    0.47    0.72
   9   5  15   -0.07    0.60
   5  15   9   -0.69    0.73
 -15  -9   5    0.12    0.70
  -9  -5  15    0.56    0.79
 -15  -9  -5   -0.69    0.69
  -9   5  15   -0.02    0.84
   9  -5  15    0.16    0.86
  -5 -15  -9    0.41    0.71
   9   6  15    0.58    0.71
   6  15   9    1.84    0.97
 -15  -9   6    1.81    0.88
  -9  -6  15    0.41    0.82
 -15  -9  -6    1.24    0.92
   9  -6  15    0.35    0.84
  -6 -15  -9    1.52    0.81
  -9   6  15    1.09    0.81
 -15 -10   0   -0.26    0.74
 -10   0  15    0.11    0.73
   0  15  10   -0.72    0.66
 -15 -10   1    0.98    0.84
   1  15  10    0.45    0.67
 -10  -1  15    0.22    0.87
 -15 -10  -1   -0.44    0.78
  -1  15  10    0.16    0.73
 -10   1  15   -0.10    0.75
  10  -1  15    1.23    0.89
 -10  -2  15    0.83    0.89
 -15 -10   2    1.09    0.83
   2  15  10    0.78    0.71
  10  -2  15   -0.66    0.83
  -2  15  10    0.08    0.64
 -15 -10  -2    0.65    0.80
 -10   2  15   -0.02    0.73
 -10  -3  15    4.40    1.05
  10   3  15    6.05    1.06
 -15 -10   3    3.24    1.02
   3  15  10    5.55    1.12
  -3  15  10    5.34    1.02
  -3 -15 -10    5.08    1.06
  10  -3  15    4.56    1.14
 -10   3  15    1.56    0.94
 -15 -10  -3    5.34    1.16
   4  15  10    0.18    0.80
 -10  -4  15    0.43    0.82
  10   4  15   -0.07    0.69
 -15 -10   4    1.50    0.85
  10  -4  15    0.04    0.91
 -15 -10  -4    0.10    0.72
 -10   4  15   -0.83    0.64
  -4 -15 -10    0.21    0.75
 -10  -4 -15   -0.53    0.70
 -15 -10   5    1.81    1.01
  10   5  15    0.58    0.76
 -10  -5  15    1.46    0.83
   5  15  10    0.79    0.88
 -10  -5 -15    1.65    0.87
 -10   5  15    1.88    0.90
  -5 -15 -10    2.78    0.95
  10  -5  15    2.99    1.12
 -15 -10  -5    0.38    0.81
   0  15  11    1.04    0.73
 -11   0  15    1.16    0.91
 -15 -11   0   -0.27    0.86
   1  15  11    1.08    0.86
 -15 -11   1    0.41    0.84
 -11  -1  15    0.70    0.94
 -15 -11  -1   -0.22    0.76
  11  -1  15    1.25    0.97
 -11   1  15   -0.49    0.77
  -1  15  11    0.07    0.75
 -15 -11   2    2.59    0.98
   2  15  11    3.62    1.04
 -11  -2  15    6.96    1.32
 -15 -11  -2    1.93    0.94
 -11   2  15    3.57    1.10
  -2  15  11    4.31    0.97
  11  -2  15    4.26    1.18
 -16   0   0   33.93    2.03
   0   0  16   33.39    1.99
   0   1  16    0.20    0.54
 -16   0   1    0.04    0.67
   0  -1  16    0.73    0.61
   0  -2  16    5.69    0.89
 -16   0   2    5.93    1.05
   0   2  16    4.13    0.85
   0  -3  16    0.83    0.54
   0   3  16   -0.19    0.57
 -16   0   3   -0.09    0.69
   0  -4  16   23.47    1.59
 -16   0   4   25.22    1.89
   0   4  16   25.47    1.76
  -4 -16   0   25.15    1.68
  -5 -16   0   -0.22    0.56
   0   5  16    0.04    0.69
 -16   0   5    1.08    0.79
 -16   0   6    1.25    0.86
  -6 -16   0    2.99    0.77
   0   6  16    2.89    0.92
   0   7  16    0.52    0.71
   0  -7  16    0.37    0.83
 -16   0   7    0.09    0.72
  -7 -16   0    0.67    0.63
   0  -8  16    1.04    0.94
   0   8  16    1.22    0.88
  -8 -16   0    1.80    0.80
 -16   0   8    1.08    0.94
  -9 -16   0    0.63    0.72
   0   9  16   -0.50    0.68
 -16   0   9   -0.20    0.74
   0  -9  16    0.20    0.98
 -16  -1   0    1.79    0.79
  -1   0  16    3.40    0.80
   1   0  16    2.48    0.76
 -16  -1   1    0.97    0.72
  -1  -1  16    1.15    0.69
   1   1  16    1.78    0.68
   1  -1  16    1.04    0.58
  -1   1  16    1.32    0.69
 -16  -1  -1   -0.38    0.61
 -16   1   1    1.29    0.67
 -16  -1   2   12.89    1.32
  -1  -2  16   12.16    1.16
   1   2  16    9.21    1.13
 -16  -1  -2   11.07    1.31
 -16   1   2   10.16    1.18
   1  -2  16    9.69    1.04
  -1   2  16   10.20    1.27
 -16  -1   3    0.02    0.64
  -1  -3  16   -0.05    0.57
   1   3  16   -0.55    0.59
   1  -3  16    0.58    0.53
  -1   3  16    1.19    0.66
 -16   1   3   -0.11    0.59
  -3 -16  -1    0.61    0.56
   1   4  16   12.19    1.39
 -16  -1   4   13.04    1.53
  -1  -4  16   14.28    1.27
  -4 -16   1   13.62    1.25
  -4 -16  -1   12.09    1.17
 -16   1   4   12.26    1.31
   1  -4  16   11.37    1.13
  -1   4  16   14.28    1.38
  -5 -16   1   -0.28    0.55
   1   5  16    1.08    0.77
 -16  -1   5    1.47    0.85
  -1  -5  16    1.02    0.63
  -5 -16  -1   -0.04    0.58
  -1   5  16    0.87    0.75
 -16   1   5    0.35    0.71
 -16  -1   6   26.69    1.94
  -6 -16   1   26.67    1.76
   1   6  16   23.78    1.88
   1  -6  16   24.26    2.06
  -6 -16  -1   25.80    1.83
  -1   6  16   26.68    1.87
 -16   1   6   21.46    1.77
   1   7  16    3.04    0.97
  -7 -16   1    1.15    0.75
 -16  -1   7    1.14    0.82
  -1   7  16    1.20    0.85
   1  -7  16    0.35    0.86
  -7 -16  -1    0.94    0.66
 -16   1   7    2.46    0.96
  -1  -8  16   19.17    1.84
  -8 -16   1   16.56    1.57
 -16  -1   8   18.25    1.89
   1   8  16   21.04    1.73
   1  -8  16   17.43    1.86
 -16   1   8   21.71    1.79
  -1   8  16   24.50    1.82
  -8 -16  -1   18.76    1.72
   1   9  16   -0.25    0.68
  -1  -9  16    0.42    0.91
 -16  -1   9   -0.38    0.77
  -9 -16   1    0.54    0.68
 -16   1   9    0.39    0.77
  -1   9  16    0.56    0.77
  -9 -16  -1    2.00    0.90
   1  -9  16    1.88    1.04
  -2   0  16    3.54    0.82
 -16  -2   0    3.88    0.89
   2   0  16    2.83    0.77
 -16  -2   1   -0.19    0.69
   2   1  16   -0.15    0.60
  -2  -1  16    0.36    0.62
 -16  -2  -1   -0.05    0.66
   2  -1  16    0.99    0.60
  -2   1  16    0.24    0.59
   2   2  16    0.00    0.54
  -2  -2  16    1.13    0.70
 -16  -2   2    0.57    0.66
 -16  -2  -2   -0.27    0.62
  -2   2  16    0.59    0.70
  -2 -16  -2    0.56    0.53
   2  -2  16    0.78    0.54
  -2  -3  16    1.06    0.62
 -16  -2   3    1.35    0.75
   2   3  16    0.68    0.71
 -16  -2  -3    0.77    0.70
 -16   2   3    1.14    0.63
   2  -3  16    0.60    0.56
  -3 -16  -2    1.77    0.67
  -2   3  16   -0.21    0.61
   2   4  16   16.68    1.43
 -16  -2   4   17.36    1.67
  -2  -4  16   16.91    1.41
  -4 -16  -2   15.95    1.40
 -16   2   4   12.25    1.42
  -2   4  16   14.77    1.49
 -16  -2  -4   15.42    1.53
  -5 -16   2    4.32    0.86
   2   5  16    5.32    0.98
 -16  -2   5    6.13    1.21
  -2  -5  16    6.03    0.96
   2  -5  16    4.19    1.14
  -2   5  16    5.32    1.01
 -16   2   5    5.45    0.96
  -5 -16  -2    4.55    0.89
  -6 -16   2    7.63    1.03
  -2  -6  16    7.73    1.08
 -16  -2   6    5.23    1.19
   2   6  16    4.49    0.96
  -6 -16  -2    8.49    1.20
 -16   2   6    7.71    1.18
  -2   6  16    8.85    1.28
   2  -6  16    4.57    1.24
 -16  -2   7    0.41    0.77
  -7 -16   2    1.18    0.71
   2   7  16    0.58    0.81
   2  -7  16   -0.48    0.90
  -7 -16  -2    0.92    0.74
  -2   7  16   -0.72    0.67
 -16   2   7    0.16    0.78
   2   8  16    8.71    1.30
  -8 -16   2    7.64    1.20
 -16  -2   8    6.60    1.27
 -16   2   8    7.30    1.26
  -8 -16  -2    9.22    1.26
  -2   8  16    9.18    1.29
   2  -8  16    7.77    1.49
   2   9  16   -0.09    0.79
 -16  -2   9   -0.40    0.87
  -9 -16   2   -0.26    0.68
 -16   2   9    0.24    0.84
  -9 -16  -2    0.15    0.77
   2  -9  16    0.92    0.86
  -2   9  16    0.88    0.79
 -16  -3   0   11.86    1.47
  -3   0  16   12.70    1.37
   3   0  16   12.12    1.23
 -16  -3   1    1.02    0.74
  -3  -1  16    1.14    0.69
   3   1  16    1.18    0.65
 -16  -3  -1    0.56    0.73
  -1 -16  -3    0.79    0.60
  -3   1  16    1.16    0.73
   3  -1  16   -0.94    0.50
 -16  -3   2   16.60    1.63
  -3  -2  16   13.33    1.36
   3   2  16   12.40    1.31
  -2 -16  -3   12.31    1.23
  -3   2  16   15.49    1.41
   3  -2  16   10.46    1.15
 -16  -3  -2   15.47    1.54
 -16  -3   3    0.31    0.73
   3   3  16    0.01    0.66
  -3  -3  16   -0.34    0.53
 -16  -3  -3    0.22    0.66
  -3 -16  -3   -0.34    0.54
  -3   3  16    0.95    0.72
   3   4  16   11.92    1.28
  -3  -4  16   11.63    1.28
 -16  -3   4   14.24    1.50
  -3   4  16   13.60    1.37
 -16  -3  -4   11.93    1.44
  -4 -16  -3   10.71    1.25
   3  -4  16   10.61    1.51
 -16  -3   5    0.44    0.75
  -3  -5  16    1.61    0.68
   3   5  16    2.49    0.85
  -3   5  16   -0.28    0.60
  -5 -16  -3    0.35    0.65
 -16  -3  -5    1.26    0.76
 -16   3   5    0.20    0.65
   3  -5  16    0.64    0.98
  -6 -16   3   12.92    1.37
 -16  -3   6   12.78    1.55
  -3  -6  16   17.31    1.44
   3   6  16   15.08    1.46
 -16   3   6   14.42    1.38
 -16  -3  -6   13.49    1.94
   3  -6  16   13.65    1.72
  -6 -16  -3   17.06    1.46
  -3   6  16   18.36    1.64
   3   7  16    2.18    0.86
  -7 -16   3    1.87    0.78
 -16  -3   7    2.14    0.95
  -3  -7  16    2.45    0.90
   3  -7  16    2.64    1.04
  -3   7  16    1.20    0.89
 -16   3   7    2.74    0.86
  -7 -16  -3    1.97    0.74
  -8 -16   3   11.07    1.30
 -16  -3   8   13.36    1.59
   3   8  16   11.68    1.53
  -8 -16  -3    9.42    1.30
  -3   8  16    9.33    1.35
 -16   3   8   10.89    1.44
   3  -8  16   12.03    1.77
 -16  -3   9   -0.13    0.91
   3   9  16    0.69    0.79
  -9 -16   3   -0.31    0.59
  -3   9  16    0.98    0.82
  -9 -16  -3    0.17    0.68
 -16   3   9   -0.41    0.78
   3  -9  16    0.77    0.92
   4   0  16   24.57    1.63
  -4   0  16   23.14    1.73
 -16  -4   0   26.21    1.92
   4   1  16   -0.40    0.56
 -16  -4   1    0.71    0.74
  -4  -1  16    0.42    0.62
 -16  -4  -1   -0.24    0.59
   4  -1  16   -0.24    0.53
  -1 -16  -4    0.49    0.51
  -4   1  16    0.08    0.68
  -4  -2  16   15.88    1.41
   4   2  16   16.07    1.36
   2  16   4   15.44    1.40
 -16  -4   2   14.96    1.66
  -4   2  16   17.67    1.50
  -2 -16  -4   17.31    1.41
 -16  -4  -2   15.07    1.60
   4   3  16    0.09    0.59
  -4  -3  16    0.94    0.69
 -16  -4   3   -0.07    0.68
   3  16   4    1.30    0.73
 -16  -4  -3   -0.96    0.55
  -4   3  16    0.61    0.77
   4  -3  16   -0.11    0.73
  -3 -16  -4    0.14    0.65
   4   4  16    2.60    0.81
 -16  -4   4    2.50    0.91
  -4  -4  16    2.51    0.76
  -4 -16  -4    3.05    0.88
   4  -4  16    2.66    1.03
  -4   4  16    3.73    0.88
 -16  -4  -4    2.15    0.81
  -4  -5  16    7.57    1.06
 -16  -4   5    6.29    1.19
   4   5  16    8.87    1.28
   4  -5  16    7.09    1.40
  -5 -16  -4    5.83    1.03
  -4   5  16    5.61    1.05
 -16  -4  -5    7.19    1.21
   4   6  16   -0.30    0.71
  -4  -6  16    0.09    0.55
  -6 -16   4    0.68    0.88
 -16  -4   6   -0.54    0.72
 -16  -4  -6    0.89    0.77
   4  -6  16    0.47    0.92
  -4   6  16    0.38    0.65
  -6 -16  -4   -0.71    0.54
   4   7  16    1.28    0.79
 -16  -4   7    1.23    0.90
  -7 -16   4    0.41    0.70
  -4  -7  16    0.27    0.66
   4  -7  16    1.13    1.03
 -16   4   7    1.06    0.75
 -16  -4  -7   -0.11    0.73
  -7 -16  -4   -0.13    0.69
  -4   7  16    0.86    0.75
 -16  -4   8    0.14    0.81
  -8 -16   4    0.87    0.73
   4   8  16   -0.30    0.76
  -8 -16  -4    1.20    0.79
   4  -8  16    0.54    0.89
  -4   8  16    1.51    0.81
 -16   4   8    1.11    0.82
  -9 -16   4    0.41    0.72
 -16  -4   9    0.38    0.85
   4   9  16    0.63    0.78
 -16   4   9   -0.38    0.75
  16  -4   9   -0.19    0.84
  -9 -16  -4    0.78    0.80
  -4   9  16    0.06    0.77
   4  -9  16    0.59    1.04
   5   0  16   16.49    1.38
   0 -16  -5   14.61    1.34
  -5   0  16   20.00    1.67
 -16  -5   0   19.25    1.68
  -5  -1  16    1.60    0.80
   5   1  16    1.21    0.69
   1  16   5    0.62    0.66
 -16  -5   1    1.55    0.83
 -16  -5  -1    1.69    0.79
  -1 -16  -5    2.93    0.78
   5  -1  16    2.06    0.86
  -5   1  16    2.52    0.79
   2  16   5   15.35    1.33
   5   2  16   13.89    1.35
 -16  -5   2   13.01    1.51
  -5  -2  16   13.26    1.46
  -5   2  16   15.70    1.49
 -16  -5  -2   16.68    1.60
  -2 -16  -5   15.08    1.32
   3  16   5   -0.04    0.66
  -5  -3  16   -0.03    0.67
 -16  -5   3    0.18    0.78
   5   3  16    0.56    0.69
  -3 -16  -5   -0.45    0.57
   5  -3  16    1.28    0.95
 -16  -5  -3    0.49    0.67
  -5   3  16    0.70    0.66
   4  16   5   14.17    1.45
 -16  -5   4   15.19    1.69
   5   4  16   11.59    1.36
  -5  -4  16   12.53    1.40
   5  -4  16   12.15    1.62
 -16  -5  -4   12.53    1.54
  -4 -16  -5   12.12    1.31
  -5   4  16   14.57    1.58
  -5  -5  16    1.49    0.70
   5  16   5    2.74    0.87
   5   5  16    1.78    0.80
 -16  -5   5    2.78    0.96
  -5 -16  -5    2.39    0.85
 -16  -5  -5    1.97    0.87
   5  -5  16   -0.08    0.82
  -5   5  16    1.52    0.85
 -16  -5   6    9.86    1.41
  -5  -6  16    8.28    1.15
   5   6  16    9.78    1.26
  -6 -16  -5   11.37    1.43
   5  -6  16    6.68    1.36
  -5   6  16   10.17    1.45
 -16  -5  -6    7.02    1.18
   5   7  16    9.10    1.31
  -7 -16   5    9.19    1.24
  -5  -7  16    9.47    1.27
 -16  -5   7    9.65    1.45
  -7 -16  -5    9.95    1.31
   5  -7  16   11.61    1.64
  -5   7  16   10.07    1.39
 -16  -5  -7    8.12    1.34
   5   8  16    8.55    1.33
  -5  -8  16    6.88    1.09
 -16  -5   8    6.29    1.28
  -8 -16   5    8.76    1.25
  -5   8  16    8.55    1.35
   5  -8  16    7.55    1.51
 -16  -5  -8   10.43    1.34
  -8 -16  -5    8.49    1.34
 -16  -6   0    1.71    0.85
   6   0  16    2.98    0.76
   0 -16  -6    1.73    0.73
  -6   0  16    1.31    0.77
   1  16   6    4.03    0.84
   6   1  16    4.24    0.85
 -16  -6   1    2.09    0.89
   1 -16  -6    3.91    0.81
  -6  -1  16    3.45    0.92
  -6   1  16    4.10    1.04
  -1 -16  -6    4.06    0.84
 -16  -6  -1    5.38    1.08
  -6  -2  16    4.98    1.00
   2  16   6    5.93    1.04
 -16  -6   2    7.09    1.22
   6   2  16    5.43    0.96
  -2 -16  -6    4.23    0.93
  -6   2  16    3.87    0.99
 -16  -6  -2    6.50    1.24
   3  16   6    2.13    0.75
  -6  -3  16    2.88    0.90
   6   3  16    1.84    0.78
 -16  -6   3    1.76    0.95
  -6   3  16    2.62    0.94
   6  -3  16    2.13    1.06
 -16  -6  -3    1.63    0.78
  -3 -16  -6    1.85    0.76
 -16  -6   4    0.58    0.83
   4  16   6   -0.78    0.64
  -6  -4  16   -0.16    0.65
   6   4  16   -0.64    0.56
   6  -4  16    1.12    1.01
 -16  -6  -4    1.46    0.87
  -6   4  16    0.34    0.68
  -4 -16  -6   -0.40    0.66
  -6  -5  16    1.21    0.72
   5  16   6    2.21    0.81
 -16  -6   5    0.95    0.81
   6   5  16    1.48    0.79
  -5 -16  -6    1.23    0.70
  -6   5  16    1.16    0.79
 -16  -6  -5    1.98    0.87
   6  -5  16    1.99    0.96
   6   6  16    1.07    0.76
 -16  -6   6    1.20    0.86
   6  16   6    2.35    0.92
  -6  -6  16    1.16    0.71
   6  -6  16    1.08    0.95
 -16  -6  -6    2.63    0.94
  -6 -16  -6    2.90    0.98
  -6   6  16    3.27    0.95
 -16  -6   7   -0.25    0.73
   6   7  16   -0.50    0.67
  -6  -7  16   -0.54    0.67
   6  -7  16    0.29    0.91
  -6   7  16   -0.11    0.81
  -7 -16  -6   -0.15    0.67
 -16  -6  -7    0.64    0.76
   0 -16  -7   34.50    2.12
  -7   0  16   34.70    2.26
   0  16   7   31.46    2.04
 -16  -7   0   33.52    2.31
  -7  -1  16   -0.05    0.68
   1  16   7   -0.44    0.60
   7   1  16   -0.03    0.60
 -16  -7   1    1.43    0.84
 -16  -7  -1    1.69    0.83
  -1 -16  -7    0.06    0.64
  -7   1  16    1.17    0.75
   7   2  16   19.21    1.55
   2  16   7   18.82    1.63
 -16  -7   2   19.88    1.81
  -7  -2  16   20.41    1.79
  -2 -16  -7   16.36    1.59
 -16  -7  -2   20.34    1.93
  -7   2  16   19.40    1.71
   3  16   7    0.54    0.75
 -16  -7   3   -0.31    0.72
   7   3  16    1.60    0.76
  -7  -3  16    0.51    0.73
  -7   3  16    1.55    0.83
  -3 -16  -7    0.97    0.74
 -16  -7  -3    0.94    0.78
   7  -3  16    0.33    0.92
  -7  -4  16   13.50    1.52
   4  16   7   11.01    1.34
 -16  -7   4   11.91    1.54
   7   4  16   12.47    1.41
   7  -4  16   14.48    1.78
  -4 -16  -7   12.63    1.37
 -16  -7  -4   15.66    1.61
  -7   4  16   14.11    1.64
   7   5  16    1.17    0.78
 -16  -7   5    0.10    0.72
   5  16   7    1.50    0.87
  -7  -5  16    2.90    0.87
 -16  -7  -5    1.14    0.82
   7  -5  16    0.47    0.96
  -5 -16  -7    1.44    0.87
  -7   5  16    1.48    0.91
   7   6  16    0.90    0.74
  -7  -6  16    2.22    0.87
 -16  -7   6    0.64    0.85
   6  16   7    1.82    0.88
  -6 -16  -7    2.74    0.87
 -16  -7  -6    2.18    0.91
   7  -6  16    1.25    0.92
  -7   6  16    1.21    0.92
 -16  -7   7    2.58    1.02
   7  16   7    2.03    1.00
  -7  -7  16    0.92    0.82
   7   7  16    2.34    0.95
   7  -7  16    1.84    1.10
  -7 -16  -7    3.11    0.94
  -7   7  16    1.43    0.81
 -16  -7  -7    0.61    0.80
  -8   0  16    1.23    0.84
   0  16   8    2.42    0.81
 -16  -8   0    1.65    0.87
   1  16   8    5.17    0.97
  -8  -1  16    5.16    1.08
 -16  -8   1    6.45    1.18
  -1  16   8    3.95    0.88
  -1 -16  -8    5.19    1.02
  -8   1  16    3.48    0.96
 -16  -8  -1    6.41    1.29
 -16  -8   2    7.58    1.30
   2  16   8    6.83    1.14
  -8  -2  16    6.17    1.17
   8   2  16    8.26    1.10
   8  -2  16   10.64    1.54
 -16  -8  -2    8.41    1.36
  -8   2  16    9.47    1.36
  -2 -16  -8    7.29    1.20
   8   3  16    0.90    0.74
 -16  -8   3    0.04    0.71
   3  16   8    1.84    0.78
  -8  -3  16    0.31    0.80
   8  -3  16    0.36    0.91
  -8   3  16   -0.59    0.78
 -16  -8  -3    0.05    0.72
  -3 -16  -8   -0.59    0.58
   8   4  16    0.99    0.69
   4  16   8   -0.10    0.78
  -8  -4  16    0.22    0.67
 -16  -8   4   -0.77    0.71
  -4 -16  -8    0.86    0.72
 -16  -8  -4    0.22    0.74
  -8   4  16    0.21    0.76
   8  -4  16   -1.12    0.80
   8   5  16    0.39    0.65
   5  16   8   -0.79    0.71
 -16  -8   5    0.14    0.78
  -8  -5  16   -0.82    0.60
  -5 -16  -8   -0.02    0.77
   8  -5  16    0.24    0.93
 -16  -8  -5    0.93    0.83
  -8   5  16    1.07    0.83
 -16  -9   0   15.38    1.72
  -9   0  16   15.61    1.62
   0  16   9   13.14    1.52
 -16  -9   1    1.25    0.96
  -9  -1  16    1.76    0.90
   1  16   9    1.96    0.84
 -16  -9  -1    2.05    0.99
  -1  16   9    1.69    0.81
  -9   1  16   -0.38    0.82
   2  16   9   10.76    1.32
  -9  -2  16    5.67    1.16
 -16  -9   2   12.90    1.70
 -16  -9  -2    8.01    1.36
  -9   2  16    6.72    1.21
   9  -2  16   10.02    1.57
  -2 -16  -9   10.01    1.33
 -16  -9   3    1.62    0.91
   3  16   9    1.01    0.86
  -9  -3  16    1.26    0.82
   9   3  16   -0.13    0.66
   9  -3  16    1.64    1.02
  -3 -16  -9    1.52    0.88
 -16  -9  -3    1.09    0.83
  -9   3  16    1.37    0.96
  -9  -4  16   11.03    1.57
 -16  -9   4    8.50    1.39
   4  16   9   10.56    1.38
   9   4  16   10.35    1.37
  -9   4  16   10.42    1.51
   9  -4  16    9.34    1.55
  -4 -16  -9   10.24    1.49
 -16  -9  -4   10.61    1.51
   0   0  17    0.34    0.66
 -17   0   1    0.22    0.72
   0   1  17   -0.18    0.54
   0  -1  17    0.22    0.57
   0   2  17    1.52    0.80
   0  -2  17    1.93    0.66
 -17   0   2    2.15    0.83
   0   3  17    0.13    0.71
   0  -3  17    1.07    0.57
 -17   0   3    0.00    0.68
 -17   0   4    7.88    1.28
   0  -4  17    8.30    1.11
   0   4  17   10.10    1.29
 -17   0   5   -0.16    0.75
   0   5  17    0.23    0.69
  -5 -17   0    0.18    0.56
  -6 -17   0   16.94    1.60
   0   6  17   22.64    1.76
 -17   0   6   18.36    1.85
 -17   0   7   -1.10    0.67
  -7 -17   0   -0.90    0.62
   0   7  17    0.28    0.74
   0   8  17    6.59    1.27
   0  -8  17    6.23    1.38
  -8 -17   0    5.89    1.09
 -17   0   8    6.77    1.36
   1   0  17   -0.44    0.61
 -17  -1   0    0.02    0.69
  -1   0  17   -0.51    0.52
  -1  -1  17    0.50    0.65
   1   1  17    0.10    0.68
 -17  -1   1    0.31    0.68
  -1   1  17   -0.73    0.64
 -17  -1  -1   -0.11    0.68
   1  -1  17    0.03    0.58
 -17  -1   2   -0.52    0.75
  -1  -2  17    0.19    0.57
   1   2  17   -0.52    0.54
  -1   2  17    0.15    0.69
   1  -2  17   -0.93    0.48
 -17  -1   3    0.75    0.80
  -1  -3  17    0.26    0.58
   1   3  17   -0.05    0.67
  -1   3  17   -0.19    0.65
   1  -3  17   -0.36    0.56
 -17   1   3    0.40    0.64
 -17  -1   4   -0.69    0.75
  -1  -4  17    0.35    0.54
   1   4  17   -0.33    0.63
  -4 -17  -1    0.11    0.59
  -1   4  17   -0.11    0.71
 -17   1   4    0.53    0.74
 -17  -1   5    0.27    0.72
   1   5  17    1.37    0.75
  -1   5  17   -0.61    0.72
 -17   1   5   -0.06    0.68
  -5 -17  -1   -0.03    0.62
   1   6  17   -0.27    0.68
 -17  -1   6   -0.81    0.77
  -6 -17   1    0.90    0.71
  -6 -17  -1    0.56    0.71
  -1   6  17   -0.74    0.65
 -17   1   6    0.93    0.84
 -17  -1   7   -0.39    0.75
   1   7  17   -1.23    0.64
  -7 -17   1   -0.08    0.67
 -17   1   7    0.23    0.86
  -1   7  17    0.54    0.76
  -7 -17  -1   -0.53    0.70
   1  -7  17   -0.05    0.81
  -8 -17   1    4.20    0.94
   1   8  17    5.38    1.13
 -17  -1   8    4.04    1.19
  -1   8  17    4.78    1.14
 -17   1   8    3.66    1.15
   1  -8  17    5.88    1.38
  -8 -17  -1    4.57    1.10
 -17  -2   0    0.34    0.64
   2   0  17   -0.54    0.58
  -2   0  17    0.40    0.62
   2   1  17    0.67    0.69
 -17  -2   1    0.06    0.70
  -2  -1  17   -0.06    0.67
   2  -1  17    0.31    0.61
  -2   1  17    0.24    0.61
 -17  -2  -1    0.82    0.72
  -2  -2  17   -0.38    0.54
 -17  -2   2   -0.88    0.58
   2   2  17    0.12    0.58
  -2   2  17    0.13    0.58
   2  -2  17    0.18    0.57
 -17  -2  -2   -0.97    0.62
   2   3  17   -0.25    0.61
  -2  -3  17    0.68    0.69
 -17  -2   3    1.26    0.89
  -2   3  17    0.24    0.66
  -3 -17  -2   -0.85    0.62
   2   4  17   -0.26    0.71
 -17  -2   4   -0.73    0.75
  -2  -4  17    1.15    0.69
  -2   4  17    0.22    0.70
  -4 -17  -2   -0.14    0.49
   2   5  17    5.49    1.07
  -2  -5  17    5.94    1.00
 -17  -2   5    3.87    1.09
 -17   2   5    5.50    1.05
  -5 -17  -2    3.17    0.86
  -2   5  17    4.09    1.00
  -6 -17   2    3.32    1.13
 -17  -2   6    2.20    0.95
   2   6  17    4.40    1.07
   2  -6  17    3.83    1.23
  -2   6  17    2.06    0.95
  -6 -17  -2    2.81    0.88
 -17   2   6    2.79    0.96
   2   7  17    3.15    1.04
 -17  -2   7    1.13    0.98
  -7 -17   2    2.44    0.78
  -2   7  17    3.23    1.00
  -7 -17  -2    3.36    0.89
 -17   2   7    0.94    0.87
   2  -7  17    3.19    1.23
  -3   0  17    0.25    0.68
 -17  -3   0    0.10    0.75
   3   0  17    0.29    0.60
  -3  -1  17    0.53    0.71
 -17  -3   1   -0.30    0.74
   3   1  17    0.85    0.62
   3  -1  17    0.21    0.58
  -3   1  17    0.21    0.70
 -17  -3  -1    0.18    0.76
  -3  -2  17   -0.97    0.51
   3   2  17    0.07    0.59
 -17  -3   2    0.03    0.76
 -17  -3  -2    1.31    0.80
  -3   2  17    0.79    0.75
 -17  -3   3    1.70    0.94
   3   3  17    0.06    0.63
  -3  -3  17    0.71    0.66
 -17  -3  -3    1.68    0.84
  -3 -17  -3    1.13    0.69
  -3   3  17    2.87    0.91
  -3  -4  17    2.09    0.80
   3   4  17    1.82    0.77
 -17  -3   4    1.85    0.95
 -17  -3  -4    0.68    0.81
  -3   4  17    0.67    0.72
  -4 -17  -3    0.87    0.65
 -17  -3   5   -0.06    0.77
  -3  -5  17    0.20    0.59
   3   5  17   -0.09    0.74
   3  -5  17    1.25    1.03
  -5 -17  -3    1.66    0.77
  -3   5  17    0.08    0.70
  -3  -6  17    0.24    0.66
 -17  -3   6    1.14    0.84
   3   6  17    1.14    0.77
   3  -6  17    0.97    1.04
  -6 -17  -3    1.77    0.80
  -3   6  17    1.52    0.83
   3   7  17   -0.35    0.66
 -17  -3   7    0.98    1.00
  -7 -17   3    0.86    0.75
  -7 -17  -3    0.65    0.67
  -3   7  17    0.89    0.85
   3  -7  17    1.32    1.10
 -17   3   7    0.84    0.85
 -17  -4   0    0.06    0.68
  -4   0  17    0.64    0.74
   4   0  17   -0.18    0.61
  -4  -1  17    1.00    0.78
 -17  -4   1    2.08    0.87
   4   1  17    2.31    0.79
  -4   1  17    2.57    0.88
   4  -1  17    1.68    0.69
 -17  -4  -1    1.93    0.83
 -17  -4   2    6.61    1.24
   4   2  17    5.89    1.03
  -4  -2  17    4.77    0.98
  -2 -17  -4    4.36    0.89
  -4   2  17    8.06    1.22
 -17  -4  -2    8.08    1.30
 -17  -4   3   -0.46    0.74
   4   3  17    0.40    0.64
  -4  -3  17   -0.09    0.68
 -17  -4  -3    0.71    0.68
  -3 -17  -4   -0.01    0.63
  -4   3  17   -0.03    0.67
 -17  -4   4    7.96    1.39
   4   4  17    6.04    1.02
  -4  -4  17    6.31    1.08
   4  -4  17    3.51    1.15
  -4   4  17    7.20    1.13
 -17  -4  -4    7.64    1.31
  -4 -17  -4    5.58    1.06
  -4  -5  17    6.92    1.11
 -17  -4   5    8.14    1.37
   4   5  17    5.53    1.04
  -5 -17  -4    6.83    1.12
   4  -5  17    4.91    1.26
  -4   5  17    6.40    1.21
 -17  -4  -5    5.44    1.12
   4   6  17    2.01    0.83
 -17  -4   6    3.22    1.06
  -4  -6  17    1.56    0.71
  -4   6  17    1.82    0.86
   4  -6  17    0.10    0.99
 -17  -4  -6    1.38    0.91
  -6 -17  -4    2.56    0.89
   4   7  17    1.45    0.89
  -4  -7  17    0.72    0.95
 -17  -4   7    0.10    0.80
  -7 -17  -4    1.25    0.81
   4  -7  17    0.27    0.95
  -4   7  17    0.63    0.80
  -5   0  17   -0.05    0.67
 -17  -5   0   -0.96    0.63
   5   0  17   -0.59    0.58
   5   1  17    0.00    0.62
 -17  -5   1    0.51    0.85
  -5  -1  17    0.97    0.74
 -17  -5  -1   -0.46    0.64
  -5   1  17    0.13    0.66
  -1 -17  -5    0.28    0.65
 -17  -5   2    0.47    0.88
   5   2  17    1.86    0.73
  -5  -2  17    1.45    0.83
  -2 -17  -5    0.95    0.64
  -5   2  17    1.61    0.78
 -17  -5  -2    0.09    0.81
   3  17   5    0.61    0.67
 -17  -5   3    0.76    0.88
  -5  -3  17    0.35    0.67
   5   3  17    0.04    0.70
  -5   3  17    1.05    0.76
 -17  -5  -3    0.10    0.70
  -3 -17  -5    0.44    0.63
 -17  -5   4    1.10    0.84
   5   4  17    1.92    0.76
  -5  -4  17   -0.09    0.63
   4  17   5    2.34    0.84
  -4 -17  -5    1.04    0.71
   5  -4  17   -1.21    0.87
 -17  -5  -4    1.70    0.85
  -5   4  17    0.72    0.79
   5   5  17    0.93    0.83
  -5  -5  17    0.72    0.67
 -17  -5   5    0.42    0.85
   5  -5  17   -0.85    0.83
 -17  -5  -5    2.09    0.83
  -5 -17  -5    0.12    0.66
  -5   5  17   -0.09    0.76
 -17  -5   6    0.96    0.87
  -5  -6  17    1.69    0.74
   5   6  17    1.73    0.88
   5  -6  17    1.20    1.02
  -5   6  17    2.05    0.90
  -6 -17  -5    1.90    0.81
 -17  -5  -6    1.23    0.81
 -17  -6   0    0.98    0.82
  -6   0  17   -0.10    0.67
   6   1  17    1.85    0.70
  -6  -1  17    4.27    1.00
 -17  -6   1    3.91    1.08
  -1 -17  -6    2.39    0.81
  -6   1  17    3.38    1.05
 -17  -6  -1    2.97    1.05
   6   2  17   -0.59    0.62
 -17  -6   2   -0.12    0.85
   2  17   6    0.30    0.73
  -6  -2  17    0.61    0.71
  -6   2  17    0.21    0.74
  -2 -17  -6   -0.06    0.65
 -17  -6  -2   -0.53    0.67
   6   3  17    3.02    0.84
 -17  -6   3    2.33    1.03
  -6  -3  17    4.51    0.98
   3  17   6    3.50    0.92
 -17  -6  -3    4.23    1.10
  -3 -17  -6    1.26    0.83
   6  -3  17    2.18    1.02
  -6   3  17    4.06    0.98
 -17  -6   4    1.53    0.86
   4  17   6    0.01    0.75
   6   4  17   -0.46    0.61
  -6  -4  17    0.23    0.74
 -17  -6  -4    1.38    0.81
  -6   4  17    0.20    0.72
   6  -4  17   -0.99    0.88
  -4 -17  -6   -0.24    0.61
 -17  -6   5    9.26    1.41
   6   5  17    9.18    1.31
   5  17   6    7.22    1.18
  -6  -5  17    9.39    1.31
   6  -5  17    5.89    1.40
 -17  -6  -5   10.48    1.42
  -5 -17  -6    6.47    1.15
  -6   5  17    8.30    1.30
 -17  -7   0    0.52    0.82
   0 -17  -7    0.33    0.70
  -7   0  17    1.05    0.83
 -17  -7   1   -0.83    0.80
   1  17   7    0.88    0.85
  -7  -1  17   -0.33    0.71
  -7   1  17   -0.22    0.71
  -1 -17  -7    0.59    0.73
 -17  -7  -1    0.53    0.89
 -17  -7   2    1.22    0.90
   7   2  17    0.20    0.70
   2  17   7    0.68    0.82
  -7  -2  17    0.33    0.84
  -2 -17  -7    1.49    0.81
 -17  -7  -2    2.10    0.94
  -7   2  17   -0.23    0.75
   7   3  17    1.01    0.75
 -17  -7   3    0.89    0.86
  -7  -3  17    0.24    0.70
   3  17   7    1.81    0.77
 -17  -7  -3    1.32    0.87
  -7   3  17    2.46    1.02
  -3 -17  -7    1.11    0.72
   7  -3  17    0.09    0.88
   4  17   7    0.51    0.74
   7   4  17    1.34    0.79
  -7  -4  17    0.74    0.75
 -17  -7   4    0.33    0.83
  -7   4  17    0.93    0.82
 -17  -7  -4    0.65    0.79
   7  -4  17    0.36    0.90
  -4 -17  -7    0.72    0.80
   0 -17  -8   -0.66    0.60
  -8   0  17   -0.57    0.71
 -17  -8   0   -1.22    0.68
 -17  -8   1    1.15    0.92
   1 -17  -8    1.49    0.85
  -8  -1  17    0.79    0.82
   1  17   8    0.80    0.76
  -8   1  17    2.10    0.91
 -17  -8  -1    1.89    0.95
  -1 -17  -8    0.20    0.72
   0   0  18    9.52    1.26
   0   1  18   -0.18    0.61
   0  -1  18    1.00    0.72
   0  -2  18    0.76    0.70
   0   2  18    1.21    0.73
 -18   0   3    0.62    0.81
   0   3  18   -1.03    0.69
   0  -3  18   -0.50    0.52
   0   4  18    7.37    1.23
 -18   0   4    8.82    1.37
   0   5  18   -0.31    0.68
 -18   0   5    0.25    0.77
  -1   0  18   14.13    1.48
   1   0  18   10.74    1.26
   1   1  18   -0.14    0.63
  -1  -1  18   -0.16    0.58
 -18  -1   1    0.23    0.76
   1  -1  18   -0.60    0.61
  -1   1  18   -0.18    0.59
 -18  -1   2   13.39    1.62
   1   2  18   11.76    1.47
  -1  -2  18   12.31    1.30
  -1   2  18   12.81    1.49
   1  -2  18   16.77    1.45
   1   3  18    0.85    0.78
  -1  -3  18   -0.02    0.66
 -18  -1   3   -1.30    0.74
  -1   3  18    0.66    0.74
   1   4  18   25.65    1.85
 -18  -1   4   22.54    2.02
  -1  -4  18   20.26    1.69
  -1   4  18   25.56    1.89
   1   5  18   -0.79    0.71
 -18  -1   5    0.14    0.81
  -1   5  18    1.57    0.84
 -18   1   5    1.36    0.92
   2   0  18   -0.33    0.58
  -2   0  18    0.62    0.80
 -18  -2   0   -0.23    0.75
   2   1  18    0.07    0.60
 -18  -2   1   -0.06    0.81
  -2  -1  18   -0.44    0.66
 -18  -2  -1    0.10    0.78
   2  -1  18   -0.02    0.68
  -2   1  18   -0.69    0.55
 -18  -2   2    0.23    0.74
  -2  -2  18    1.17    0.70
   2   2  18    0.75    0.68
  -2   2  18   -0.09    0.64
   2  -2  18   -0.97    0.59
  -2  -3  18   -0.15    0.66
 -18  -2   3    0.60    0.90
   2   3  18    0.16    0.67
  -2   3  18    0.28    0.79
  -2  -4  18    4.51    0.95
   2   4  18    5.51    1.07
 -18  -2   4    2.80    1.02
  -2   4  18    6.85    1.22
 -18  -2   5    1.50    0.98
   2   5  18    1.45    0.87
  -5 -18  -2    0.63    0.77
  -2   5  18    0.91    0.88
   3   0  18   24.92    1.78
  -3   0  18   26.62    1.96
 -18  -3   0   21.08    1.98
 -18  -3   1    0.12    0.73
  -3  -1  18    0.33    0.68
   3   1  18    0.46    0.64
 -18  -3  -1   -0.01    0.69
  -3   1  18    0.35    0.69
   3  -1  18    0.19    0.57
   3   2  18   12.10    1.44
 -18  -3   2   15.11    1.74
  -3  -2  18   15.26    1.56
  -3   2  18   10.86    1.38
 -18  -3  -2   15.71    1.72
  -3  -3  18    2.18    0.87
   3   3  18    3.02    0.95
 -18  -3   3    0.83    0.95
  -3   3  18    2.74    0.88
   3   4  18    9.53    1.34
  -3  -4  18    8.66    1.22
 -18  -3   4    5.58    1.22
  -3   4  18    6.79    1.17
  -4 -18  -3    6.47    1.07
   4   0  18    9.77    1.21
  -4   0  18   14.74    1.57
 -18  -4   0   13.29    1.57
   4   1  18   -0.21    0.66
  -4  -1  18    0.07    0.66
 -18  -4   1    0.14    0.88
  -4   1  18    0.27    0.71
 -18  -4  -1    0.23    0.86
 -18  -4   2    8.63    1.40
   4   2  18    5.68    1.09
  -4  -2  18    6.71    1.16
 -18  -4  -2    6.09    1.24
  -4   2  18    7.38    1.21
   4   3  18   -0.70    0.68
  -4  -3  18   -0.15    0.72
 -18  -4   3   -0.25    0.84
  -4   3  18    0.95    0.83
 -18  -4  -3   -0.12    0.70
 -18  -5   0   23.44    2.00
  -5   0  18   22.74    1.85
  -5  -1  18    6.73    1.23
   5   1  18    4.11    0.90
 -18  -5   1    3.85    1.15
 -18  -5  -1    4.72    1.19
  -5   1  18    3.71    0.95
   5   2  18   11.88    1.32
 -18  -5   2   13.80    1.65
  -5  -2  18   12.01    1.43
 -18  -5  -2   15.02    1.77
  -5   2  18   11.26    1.48
   0   0   0    0.00    0.00
;
_shelx_hkl_checksum     18643
_shelx_res_file
;
TITL GVSU717D in Pa-3 #205
REM reset to Pa-3 #205
CELL 0.71073 15.6497 15.6497 15.6497 90 90 90
ZERR 8 0.0019 0.0019 0.0019 0 0 0
LATT 1
SYMM +Z,+X,+Y
SYMM +Y,+Z,+X
SYMM 0.5-Y,-Z,0.5+X
SYMM 0.5+Z,0.5-X,-Y
SYMM -Y,0.5+Z,0.5-X
SYMM 0.5-Z,-X,0.5+Y
SYMM -Z,0.5+X,0.5-Y
SYMM 0.5+Y,0.5-Z,-X
SYMM 0.5-X,-Y,0.5+Z
SYMM 0.5+X,0.5-Y,-Z
SYMM -X,0.5+Y,0.5-Z
SFAC C H Br Si
UNIT 72 216 8 32
L.S. 12
PLAN  10
SIZE 0.144 0.243 0.453
TEMP -100
BOND
fmap 2
acta
REM <olex2.extras>
REM <HklSrc "%./GVSU717D.hkl">
REM </olex2.extras>
WGHT    0.034900    1.433300
FVAR       0.09067
BR1   3    0.740108    0.740108    0.740108    10.33333    0.04337    0.04337 =
         0.04337   -0.00621   -0.00621   -0.00621
SI1   4    0.655294    0.655294    0.655294    10.33333    0.03274    0.03274 =
         0.03274   -0.00075   -0.00075   -0.00075
SI2   4    0.692377    0.514718    0.692286    11.00000    0.05292    0.03172 =
         0.05726    0.00079   -0.01057   -0.00129
C1    1    0.624880    0.439449    0.628554    11.00000    0.08654    0.04261 =
         0.09107   -0.00513   -0.03039   -0.00925
AFIX 137
H1A   2    0.633113    0.450626    0.567491    11.00000   -1.50000
H1B   2    0.564613    0.447810    0.643364    11.00000   -1.50000
H1C   2    0.641547    0.380472    0.641412    11.00000   -1.50000
AFIX   0
C2    1    0.807864    0.495746    0.670709    11.00000    0.05588    0.04938 =
         0.17754    0.00148   -0.00707    0.01447
AFIX 137
H2A   2    0.822704    0.437030    0.686637    11.00000   -1.50000
H2B   2    0.842247    0.535827    0.704365    11.00000   -1.50000
H2C   2    0.819410    0.504396    0.609773    11.00000   -1.50000
AFIX   0
C3    1    0.675179    0.497462    0.808977    11.00000    0.16780    0.05176 =
         0.06630    0.01834   -0.01928    0.00624
AFIX 137
H3A   2    0.614228    0.503165    0.822161    11.00000   -1.50000
H3B   2    0.707625    0.540101    0.841389    11.00000   -1.50000
H3C   2    0.694649    0.440054    0.824681    11.00000   -1.50000
AFIX   0
HKLF 4
REM  GVSU717D in Pa-3 #205
REM R1 =  0.0284 for     953 Fo > 4sig(Fo)  and  0.0405 for all    1174 data
REM     46 parameters refined using      0 restraints
END
WGHT      0.0349      1.4333
REM Highest difference peak  0.309,  deepest hole -0.159,  1-sigma level  0.046
Q1    1   0.6723  0.6843  0.5970  11.00000  0.05    0.24
Q2    1   0.7502  0.7399  0.7945  11.00000  0.05    0.21
Q3    1   0.6432  0.4760  0.6673  11.00000  0.05    0.20
Q4    1   0.7945  0.5017  0.6900  11.00000  0.05    0.19
Q5    1   0.7526  0.5072  0.6593  11.00000  0.05    0.18
Q6    1   0.6862  0.5154  0.7764  11.00000  0.05    0.18
Q7    1   0.7012  0.7218  0.7099  11.00000  0.05    0.18
Q8    1   0.7615  0.5159  0.6830  11.00000  0.05    0.18
Q9    1   0.7858  0.4867  0.6128  11.00000  0.05    0.18
Q10   1   0.6924  0.5030  0.7942  11.00000  0.05    0.17
;
_shelx_res_checksum     5050
_shelxl_version_number        2.014
data_II
_audit_creation_method     'SHELXL-2014/7'
_chemical_name_systematic
;
2-Bromo-1,1,1,3,3,3-hexaisopropyl-2-(triisopropylsilyl)trisilane
;
_chemical_name_common     ?
_chemical_formula_moiety     'C27 H63 Br Si4'
_chemical_formula_sum     'C27 H63 Br Si4'
_chemical_formula_iupac     'C27 H63 Br Si4'
_chemical_formula_weight     580.04
_chemical_melting_point     ?
_shelx_space_group_comment
;
The symmetry employed for this shelxl refinement is uniquely defined
by the following loop, which should always be used as a source of
symmetry information in preference to the above space-group names.
They are only intended as comments.
;
_space_group_crystal_system     triclinic
_space_group_name_H-M_alt     'P -1'
_space_group_name_Hall     '-P 1'
loop_
    _space_group_symop_operation_xyz
    'x, y, z'
    '-x, -y, -z'
_cell_length_a     8.4412(4)
_cell_length_b     11.1336(6)
_cell_length_c     18.8477(10)
_cell_angle_alpha     92.565(4)
_cell_angle_beta     90.527(4)
_cell_angle_gamma     108.718(4)
_cell_volume     1675.44(15)
_cell_formula_units_Z     2
_cell_measurement_reflns_used     8192
_cell_measurement_theta_min     2.0
_cell_measurement_theta_max     26.0
_cell_measurement_temperature     173(2)
_exptl_crystal_description     needles
_exptl_crystal_colour     colourless
_exptl_crystal_size_max     0.380
_exptl_crystal_size_mid     0.100
_exptl_crystal_size_min     0.020
_exptl_crystal_density_diffrn     1.150
_exptl_crystal_density_meas     ?
_exptl_crystal_density_method     'not measured'
_exptl_crystal_F_000     632
_exptl_absorpt_coefficient_mu     1.383
_exptl_absorpt_correction_type     multi-scan
_exptl_absorpt_process_details
;
(SADABS; Bruker, 2014)
;
_shelx_estimated_absorpt_T_min     0.621
_shelx_estimated_absorpt_T_max     0.973
_exptl_absorpt_correction_T_min     0.5535
_exptl_absorpt_correction_T_max     0.6744
_diffrn_ambient_temperature     173(2)
_diffrn_radiation_type     MoK\a
_diffrn_radiation_wavelength     0.71073
_diffrn_measurement_device_type     'Bruker SMART APEX CCD area detector'
_diffrn_measurement_method     '\w and \f scans'
_diffrn_detector_area_resol_mean     8
_diffrn_reflns_number     21505
_diffrn_reflns_av_R_equivalents     0.0573
_diffrn_reflns_theta_min     1.082
_diffrn_reflns_theta_max     26.254
_diffrn_reflns_theta_full     25.242
_diffrn_measured_fraction_theta_max     0.978
_diffrn_measured_fraction_theta_full     0.997
_diffrn_reflns_limit_h_min     -10
_diffrn_reflns_limit_h_max     10
_diffrn_reflns_limit_k_min     -13
_diffrn_reflns_limit_k_max     13
_diffrn_reflns_limit_l_min     -23
_diffrn_reflns_limit_l_max     23
_refine_special_details
;
All  H atoms were positioned geometrically and refined using a
riding model with C---H = 0.95--0.99 \%A and wAith <i>U</i>~iso~(H)
= 1.2 (1.5 for methyl groups) times <i>U</i>~eq~(C).
;
_reflns_number_total     6628
_reflns_number_gt     4752
_reflns_threshold_expression     'I > 2\s(I)'
_refine_ls_structure_factor_coef     Fsqd
_refine_ls_matrix_type     full
_refine_ls_R_factor_all     0.0705
_refine_ls_R_factor_gt     0.0371
_refine_ls_wR_factor_gt     0.0661
_refine_ls_wR_factor_ref     0.0751
_refine_ls_goodness_of_fit_ref     1.010
_refine_ls_restrained_S_all     1.010
_refine_ls_number_reflns     6628
_refine_ls_number_parameters     307
_refine_ls_number_restraints     0
_refine_ls_hydrogen_treatment     constr
_refine_ls_weighting_scheme     calc
_refine_ls_weighting_details
              'w=1/[\s^2^(Fo^2^)+(0.0274P)^2^+0.3128P] where P=(Fo^2^+2Fc^2^)/3'
_atom_sites_solution_hydrogens     geom
_atom_sites_solution_primary     direct
_atom_sites_solution_secondary     difmap
_refine_ls_shift/su_max     0.001
_refine_ls_shift/su_mean     0.000
_refine_diff_density_max     0.357
_refine_diff_density_min     -0.275
_refine_ls_extinction_method     none
_refine_ls_extinction_coef     .
loop_
    _atom_type_symbol
    _atom_type_description
    _atom_type_scat_dispersion_real
    _atom_type_scat_dispersion_imag
    _atom_type_scat_source
    'C' 'C' 0.0033 0.0016
                         'International Tables Vol C Tables 4.2.6.8 and 6.1.1.4'
    'H' 'H' 0.0000 0.0000
                         'International Tables Vol C Tables 4.2.6.8 and 6.1.1.4'
    'Si' 'Si' 0.0817 0.0704
                         'International Tables Vol C Tables 4.2.6.8 and 6.1.1.4'
    'Br' 'Br' -0.2901 2.4595
                         'International Tables Vol C Tables 4.2.6.8 and 6.1.1.4'
_computing_data_collection
;
SMART (Bruker, 2014)
;
_computing_cell_refinement
;
SAINT (Bruker, 2014)
;
_computing_data_reduction
;
SAINT (Bruker, 2014)
;
_computing_structure_solution
;
SHELXT2013 (Sheldrick, 2015a)
;
_computing_structure_refinement
;
SHELXL2014 (Sheldrick, 2015b)
;
_computing_molecular_graphics
;
SHELXTL (Sheldrick, 2008)
;
_computing_publication_material
;
SHELXTL (Sheldrick, 2008)
;
loop_
    _atom_site_type_symbol
    _atom_site_label
    _atom_site_fract_x
    _atom_site_fract_y
    _atom_site_fract_z
    _atom_site_U_iso_or_equiv
    _atom_site_adp_type
    _atom_site_calc_flag
    _atom_site_occupancy
    _atom_site_disorder_assembly
    _atom_site_disorder_group
    Br Br1 1.06221(3) 0.19737(3) 0.24790(2) 0.02768(9) Uani d 1 . .
    Si Si1 0.77723(8) 0.16573(6) 0.25116(3) 0.01926(16) Uani d 1 . .
    Si Si2 0.72101(8) 0.26469(7) 0.14487(4) 0.02137(17) Uani d 1 . .
    Si Si3 0.67829(9) -0.06634(7) 0.24791(4) 0.02310(17) Uani d 1 . .
    Si Si4 0.74993(9) 0.27556(7) 0.36447(4) 0.02177(17) Uani d 1 . .
    C C1 0.8269(3) 0.4443(2) 0.15761(13) 0.0249(6) Uani d 1 . .
    H H1 0.7549 0.4757 0.1905 0.030 Uiso calc 1 . .
    C C2 1.0018(3) 0.4866(3) 0.19270(15) 0.0349(7) Uani d 1 . .
    H H2A 1.0777 0.4575 0.1626 0.052 Uiso calc 1 . .
    H H2B 0.9962 0.4498 0.2393 0.052 Uiso calc 1 . .
    H H2C 1.0435 0.5794 0.1987 0.052 Uiso calc 1 . .
    C C3 0.8371(4) 0.5176(3) 0.08928(14) 0.0335(7) Uani d 1 . .
    H H3A 0.8753 0.6091 0.1015 0.050 Uiso calc 1 . .
    H H3B 0.7262 0.4931 0.0660 0.050 Uiso calc 1 . .
    H H3C 0.9162 0.4972 0.0570 0.050 Uiso calc 1 . .
    C C4 0.7935(3) 0.1980(3) 0.06084(12) 0.0266(6) Uani d 1 . .
    H H4 0.7464 0.1034 0.0618 0.032 Uiso calc 1 . .
    C C5 0.9832(3) 0.2301(3) 0.05683(14) 0.0371(7) Uani d 1 . .
    H H5A 1.0101 0.1830 0.0161 0.056 Uiso calc 1 . .
    H H5B 1.0268 0.2065 0.1006 0.056 Uiso calc 1 . .
    H H5C 1.0345 0.3214 0.0513 0.056 Uiso calc 1 . .
    C C6 0.7282(4) 0.2347(3) -0.00855(13) 0.0388(7) Uani d 1 . .
    H H6A 0.7814 0.3257 -0.0146 0.058 Uiso calc 1 . .
    H H6B 0.6067 0.2155 -0.0066 0.058 Uiso calc 1 . .
    H H6C 0.7549 0.1862 -0.0487 0.058 Uiso calc 1 . .
    C C7 0.4836(3) 0.2270(2) 0.13810(14) 0.0287(6) Uani d 1 . .
    H H7 0.4439 0.2136 0.1879 0.034 Uiso calc 1 . .
    C C8 0.4264(4) 0.3368(3) 0.11280(17) 0.0429(8) Uani d 1 . .
    H H8A 0.4536 0.3500 0.0627 0.064 Uiso calc 1 . .
    H H8B 0.4841 0.4146 0.1414 0.064 Uiso calc 1 . .
    H H8C 0.3053 0.3155 0.1182 0.064 Uiso calc 1 . .
    C C9 0.3878(3) 0.1029(3) 0.09537(15) 0.0394(7) Uani d 1 . .
    H H9A 0.2692 0.0772 0.1073 0.059 Uiso calc 1 . .
    H H9B 0.4342 0.0360 0.1073 0.059 Uiso calc 1 . .
    H H9C 0.3991 0.1169 0.0444 0.059 Uiso calc 1 . .
    C C10 0.6700(3) -0.1257(3) 0.15145(13) 0.0304(6) Uani d 1 . .
    H H10 0.6105 -0.0769 0.1245 0.036 Uiso calc 1 . .
    C C11 0.8446(4) -0.0949(3) 0.11986(15) 0.0402(8) Uani d 1 . .
    H H11A 0.9038 -0.1481 0.1406 0.060 Uiso calc 1 . .
    H H11B 0.9078 -0.0052 0.1305 0.060 Uiso calc 1 . .
    H H11C 0.8337 -0.1118 0.0683 0.060 Uiso calc 1 . .
    C C12 0.5697(4) -0.2671(3) 0.13666(15) 0.0423(8) Uani d 1 . .
    H H12A 0.5798 -0.2910 0.0866 0.063 Uiso calc 1 . .
    H H12B 0.4517 -0.2814 0.1470 0.063 Uiso calc 1 . .
    H H12C 0.6138 -0.3189 0.1669 0.063 Uiso calc 1 . .
    C C13 0.4641(3) -0.1251(2) 0.28895(14) 0.0278(6) Uani d 1 . .
    H H13 0.4741 -0.0754 0.3352 0.033 Uiso calc 1 . .
    C C14 0.3289(4) -0.0951(3) 0.24525(16) 0.0426(8) Uani d 1 . .
    H H14A 0.3107 -0.1440 0.1997 0.064 Uiso calc 1 . .
    H H14B 0.3651 -0.0041 0.2367 0.064 Uiso calc 1 . .
    H H14C 0.2244 -0.1178 0.2714 0.064 Uiso calc 1 . .
    C C15 0.4016(4) -0.2660(3) 0.30713(16) 0.0402(7) Uani d 1 . .
    H H15A 0.2967 -0.2836 0.3327 0.060 Uiso calc 1 . .
    H H15B 0.4859 -0.2842 0.3371 0.060 Uiso calc 1 . .
    H H15C 0.3827 -0.3196 0.2632 0.060 Uiso calc 1 . .
    C C16 0.8392(3) -0.1171(2) 0.29934(14) 0.0292(6) Uani d 1 . .
    H H16 0.9513 -0.0608 0.2850 0.035 Uiso calc 1 . .
    C C17 0.8383(4) -0.2537(3) 0.28398(15) 0.0383(7) Uani d 1 . .
    H H17A 0.9229 -0.2705 0.3143 0.057 Uiso calc 1 . .
    H H17B 0.8637 -0.2649 0.2340 0.057 Uiso calc 1 . .
    H H17C 0.7277 -0.3129 0.2938 0.057 Uiso calc 1 . .
    C C18 0.8317(4) -0.0933(3) 0.38032(15) 0.0461(8) Uani d 1 . .
    H H18A 0.7258 -0.1494 0.3976 0.069 Uiso calc 1 . .
    H H18B 0.8392 -0.0047 0.3909 0.069 Uiso calc 1 . .
    H H18C 0.9252 -0.1109 0.4039 0.069 Uiso calc 1 . .
    C C19 0.5967(3) 0.1584(2) 0.42272(13) 0.0290(6) Uani d 1 . .
    H H19 0.6217 0.0766 0.4166 0.035 Uiso calc 1 . .
    C C20 0.4130(4) 0.1287(3) 0.40018(18) 0.0467(8) Uani d 1 . .
    H H20A 0.3450 0.0522 0.4228 0.070 Uiso calc 1 . .
    H H20B 0.4012 0.1145 0.3484 0.070 Uiso calc 1 . .
    H H20C 0.3751 0.2003 0.4149 0.070 Uiso calc 1 . .
    C C21 0.6171(4) 0.1952(3) 0.50277(14) 0.0486(9) Uani d 1 . .
    H H21A 0.5929 0.2749 0.5118 0.073 Uiso calc 1 . .
    H H21B 0.7321 0.2064 0.5185 0.073 Uiso calc 1 . .
    H H21C 0.5392 0.1280 0.5290 0.073 Uiso calc 1 . .
    C C22 0.9557(3) 0.3395(2) 0.41777(13) 0.0286(6) Uani d 1 . .
    H H22 0.9246 0.3756 0.4631 0.034 Uiso calc 1 . .
    C C23 1.0335(4) 0.2414(3) 0.44175(15) 0.0397(7) Uani d 1 . .
    H H23A 1.0703 0.2024 0.4002 0.059 Uiso calc 1 . .
    H H23B 0.9504 0.1757 0.4669 0.059 Uiso calc 1 . .
    H H23C 1.1299 0.2831 0.4736 0.059 Uiso calc 1 . .
    C C24 1.0893(3) 0.4526(3) 0.38677(14) 0.0364(7) Uani d 1 . .
    H H24A 1.1806 0.4887 0.4218 0.055 Uiso calc 1 . .
    H H24B 1.0390 0.5175 0.3750 0.055 Uiso calc 1 . .
    H H24C 1.1334 0.4236 0.3437 0.055 Uiso calc 1 . .
    C C25 0.6831(3) 0.4212(2) 0.34999(13) 0.0258(6) Uani d 1 . .
    H H25 0.7695 0.4766 0.3192 0.031 Uiso calc 1 . .
    C C26 0.6873(4) 0.5007(3) 0.41963(14) 0.0450(8) Uani d 1 . .
    H H26A 0.6597 0.5772 0.4092 0.067 Uiso calc 1 . .
    H H26B 0.7994 0.5251 0.4417 0.067 Uiso calc 1 . .
    H H26C 0.6053 0.4502 0.4522 0.067 Uiso calc 1 . .
    C C27 0.5152(4) 0.3988(3) 0.31189(15) 0.0392(7) Uani d 1 . .
    H H27A 0.4243 0.3572 0.3434 0.059 Uiso calc 1 . .
    H H27B 0.5082 0.3445 0.2688 0.059 Uiso calc 1 . .
    H H27C 0.5050 0.4803 0.2990 0.059 Uiso calc 1 . .
loop_
    _atom_site_aniso_label
    _atom_site_aniso_U_11
    _atom_site_aniso_U_22
    _atom_site_aniso_U_33
    _atom_site_aniso_U_12
    _atom_site_aniso_U_13
    _atom_site_aniso_U_23
    Br1 0.02088(14) 0.03279(18) 0.02927(15) 0.00846(11) 0.00155(11) 0.00149(12)
    Si1 0.0195(4) 0.0190(4) 0.0191(4) 0.0060(3) 0.0012(3) 0.0007(3)
    Si2 0.0215(4) 0.0220(4) 0.0204(4) 0.0066(3) 0.0003(3) 0.0017(3)
    Si3 0.0256(4) 0.0192(4) 0.0247(4) 0.0076(3) 0.0019(3) 0.0009(3)
    Si4 0.0255(4) 0.0205(4) 0.0195(4) 0.0075(3) 0.0028(3) 0.0008(3)
    C1 0.0272(14) 0.0233(15) 0.0229(14) 0.0060(12) 0.0038(11) 0.0043(11)
    C2 0.0326(16) 0.0281(17) 0.0391(17) 0.0031(13) -0.0053(13) 0.0016(13)
    C3 0.0416(18) 0.0255(16) 0.0336(16) 0.0103(13) 0.0054(13) 0.0078(13)
    C4 0.0325(15) 0.0280(16) 0.0199(13) 0.0110(12) -0.0005(11) -0.0002(11)
    C5 0.0398(18) 0.049(2) 0.0266(15) 0.0205(15) 0.0080(13) 0.0018(14)
    C6 0.0447(18) 0.047(2) 0.0228(15) 0.0122(15) -0.0018(13) -0.0007(14)
    C7 0.0234(15) 0.0325(17) 0.0306(15) 0.0091(12) -0.0023(12) 0.0033(13)
    C8 0.0280(16) 0.044(2) 0.059(2) 0.0136(14) -0.0057(15) 0.0083(16)
    C9 0.0287(16) 0.0406(19) 0.0425(18) 0.0022(14) -0.0059(13) 0.0037(14)
    C10 0.0392(17) 0.0255(16) 0.0284(15) 0.0138(13) 0.0009(13) -0.0026(12)
    C11 0.053(2) 0.0409(19) 0.0339(16) 0.0245(15) 0.0101(15) 0.0006(14)
    C12 0.055(2) 0.0358(19) 0.0371(17) 0.0182(16) -0.0091(15) -0.0096(14)
    C13 0.0281(15) 0.0207(15) 0.0328(15) 0.0053(12) 0.0030(12) 0.0029(12)
    C14 0.0303(17) 0.044(2) 0.052(2) 0.0098(14) 0.0021(14) 0.0088(15)
    C15 0.0404(18) 0.0301(17) 0.0447(18) 0.0030(14) 0.0061(14) 0.0067(14)
    C16 0.0312(15) 0.0220(16) 0.0371(16) 0.0119(12) -0.0010(12) 0.0045(12)
    C17 0.0431(18) 0.0310(18) 0.0456(18) 0.0180(14) 0.0007(15) 0.0072(14)
    C18 0.062(2) 0.042(2) 0.0410(18) 0.0268(17) -0.0133(16) -0.0041(15)
    C19 0.0364(16) 0.0218(16) 0.0287(15) 0.0086(12) 0.0091(12) 0.0038(12)
    C20 0.0369(18) 0.0338(19) 0.069(2) 0.0089(14) 0.0210(16) 0.0101(16)
    C21 0.075(2) 0.036(2) 0.0324(17) 0.0132(17) 0.0229(16) 0.0069(14)
    C22 0.0327(16) 0.0310(17) 0.0212(14) 0.0097(13) -0.0035(12) -0.0036(12)
    C23 0.0491(19) 0.042(2) 0.0312(16) 0.0197(15) -0.0109(14) -0.0033(14)
    C24 0.0348(17) 0.0362(18) 0.0322(16) 0.0041(14) -0.0043(13) -0.0040(13)
    C25 0.0347(16) 0.0231(15) 0.0211(13) 0.0117(12) 0.0018(12) -0.0006(11)
    C26 0.077(2) 0.0380(19) 0.0302(16) 0.0336(17) -0.0023(16) -0.0064(14)
    C27 0.0388(18) 0.0384(19) 0.0464(18) 0.0213(14) -0.0010(14) 0.0007(15)
_geom_special_details
;
 All esds (except the esd in the dihedral angle between two l.s. planes)
 are estimated using the full covariance matrix.  The cell esds are taken
 into account individually in the estimation of esds in distances, angles
 and torsion angles; correlations between esds in cell parameters are only
 used when they are defined by crystal symmetry.  An approximate (isotropic)
 treatment of cell esds is used for estimating esds involving l.s. planes.
;
loop_
    _geom_bond_atom_site_label_1
    _geom_bond_atom_site_label_2
    _geom_bond_site_symmetry_2
    _geom_bond_distance
    _geom_bond_publ_flag
    Br1 Si1 . 2.3185(7) ?
    Si1 Si2 . 2.4430(10) ?
    Si1 Si3 . 2.4448(10) ?
    Si1 Si4 . 2.4628(9) ?
    Si2 C4 . 1.908(2) ?
    Si2 C7 . 1.913(3) ?
    Si2 C1 . 1.914(3) ?
    Si3 C10 . 1.899(3) ?
    Si3 C13 . 1.899(3) ?
    Si3 C16 . 1.903(3) ?
    Si4 C22 . 1.909(3) ?
    Si4 C25 . 1.910(3) ?
    Si4 C19 . 1.911(3) ?
    C1 C2 . 1.532(3) ?
    C1 C3 . 1.543(4) ?
    C1 H1 . 1.0000 ?
    C2 H2A . 0.9800 ?
    C2 H2B . 0.9800 ?
    C2 H2C . 0.9800 ?
    C3 H3A . 0.9800 ?
    C3 H3B . 0.9800 ?
    C3 H3C . 0.9800 ?
    C4 C5 . 1.528(4) ?
    C4 C6 . 1.536(4) ?
    C4 H4 . 1.0000 ?
    C5 H5A . 0.9800 ?
    C5 H5B . 0.9800 ?
    C5 H5C . 0.9800 ?
    C6 H6A . 0.9800 ?
    C6 H6B . 0.9800 ?
    C6 H6C . 0.9800 ?
    C7 C9 . 1.543(4) ?
    C7 C8 . 1.544(4) ?
    C7 H7 . 1.0000 ?
    C8 H8A . 0.9800 ?
    C8 H8B . 0.9800 ?
    C8 H8C . 0.9800 ?
    C9 H9A . 0.9800 ?
    C9 H9B . 0.9800 ?
    C9 H9C . 0.9800 ?
    C10 C11 . 1.534(4) ?
    C10 C12 . 1.541(4) ?
    C10 H10 . 1.0000 ?
    C11 H11A . 0.9800 ?
    C11 H11B . 0.9800 ?
    C11 H11C . 0.9800 ?
    C12 H12A . 0.9800 ?
    C12 H12B . 0.9800 ?
    C12 H12C . 0.9800 ?
    C13 C14 . 1.531(4) ?
    C13 C15 . 1.541(4) ?
    C13 H13 . 1.0000 ?
    C14 H14A . 0.9800 ?
    C14 H14B . 0.9800 ?
    C14 H14C . 0.9800 ?
    C15 H15A . 0.9800 ?
    C15 H15B . 0.9800 ?
    C15 H15C . 0.9800 ?
    C16 C17 . 1.533(4) ?
    C16 C18 . 1.543(4) ?
    C16 H16 . 1.0000 ?
    C17 H17A . 0.9800 ?
    C17 H17B . 0.9800 ?
    C17 H17C . 0.9800 ?
    C18 H18A . 0.9800 ?
    C18 H18B . 0.9800 ?
    C18 H18C . 0.9800 ?
    C19 C20 . 1.530(4) ?
    C19 C21 . 1.539(4) ?
    C19 H19 . 1.0000 ?
    C20 H20A . 0.9800 ?
    C20 H20B . 0.9800 ?
    C20 H20C . 0.9800 ?
    C21 H21A . 0.9800 ?
    C21 H21B . 0.9800 ?
    C21 H21C . 0.9800 ?
    C22 C23 . 1.525(4) ?
    C22 C24 . 1.538(4) ?
    C22 H22 . 1.0000 ?
    C23 H23A . 0.9800 ?
    C23 H23B . 0.9800 ?
    C23 H23C . 0.9800 ?
    C24 H24A . 0.9800 ?
    C24 H24B . 0.9800 ?
    C24 H24C . 0.9800 ?
    C25 C27 . 1.525(4) ?
    C25 C26 . 1.543(3) ?
    C25 H25 . 1.0000 ?
    C26 H26A . 0.9800 ?
    C26 H26B . 0.9800 ?
    C26 H26C . 0.9800 ?
    C27 H27A . 0.9800 ?
    C27 H27B . 0.9800 ?
    C27 H27C . 0.9800 ?
loop_
    _geom_angle_atom_site_label_1
    _geom_angle_atom_site_label_2
    _geom_angle_atom_site_label_3
    _geom_angle_site_symmetry_1
    _geom_angle_site_symmetry_3
    _geom_angle
    _geom_angle_publ_flag
    Br1 Si1 Si2 . . 103.77(3) ?
    Br1 Si1 Si3 . . 98.44(3) ?
    Si2 Si1 Si3 . . 116.55(3) ?
    Br1 Si1 Si4 . . 102.65(3) ?
    Si2 Si1 Si4 . . 115.02(4) ?
    Si3 Si1 Si4 . . 116.59(4) ?
    C4 Si2 C7 . . 108.70(11) ?
    C4 Si2 C1 . . 111.49(12) ?
    C7 Si2 C1 . . 109.69(11) ?
    C4 Si2 Si1 . . 112.06(9) ?
    C7 Si2 Si1 . . 106.40(9) ?
    C1 Si2 Si1 . . 108.35(8) ?
    C10 Si3 C13 . . 111.22(12) ?
    C10 Si3 C16 . . 109.44(12) ?
    C13 Si3 C16 . . 111.50(12) ?
    C10 Si3 Si1 . . 107.75(9) ?
    C13 Si3 Si1 . . 109.78(8) ?
    C16 Si3 Si1 . . 106.98(9) ?
    C22 Si4 C25 . . 104.78(12) ?
    C22 Si4 C19 . . 106.42(12) ?
    C25 Si4 C19 . . 111.59(12) ?
    C22 Si4 Si1 . . 112.92(8) ?
    C25 Si4 Si1 . . 111.74(8) ?
    C19 Si4 Si1 . . 109.24(8) ?
    C2 C1 C3 . . 107.7(2) ?
    C2 C1 Si2 . . 115.52(18) ?
    C3 C1 Si2 . . 114.54(18) ?
    C2 C1 H1 . . 106.1 ?
    C3 C1 H1 . . 106.1 ?
    Si2 C1 H1 . . 106.1 ?
    C1 C2 H2A . . 109.5 ?
    C1 C2 H2B . . 109.5 ?
    H2A C2 H2B . . 109.5 ?
    C1 C2 H2C . . 109.5 ?
    H2A C2 H2C . . 109.5 ?
    H2B C2 H2C . . 109.5 ?
    C1 C3 H3A . . 109.5 ?
    C1 C3 H3B . . 109.5 ?
    H3A C3 H3B . . 109.5 ?
    C1 C3 H3C . . 109.5 ?
    H3A C3 H3C . . 109.5 ?
    H3B C3 H3C . . 109.5 ?
    C5 C4 C6 . . 108.5(2) ?
    C5 C4 Si2 . . 114.13(17) ?
    C6 C4 Si2 . . 114.24(19) ?
    C5 C4 H4 . . 106.5 ?
    C6 C4 H4 . . 106.5 ?
    Si2 C4 H4 . . 106.5 ?
    C4 C5 H5A . . 109.5 ?
    C4 C5 H5B . . 109.5 ?
    H5A C5 H5B . . 109.5 ?
    C4 C5 H5C . . 109.5 ?
    H5A C5 H5C . . 109.5 ?
    H5B C5 H5C . . 109.5 ?
    C4 C6 H6A . . 109.5 ?
    C4 C6 H6B . . 109.5 ?
    H6A C6 H6B . . 109.5 ?
    C4 C6 H6C . . 109.5 ?
    H6A C6 H6C . . 109.5 ?
    H6B C6 H6C . . 109.5 ?
    C9 C7 C8 . . 109.7(2) ?
    C9 C7 Si2 . . 115.43(18) ?
    C8 C7 Si2 . . 114.49(19) ?
    C9 C7 H7 . . 105.4 ?
    C8 C7 H7 . . 105.4 ?
    Si2 C7 H7 . . 105.4 ?
    C7 C8 H8A . . 109.5 ?
    C7 C8 H8B . . 109.5 ?
    H8A C8 H8B . . 109.5 ?
    C7 C8 H8C . . 109.5 ?
    H8A C8 H8C . . 109.5 ?
    H8B C8 H8C . . 109.5 ?
    C7 C9 H9A . . 109.5 ?
    C7 C9 H9B . . 109.5 ?
    H9A C9 H9B . . 109.5 ?
    C7 C9 H9C . . 109.5 ?
    H9A C9 H9C . . 109.5 ?
    H9B C9 H9C . . 109.5 ?
    C11 C10 C12 . . 110.3(2) ?
    C11 C10 Si3 . . 112.34(19) ?
    C12 C10 Si3 . . 115.08(19) ?
    C11 C10 H10 . . 106.1 ?
    C12 C10 H10 . . 106.1 ?
    Si3 C10 H10 . . 106.1 ?
    C10 C11 H11A . . 109.5 ?
    C10 C11 H11B . . 109.5 ?
    H11A C11 H11B . . 109.5 ?
    C10 C11 H11C . . 109.5 ?
    H11A C11 H11C . . 109.5 ?
    H11B C11 H11C . . 109.5 ?
    C10 C12 H12A . . 109.5 ?
    C10 C12 H12B . . 109.5 ?
    H12A C12 H12B . . 109.5 ?
    C10 C12 H12C . . 109.5 ?
    H12A C12 H12C . . 109.5 ?
    H12B C12 H12C . . 109.5 ?
    C14 C13 C15 . . 109.5(2) ?
    C14 C13 Si3 . . 112.65(19) ?
    C15 C13 Si3 . . 116.31(18) ?
    C14 C13 H13 . . 105.9 ?
    C15 C13 H13 . . 105.9 ?
    Si3 C13 H13 . . 105.9 ?
    C13 C14 H14A . . 109.5 ?
    C13 C14 H14B . . 109.5 ?
    H14A C14 H14B . . 109.5 ?
    C13 C14 H14C . . 109.5 ?
    H14A C14 H14C . . 109.5 ?
    H14B C14 H14C . . 109.5 ?
    C13 C15 H15A . . 109.5 ?
    C13 C15 H15B . . 109.5 ?
    H15A C15 H15B . . 109.5 ?
    C13 C15 H15C . . 109.5 ?
    H15A C15 H15C . . 109.5 ?
    H15B C15 H15C . . 109.5 ?
    C17 C16 C18 . . 108.9(2) ?
    C17 C16 Si3 . . 116.29(19) ?
    C18 C16 Si3 . . 112.56(18) ?
    C17 C16 H16 . . 106.1 ?
    C18 C16 H16 . . 106.1 ?
    Si3 C16 H16 . . 106.1 ?
    C16 C17 H17A . . 109.5 ?
    C16 C17 H17B . . 109.5 ?
    H17A C17 H17B . . 109.5 ?
    C16 C17 H17C . . 109.5 ?
    H17A C17 H17C . . 109.5 ?
    H17B C17 H17C . . 109.5 ?
    C16 C18 H18A . . 109.5 ?
    C16 C18 H18B . . 109.5 ?
    H18A C18 H18B . . 109.5 ?
    C16 C18 H18C . . 109.5 ?
    H18A C18 H18C . . 109.5 ?
    H18B C18 H18C . . 109.5 ?
    C20 C19 C21 . . 109.0(2) ?
    C20 C19 Si4 . . 113.92(19) ?
    C21 C19 Si4 . . 114.62(19) ?
    C20 C19 H19 . . 106.2 ?
    C21 C19 H19 . . 106.2 ?
    Si4 C19 H19 . . 106.2 ?
    C19 C20 H20A . . 109.5 ?
    C19 C20 H20B . . 109.5 ?
    H20A C20 H20B . . 109.5 ?
    C19 C20 H20C . . 109.5 ?
    H20A C20 H20C . . 109.5 ?
    H20B C20 H20C . . 109.5 ?
    C19 C21 H21A . . 109.5 ?
    C19 C21 H21B . . 109.5 ?
    H21A C21 H21B . . 109.5 ?
    C19 C21 H21C . . 109.5 ?
    H21A C21 H21C . . 109.5 ?
    H21B C21 H21C . . 109.5 ?
    C23 C22 C24 . . 110.6(2) ?
    C23 C22 Si4 . . 116.47(19) ?
    C24 C22 Si4 . . 115.61(18) ?
    C23 C22 H22 . . 104.1 ?
    C24 C22 H22 . . 104.1 ?
    Si4 C22 H22 . . 104.1 ?
    C22 C23 H23A . . 109.5 ?
    C22 C23 H23B . . 109.5 ?
    H23A C23 H23B . . 109.5 ?
    C22 C23 H23C . . 109.5 ?
    H23A C23 H23C . . 109.5 ?
    H23B C23 H23C . . 109.5 ?
    C22 C24 H24A . . 109.5 ?
    C22 C24 H24B . . 109.5 ?
    H24A C24 H24B . . 109.5 ?
    C22 C24 H24C . . 109.5 ?
    H24A C24 H24C . . 109.5 ?
    H24B C24 H24C . . 109.5 ?
    C27 C25 C26 . . 108.5(2) ?
    C27 C25 Si4 . . 117.05(18) ?
    C26 C25 Si4 . . 112.35(18) ?
    C27 C25 H25 . . 106.0 ?
    C26 C25 H25 . . 106.0 ?
    Si4 C25 H25 . . 106.0 ?
    C25 C26 H26A . . 109.5 ?
    C25 C26 H26B . . 109.5 ?
    H26A C26 H26B . . 109.5 ?
    C25 C26 H26C . . 109.5 ?
    H26A C26 H26C . . 109.5 ?
    H26B C26 H26C . . 109.5 ?
    C25 C27 H27A . . 109.5 ?
    C25 C27 H27B . . 109.5 ?
    H27A C27 H27B . . 109.5 ?
    C25 C27 H27C . . 109.5 ?
    H27A C27 H27C . . 109.5 ?
    H27B C27 H27C . . 109.5 ?
loop_
    _geom_torsion_atom_site_label_1
    _geom_torsion_atom_site_label_2
    _geom_torsion_atom_site_label_3
    _geom_torsion_atom_site_label_4
    _geom_torsion_site_symmetry_1
    _geom_torsion_site_symmetry_2
    _geom_torsion_site_symmetry_3
    _geom_torsion_site_symmetry_4
    _geom_torsion
    _geom_torsion_publ_flag
    C13 Si3 C10 C11 . . . . -172.26(19) ?
    C16 Si3 C10 C11 . . . . -48.6(2) ?
    Si1 Si3 C10 C11 . . . . 67.4(2) ?
    C13 Si3 C10 C12 . . . . -44.9(2) ?
    C16 Si3 C10 C12 . . . . 78.8(2) ?
    Si1 Si3 C10 C12 . . . . -165.25(18) ?
    C10 Si3 C13 C14 . . . . -52.9(2) ?
    C16 Si3 C13 C14 . . . . -175.32(19) ?
    Si1 Si3 C13 C14 . . . . 66.3(2) ?
    C10 Si3 C13 C15 . . . . 74.7(2) ?
    C16 Si3 C13 C15 . . . . -47.8(2) ?
    Si1 Si3 C13 C15 . . . . -166.17(17) ?
loop_
    _geom_hbond_atom_site_label_D
    _geom_hbond_atom_site_label_H
    _geom_hbond_atom_site_label_A
    _geom_hbond_site_symmetry_A
    _geom_hbond_distance_DH
    _geom_hbond_distance_HA
    _geom_hbond_distance_DA
    _geom_hbond_angle_DHA
    C5 H5B Br1 . 0.98 2.80 3.711(3) 155
    C16 H16 Br1 . 1.00 2.84 3.584(3) 131
    C23 H23A Br1 . 0.98 2.87 3.685(3) 142
    C24 H24C Br1 . 0.98 2.93 3.726(3) 139
_shelx_hkl_file
;
  -1   0   0   14.02    0.72
  -1   0   0   13.28    0.74
   1   0   0   15.16    0.75
   1   0   0   13.47    0.82
  -2   0   0    0.39    0.75
   2   0   0    1.21    1.00
   2   0   0    0.85    0.72
   3   0   0   62.07    2.89
   3   0   0   61.40    2.46
  -4   0   0   32.87    2.08
   4   0   0   30.29    1.84
   4   0   0   33.37    2.33
  -5   0   0    1.74    1.61
   5   0   0    2.98    1.41
   5   0   0    2.58    1.71
  -6   0   0   22.81    2.41
   6   0   0   25.05    2.20
   6   0   0   22.98    2.56
  -7   0   0   12.21    2.24
   7   0   0   14.29    1.96
   7   0   0   13.35    2.47
  -8   0   0   29.49    3.08
  -8   0   0   28.37    2.92
   8   0   0   24.52    2.70
   8   0   0   30.06    3.42
  -9   0   0   12.50    3.19
  -9   0   0   17.16    3.17
   9   0   0   14.85    2.67
  10  -1   0    7.08    3.00
 -10   1   0    7.45    2.96
 -10   1   0   15.43    3.32
   9  -1   0    8.90    2.35
  -9   1   0    6.09    2.63
   8  -1   0    3.55    1.99
  -8   1   0    1.18    2.15
   7  -1   0   16.13    2.02
  -7   1   0   11.75    2.49
   6  -1   0    8.28    1.70
  -6   1   0    8.04    1.88
   5  -1   0   -0.23    1.41
   5  -1   0    1.53    1.27
  -5   1   0    3.24    1.58
   4  -1   0   10.56    1.46
   4  -1   0    9.55    1.39
  -4   1   0    9.38    1.50
   3  -1   0  801.31   24.97
   3  -1   0  848.57   23.47
  -3   1   0  813.40   23.60
   2  -1   0   84.48    2.83
  -2   1   0   84.10    2.93
   1  -1   0  174.82    4.98
   1  -1   0  170.91    4.88
  -1   1   0  169.01    5.00
   0  -1   0   95.56    2.90
   0  -1   0  104.54    2.98
  -1  -1   0    5.05    0.81
  -1  -1   0    4.40    0.64
  -1  -1   0    4.07    0.58
  -1  -1   0    5.08    0.56
   1   1   0    5.11    0.95
   1   1   0    5.16    0.61
   1   1   0    3.41    0.48
  -2  -1   0  250.86    7.09
  -2  -1   0  248.81    7.44
  -2  -1   0  253.76    7.63
   2   1   0  245.56    7.71
   2   1   0  246.58    8.21
   2   1   0  250.06    7.31
  -3  -1   0  377.76   10.78
  -3  -1   0  383.59   11.63
  -3  -1   0  395.36   11.53
   3   1   0  381.60   12.57
   3   1   0  405.91   11.64
   3   1   0  386.32   11.98
  -4  -1   0  121.62    4.51
  -4  -1   0  111.18    4.30
   4   1   0  115.31    4.89
   4   1   0  110.72    4.10
  -5  -1   0    3.77    1.58
  -5  -1   0    3.94    1.52
   5   1   0    3.19    1.75
   5   1   0    3.05    1.37
  -6  -1   0    8.93    1.94
  -6  -1   0   12.97    2.20
   6   1   0   12.94    1.92
   6   1   0   11.71    2.39
  -7  -1   0   85.99    4.51
  -7  -1   0   93.48    4.64
   7   1   0   92.61    5.09
   7   1   0   86.68    4.21
  -8  -1   0    5.77    2.39
  -8  -1   0    3.32    2.29
   8   1   0    7.75    2.21
   8   1   0    3.94    2.65
  -9  -1   0    8.28    2.84
  -9  -1   0   11.21    3.09
   9   1   0    6.64    2.78
   9   1   0    6.56    3.31
  10  -2   0    3.19    2.60
 -10   2   0    1.84    2.79
   9  -2   0   19.61    2.72
  -9   2   0   15.32    3.05
   8  -2   0    9.79    1.99
  -8   2   0   15.94    2.61
   7  -2   0   58.53    3.31
  -7   2   0   56.20    3.58
   6  -2   0  186.74    6.69
  -6   2   0  182.61    6.82
   5  -2   0    4.30    1.37
  -5   2   0    2.94    1.62
   4  -2   0   -0.35    1.04
  -4   2   0    1.80    1.27
   3  -2   0   22.21    1.48
  -3   2   0   28.85    1.67
   2  -2   0   -0.23    0.72
   2  -2   0    1.00    0.82
   2  -2   0    2.07    0.89
  -2   2   0    1.30    0.78
   1  -2   0   36.66    1.27
   1  -2   0   33.90    1.45
  -1   2   0   35.19    1.29
  -1   2   0   34.83    1.63
   0  -2   0  629.00   16.86
   0  -2   0  569.13   16.13
   0  -2   0  613.40   16.88
   0   2   0  634.17   17.47
   0   2   0  560.39   17.68
  -1  -2   0  154.00    4.63
  -1  -2   0  154.56    4.56
  -1  -2   0  153.95    4.88
  -1  -2   0  152.82    4.30
   1   2   0  149.66    4.91
   1   2   0  147.05    5.31
   1   2   0  152.67    4.46
  -2  -2   0   78.73    2.70
  -2  -2   0   79.06    2.62
  -2  -2   0   76.90    2.82
  -2  -2   0   77.83    3.09
   2   2   0   82.91    3.52
   2   2   0   77.14    2.70
   2   2   0   77.66    2.85
  -3  -2   0   82.91    3.05
  -3  -2   0   86.42    3.47
  -3  -2   0   83.82    3.25
  -3  -2   0   74.41    2.67
   3   2   0   80.27    3.06
   3   2   0   76.85    2.94
   3   2   0   82.41    3.82
  -4  -2   0  317.45   10.09
  -4  -2   0  334.96    9.57
  -4  -2   0  295.85    9.59
   4   2   0  320.16   11.19
   4   2   0  323.31    9.83
   4   2   0  326.58   10.37
  -5  -2   0    1.42    1.81
  -5  -2   0    0.71    1.30
  -5  -2   0    3.28    1.70
   5   2   0   -0.21    1.41
   5   2   0   -1.92    1.91
  -6  -2   0   93.97    4.51
  -6  -2   0   96.86    4.46
   6   2   0   91.02    4.13
   6   2   0   79.73    4.64
  -7  -2   0   -0.36    2.09
  -7  -2   0   -0.50    2.23
   7   2   0    0.14    2.44
   7   2   0   -2.27    1.82
  -8  -2   0    4.23    2.75
  -8  -2   0    8.22    2.61
   8   2   0    4.33    2.43
   8   2   0    7.68    2.74
  -9  -2   0   23.23    3.54
  -9  -2   0   28.50    3.48
   9   2   0   23.61    3.17
   9   2   0   15.52    3.63
  10  -3   0    9.45    2.59
 -10   3   0    4.82    2.81
   9  -3   0    6.08    2.21
  -9   3   0    7.37    2.52
   8  -3   0   48.94    3.19
  -8   3   0   43.65    3.43
   7  -3   0    6.63    1.87
  -7   3   0    8.51    2.13
   6  -3   0    2.51    1.67
  -6   3   0    4.06    1.82
   5  -3   0   40.71    2.38
  -5   3   0   43.97    2.54
   4  -3   0    2.06    1.19
   4  -3   0    2.51    1.06
  -4   3   0    4.16    1.16
   3  -3   0  145.82    4.71
   3  -3   0  149.76    5.13
  -3   3   0  144.21    4.37
  -3   3   0  143.41    4.80
   2  -3   0  119.93    3.97
  -2   3   0  118.41    4.42
  -2   3   0  117.83    3.85
   1  -3   0    6.88    0.59
   1  -3   0    8.22    1.09
  -1   3   0    7.34    1.31
   0  -3   0  698.55   19.21
   0  -3   0  632.90   18.12
   0  -3   0  634.17   17.64
   0   3   0  677.11   21.03
   0   3   0  698.23   19.31
  -1  -3   0  618.65   17.55
  -1  -3   0  547.90   16.30
  -1  -3   0  635.00   16.72
  -1  -3   0  661.05   18.02
   1   3   0  569.44   18.38
   1   3   0  649.17   17.56
  -2  -3   0   15.29    1.13
  -2  -3   0   14.67    1.71
  -2  -3   0   16.07    1.35
  -2  -3   0   14.45    1.22
   2   3   0   17.41    1.85
   2   3   0   17.84    1.18
   2   3   0   15.09    1.12
  -3  -3   0   87.62    3.78
  -3  -3   0   88.36    3.42
  -3  -3   0   87.83    3.06
   3   3   0   94.60    3.59
   3   3   0   88.20    3.28
   3   3   0   93.51    4.29
  -4  -3   0    0.24    1.07
  -4  -3   0    1.26    1.73
  -4  -3   0    2.05    1.46
   4   3   0   -0.14    1.87
   4   3   0    1.20    1.22
   4   3   0   -1.39    1.42
  -5  -3   0    0.24    1.73
  -5  -3   0   -0.28    1.92
   5   3   0    0.03    1.89
   5   3   0    2.87    1.50
  -6  -3   0   32.90    2.94
  -6  -3   0   31.90    2.76
   6   3   0   28.24    2.44
   6   3   0   35.15    3.42
  -7  -3   0   92.80    4.78
  -7  -3   0   89.42    4.81
   7   3   0   94.22    4.60
   7   3   0   82.61    5.19
  -8  -3   0   -2.18    2.72
  -8  -3   0    0.79    2.75
   8   3   0   -2.37    2.29
   8   3   0    1.38    3.01
  10  -4   0   21.65    2.82
 -10   4   0   16.23    3.14
   9  -4   0   17.04    2.58
  -9   4   0   18.52    2.86
   8  -4   0    1.05    1.83
  -8   4   0   -0.69    2.05
   7  -4   0   14.83    2.02
  -7   4   0   11.40    2.15
   6  -4   0   44.55    2.68
  -6   4   0   41.08    2.73
   5  -4   0  186.04    6.26
   5  -4   0  180.79    6.33
   5  -4   0  183.40    6.40
  -5   4   0  184.28    6.51
   4  -4   0   32.69    1.96
   4  -4   0   30.60    1.81
   4  -4   0   28.20    1.59
  -4   4   0   30.44    1.42
  -4   4   0   31.97    1.99
   3  -4   0   16.77    1.27
   3  -4   0   19.65    1.47
  -3   4   0   17.75    1.34
   2  -4   0  172.53    5.13
   2  -4   0  168.95    5.48
  -2   4   0  168.02    6.12
  -2   4   0  170.78    5.28
   1  -4   0  260.95    7.26
   1  -4   0  256.57    7.84
  -1   4   0  260.73    8.92
  -1   4   0  253.44    7.36
   0  -4   0   58.25    1.75
   0  -4   0   59.88    2.35
   0  -4   0   51.91    2.57
   0   4   0   58.53    1.78
  -1  -4   0    6.98    1.55
  -1  -4   0    5.95    0.81
  -1  -4   0    5.31    0.83
  -1  -4   0    4.14    0.99
   1   4   0    5.77    0.72
   1   4   0    4.88    1.66
  -2  -4   0   66.33    2.56
  -2  -4   0   60.42    2.98
  -2  -4   0   64.20    2.40
  -2  -4   0   60.92    2.44
   2   4   0   62.66    3.45
   2   4   0   64.43    2.79
   2   4   0   63.59    2.37
  -3  -4   0  123.13    4.99
  -3  -4   0  121.58    4.12
  -3  -4   0  131.28    4.59
   3   4   0  125.12    4.33
   3   4   0  120.40    5.37
   3   4   0  129.37    4.74
  -4  -4   0  221.01    7.81
  -4  -4   0  222.24    6.86
  -4  -4   0  217.62    7.40
   4   4   0  225.15    8.80
   4   4   0  218.19    7.60
   4   4   0  228.75    7.33
  -5  -4   0   30.84    2.96
  -5  -4   0   36.21    2.71
   5   4   0   32.96    2.34
   5   4   0   37.10    3.31
  -6  -4   0   -2.16    2.20
  -6  -4   0    1.90    2.21
   6   4   0    0.80    1.76
   6   4   0    0.45    2.45
  -7  -4   0    3.06    2.64
  -7  -4   0    7.33    2.78
   7   4   0    0.33    2.53
  -8  -4   0    9.38    3.21
  -8  -4   0    0.33    2.91
   8   4   0    1.52    3.25
  10  -5   0    1.33    2.56
 -10   5   0    4.54    2.64
   9  -5   0   10.85    2.36
  -9   5   0    9.08    2.61
   8  -5   0   86.60    4.38
  -8   5   0   85.47    4.62
   7  -5   0   43.65    2.89
  -7   5   0   40.99    2.91
   6  -5   0    8.05    1.59
  -6   5   0    7.03    1.77
   5  -5   0   12.62    1.67
   5  -5   0   15.14    1.70
  -5   5   0   17.31    1.88
   4  -5   0    0.59    1.06
   4  -5   0    0.00    1.32
  -4   5   0    1.89    1.17
   3  -5   0   28.94    1.57
   3  -5   0   27.30    1.94
  -3   5   0   30.45    1.63
  -3   5   0   27.78    2.16
   2  -5   0  274.93    7.93
   2  -5   0  283.27    8.73
  -2   5   0  277.36    9.65
   1  -5   0   90.04    3.57
   1  -5   0   86.47    2.56
  -1   5   0   83.52    3.94
  -1   5   0   86.83    2.77
   0  -5   0    8.29    1.08
   0  -5   0    9.46    0.51
   0  -5   0    7.89    0.49
   0  -5   0   10.24    1.56
   0   5   0   10.19    2.20
  -1  -5   0  112.98    3.93
  -1  -5   0  110.80    3.50
  -1  -5   0  103.34    4.32
   1   5   0  108.31    4.95
  -2  -5   0   43.18    2.15
  -2  -5   0   47.70    2.14
   2   5   0   47.57    3.23
   2   5   0   44.73    1.93
   2   5   0   46.77    2.40
  -3  -5   0   10.93    1.62
  -3  -5   0    7.86    1.32
  -3  -5   0    7.50    2.12
   3   5   0    8.89    1.27
   3   5   0    7.76    1.45
   3   5   0    7.27    2.21
  -4  -5   0    9.21    2.23
  -4  -5   0    4.21    1.79
   4   5   0    1.65    2.39
   4   5   0    2.27    1.39
  -5  -5   0    2.75    2.39
  -5  -5   0    2.82    1.96
   5   5   0    1.85    2.21
   5   5   0    0.83    1.64
  -6  -5   0   22.84    2.74
  -6  -5   0   33.38    3.44
   6   5   0   26.26    3.23
  -7  -5   0   81.60    5.08
   7   5   0   71.41    5.33
  10  -6   0    7.19    2.62
 -10   6   0    8.61    2.76
   9  -6   0    1.47    2.16
  -9   6   0   -0.89    2.17
   8  -6   0    5.63    1.66
  -8   6   0    4.51    2.12
   7  -6   0   14.64    2.11
  -7   6   0   15.57    2.15
   6  -6   0   13.12    1.76
   6  -6   0   16.75    2.00
  -6   6   0   11.97    1.85
   5  -6   0  225.54    7.42
   5  -6   0  243.41    8.13
  -5   6   0  220.45    8.65
  -5   6   0  241.45    7.98
   4  -6   0   95.69    4.03
   4  -6   0   96.79    3.56
  -4   6   0   98.56    3.79
  -4   6   0   97.94    4.67
   3  -6   0    0.29    0.96
   3  -6   0    2.08    1.35
  -3   6   0    2.79    1.15
  -3   6   0    1.86    1.63
   2  -6   0   54.94    1.99
   2  -6   0   62.89    2.97
  -2   6   0   52.14    2.05
  -2   6   0   59.80    3.31
   1  -6   0  117.27    4.54
   1  -6   0  115.77    3.27
  -1   6   0  113.50    3.34
  -1   6   0  117.96    5.33
   0  -6   0   22.51    1.65
   0  -6   0   22.70    2.06
   0   6   0   15.03    2.40
  -1  -6   0    2.07    0.82
  -1  -6   0    0.66    0.93
  -1  -6   0   -0.47    1.14
  -1  -6   0    1.04    1.78
   1   6   0    3.78    2.28
  -2  -6   0   14.18    1.48
  -2  -6   0   11.30    1.46
  -2  -6   0   11.35    2.26
   2   6   0   12.83    2.58
   2   6   0   11.84    1.24
   2   6   0   14.25    1.62
  -3  -6   0    8.08    2.23
  -3  -6   0    9.90    1.38
   3   6   0   10.78    1.64
   3   6   0   11.89    2.57
  -4  -6   0   40.63    3.29
   4   6   0   50.08    3.85
  -5  -6   0    2.21    2.29
   5   6   0    8.60    2.56
  -6  -6   0    8.37    2.77
   6   6   0   16.21    3.30
  -7  -6   0   22.18    3.48
   7   6   0   29.86    4.27
  10  -7   0    2.78    2.53
 -10   7   0    3.24    2.90
   9  -7   0    1.36    2.15
  -9   7   0    1.19    2.22
   8  -7   0   44.96    3.11
  -8   7   0   48.23    3.43
   7  -7   0   20.40    2.63
   7  -7   0   16.45    2.01
  -7   7   0   19.46    2.29
   6  -7   0   38.12    2.58
   6  -7   0   34.29    2.75
  -6   7   0   40.81    3.28
  -6   7   0   45.31    2.83
   5  -7   0   94.62    4.28
  -5   7   0   91.78    4.74
  -5   7   0   93.69    3.99
   4  -7   0  171.71    5.62
   4  -7   0  180.13    6.43
  -4   7   0  162.73    6.94
  -4   7   0  176.56    5.98
   3  -7   0   15.01    1.94
   3  -7   0   13.90    1.26
  -3   7   0   10.23    1.38
  -3   7   0   15.76    2.24
   2  -7   0   72.28    2.41
   2  -7   0   75.59    3.64
  -2   7   0   72.69    4.11
  -2   7   0   74.14    2.65
   1  -7   0   41.92    2.75
  -1   7   0   44.97    3.52
   0  -7   0   12.75    1.51
   0  -7   0   11.59    2.08
   0   7   0   17.10    2.83
  -1  -7   0   45.52    2.44
  -1  -7   0   52.78    3.36
   1   7   0   48.13    3.95
  -2  -7   0   37.47    2.33
  -2  -7   0   40.20    3.19
   2   7   0   36.77    3.60
   2   7   0   38.43    2.59
  -3  -7   0   35.20    3.18
   3   7   0   35.62    3.57
   3   7   0   38.49    2.64
  -4  -7   0   24.51    2.96
   4   7   0   28.80    3.32
  -5  -7   0    4.63    2.73
   5   7   0    5.65    3.03
  -6  -7   0    2.05    3.00
   6   7   0    0.08    3.46
   9  -8   0    2.23    2.36
  -9   8   0   -2.33    2.64
   8  -8   0   32.72    2.68
  -8   8   0   31.73    3.70
  -8   8   0   37.51    3.20
   7  -8   0   91.80    4.58
   7  -8   0   94.20    4.26
  -7   8   0   90.08    4.45
  -7   8   0   88.96    5.20
   6  -8   0    2.18    1.80
   6  -8   0    0.59    1.51
  -6   8   0   -1.11    2.09
  -6   8   0   -0.05    1.87
   5  -8   0   17.37    2.08
   5  -8   0   18.98    1.84
  -5   8   0   18.06    2.61
  -5   8   0   16.33    2.09
   4  -8   0    1.13    1.31
   4  -8   0    3.80    1.77
  -4   8   0    2.78    1.93
  -4   8   0    1.79    1.57
   3  -8   0    6.30    1.75
  -3   8   0    4.92    2.19
   2  -8   0   16.86    2.18
  -2   8   0   12.70    2.67
   1  -8   0  222.18    7.88
   0  -8   0    7.85    1.82
   0   8   0    4.16    2.62
  -1  -8   0   13.39    2.18
  -1  -8   0   10.12    1.71
   1   8   0    8.47    3.16
  -2  -8   0    0.70    2.17
  -2  -8   0   -1.05    1.46
   2   8   0    1.57    1.79
   2   8   0   -0.16    2.60
  -3  -8   0    6.75    2.46
   3   8   0    5.17    2.60
  -4  -8   0    2.92    2.69
   4   8   0    2.87    2.99
  -5  -8   0   26.17    3.66
   5   8   0   23.06    3.90
  -6  -8   0    0.43    3.57
   6   8   0    0.23    3.91
   9  -9   0    1.40    2.32
  -9   9   0    1.14    2.87
  -9   9   0    4.43    2.86
   8  -9   0   12.56    2.65
   8  -9   0   12.20    2.23
  -8   9   0   12.13    3.26
  -8   9   0   12.87    2.61
   7  -9   0    1.90    1.95
   7  -9   0    1.56    1.84
  -7   9   0    0.97    2.33
  -7   9   0    1.63    2.33
   6  -9   0    0.95    1.79
  -6   9   0    3.76    2.46
   5  -9   0   27.80    2.68
  -5   9   0   24.73    2.91
   4  -9   0  149.87    5.99
  -4   9   0  134.61    6.51
   3  -9   0   19.92    2.37
  -3   9   0   17.89    2.83
   2  -9   0   24.54    2.66
  -2   9   0   27.23    3.47
   1  -9   0    3.32    1.80
  -1   9   0    0.18    2.70
   0  -9   0   13.91    2.16
   0   9   0   13.81    2.88
  -1  -9   0   28.01    2.81
   1   9   0   23.03    3.55
  -2  -9   0   66.81    4.08
   2   9   0   71.60    3.93
   2   9   0   56.79    4.54
  -3  -9   0    4.57    2.78
   3   9   0    3.48    3.12
  -4  -9   0   -1.76    2.87
   4   9   0    0.63    3.11
  -5  -9   0   12.06    3.49
   5   9   0   19.79    4.39
  -9  10   0    4.01    3.49
   8 -10   0    5.00    2.50
  -8  10   0    7.77    3.10
   7 -10   0   86.91    4.79
  -7  10   0   83.26    5.46
   6 -10   0    0.14    1.92
  -6  10   0   -0.44    2.54
   5 -10   0    6.24    2.23
  -5  10   0    3.52    2.32
   4 -10   0   15.84    2.11
  -4  10   0   17.86    2.97
   3 -10   0   13.17    2.38
  -3  10   0   11.75    3.03
   2 -10   0   13.75    2.35
  -2  10   0    8.42    3.16
   1 -10   0   53.59    3.54
  -1  10   0   56.15    4.44
   0 -10   0    2.95    1.85
   0  10   0    6.07    2.76
  -1 -10   0   -1.13    2.18
   1  10   0   -0.22    3.11
   1  10   0   -3.20    1.92
  -2 -10   0   18.19    2.89
   2  10   0   19.35    3.58
  -3 -10   0   11.14    2.71
   3  10   0   11.82    3.52
  -4 -10   0   -0.87    3.16
   4  10   0   -3.02    3.88
   8 -11   0    2.32    2.80
  -8  11   0    0.48    3.31
   7 -11   0    2.43    2.60
  -7  11   0    5.58    3.17
   6 -11   0   -2.51    2.34
  -6  11   0   -1.75    2.57
   5 -11   0   27.33    2.85
  -5  11   0   26.88    3.26
   4 -11   0    7.19    2.19
  -4  11   0    1.85    2.82
   3 -11   0    3.86    2.04
  -3  11   0    3.32    3.21
   2 -11   0    1.88    2.08
  -2  11   0   -1.16    3.11
   1 -11   0   26.67    2.81
  -1  11   0   22.27    3.50
   0 -11   0   21.52    2.78
   0  11   0   27.23    3.89
  -1 -11   0    0.62    2.52
   1  11   0    1.61    2.25
   1  11   0    2.05    3.22
  -2 -11   0   29.28    3.43
   2  11   0   38.06    4.50
  -3 -11   0   -0.69    3.11
   3  11   0    5.22    4.11
   7 -12   0    7.23    2.83
  -7  12   0    4.50    3.51
   6 -12   0   16.45    3.20
  -6  12   0   20.74    3.68
   5 -12   0    7.85    2.59
  -5  12   0    7.44    3.30
   4 -12   0    1.07    2.29
  -4  12   0    2.88    3.41
   3 -12   0   38.00    3.52
  -3  12   0   33.50    4.38
   2 -12   0   -2.17    2.10
  -2  12   0    1.34    3.09
   1 -12   0   20.30    2.78
  -1  12   0   23.30    3.87
   0 -12   0    1.27    2.33
   0  12   0   -2.84    3.88
  -1 -12   0   -2.34    2.63
   1  12   0    3.80    3.79
   6 -13   0    4.33    2.86
  -6  13   0    5.12    3.67
   5 -13   0   -0.30    2.58
  -5  13   0   -4.76    3.69
   4 -13   0   18.04    3.07
  -4  13   0   14.61    4.47
   3 -13   0    2.55    2.66
  -3  13   0    5.93    3.76
   2 -13   0   -0.33    2.51
  -2  13   0   -0.16    3.48
   1 -13   0    6.40    2.83
  -1  13   0   10.77    4.06
   0 -13   0   16.44    3.21
   0  13   0   20.89    3.08
   0 -13   1   -0.96    2.80
  -1  13  -1    1.81    3.84
   1 -13   1    1.32    2.73
  -2  13  -1    4.15    3.67
   2 -13   1    0.15    2.54
  -3  13  -1   39.85    5.05
   3 -13   1   36.34    3.80
  -4  13  -1    8.78    3.99
   4 -13   1    7.35    2.92
  -5  13  -1    2.21    3.77
   5 -13   1    0.74    2.87
  -6  13  -1   29.25    4.33
   6 -13   1   29.94    3.85
   1  12  -1    5.17    3.84
  -1 -12   1    3.69    2.60
   0  12  -1   24.43    4.51
   0 -12   1   15.80    2.96
  -1  12  -1   19.04    3.84
   1 -12   1   27.88    3.05
  -2  12  -1   -2.14    2.98
   2 -12   1   -0.19    2.35
  -3  12  -1   18.23    4.09
   3 -12   1   20.38    2.88
  -4  12  -1   13.33    3.63
   4 -12   1   12.80    2.77
  -5  12  -1    4.34    3.02
   5 -12   1    0.23    2.47
  -6  12  -1    4.51    3.35
   6 -12   1    2.36    2.46
  -7  12  -1   -2.32    3.25
   7 -12   1    2.84    2.81
   3  11  -1   42.61    5.52
  -3 -11   1   45.67    4.28
   2  11  -1    4.33    3.71
  -2 -11   1    8.68    2.85
   1  11  -1    5.60    3.71
   1  11  -1    0.67    2.29
  -1 -11   1    0.81    2.34
   0  11  -1    1.07    2.96
   0 -11   1    5.12    2.32
  -1  11  -1   14.70    3.30
   1 -11   1   17.60    2.73
  -2  11  -1   10.87    3.29
   2 -11   1   13.72    2.45
  -3  11  -1   -2.08    3.00
   3 -11   1    0.12    2.06
  -4  11  -1   20.56    3.40
   4 -11   1   27.24    2.73
  -5  11  -1    2.83    2.75
   5 -11   1    1.98    2.28
  -6  11  -1    2.82    2.73
   6 -11   1    3.08    2.28
  -7  11  -1   12.58    3.03
   7 -11   1   13.58    2.81
  -8  11  -1    8.30    3.48
   8 -11   1    8.46    3.12
   4  10  -1   -1.23    3.98
  -4 -10   1    2.63    3.12
   3  10  -1    5.99    3.62
  -3 -10   1    7.61    2.95
   2  10  -1   33.64    3.89
  -2 -10   1   26.70    3.00
   1  10  -1   13.93    3.86
  -1 -10   1   12.59    2.36
   0  10  -1    8.49    3.04
   0 -10   1    1.91    2.12
  -1  10  -1   39.73    4.07
   1 -10   1   47.58    3.19
  -2  10  -1    1.30    3.23
   2 -10   1    5.43    1.93
  -3  10  -1    3.81    2.77
   3 -10   1    1.31    1.83
  -4  10  -1   91.20    5.48
   4 -10   1   92.52    4.71
  -5  10  -1   25.63    3.20
   5 -10   1   21.24    2.56
  -6  10  -1    2.28    2.31
   6 -10   1   -2.13    2.03
  -7  10  -1    4.39    2.89
   7 -10   1   -0.24    2.19
  -8  10  -1    4.82    3.00
   8 -10   1    8.83    2.70
  -9  10  -1   -2.61    3.42
   5   9  -1   12.02    4.53
  -5  -9   1   13.61    3.73
   4   9  -1   18.98    3.93
  -4  -9   1   13.16    3.17
   3   9  -1    6.46    3.22
  -3  -9   1    6.42    2.70
   2   9  -1   62.02    4.80
   2   9  -1   60.90    3.58
  -2  -9   1   55.87    3.85
   1   9  -1    5.24    3.00
  -1  -9   1    1.84    2.03
   0   9  -1    2.61    2.83
   0  -9   1   -0.66    1.95
  -1   9  -1  180.46    8.33
   1  -9   1  214.78    7.83
  -2   9  -1    9.04    2.93
   2  -9   1    7.45    1.96
  -3   9  -1   11.68    2.62
   3  -9   1   13.63    2.19
  -4   9  -1    2.95    2.11
   4  -9   1    5.38    1.90
  -5   9  -1   16.09    2.62
   5  -9   1   19.55    2.35
  -6   9  -1   11.53    2.86
   6  -9   1   11.51    2.24
  -7   9  -1   29.94    3.43
  -7   9  -1   35.77    3.22
   7  -9   1   33.49    2.70
   7  -9   1   31.39    3.05
  -8   9  -1   37.83    3.96
  -8   9  -1   35.88    3.49
   8  -9   1   38.78    2.98
   8  -9   1   45.13    3.81
  -9   9  -1   10.54    3.39
  -9   9  -1   16.66    3.47
   9  -9   1   16.86    2.57
   6   8  -1   -1.19    4.10
  -6  -8   1   -3.04    3.54
   5   8  -1   16.58    4.15
   4   8  -1    0.09    3.00
  -4  -8   1    4.87    2.51
   3   8  -1    2.07    2.97
  -3  -8   1    8.02    2.66
   2   8  -1  178.22    8.36
   2   8  -1  200.68    7.57
  -2  -8   1  198.90    7.79
   1   8  -1   28.58    3.64
  -1  -8   1   33.07    2.87
   0   8  -1    2.94    2.58
   0  -8   1    7.25    2.04
  -1   8  -1   -2.04    2.64
   1  -8   1    0.71    1.73
  -2   8  -1    8.17    2.63
[truncated: 612,967 more chars]
