# Supplementary material for: Crystal structures of 2-bromo-1,1,1,3,3,3-hexa­methyl-2-(tri­methyl­sil­yl)tris­ilane and 2-bromo-1,1,1,3,3,3-hexa­isopropyl-2-(triiso­propyl­sil­yl)tri­silane
Source: Acta Crystallogr E Crystallogr Commun. 2018 Jul 24;74(Pt 8):1142–6. doi: 10.1107/S2056989018009696 (PMC6072994; doi:10.1107/S2056989018009696)
Supplement: Supplementary file 2 [file e-74-01142-Isup2.hkl]

data_I                                                                          
_shelx_title ' GVSU717D in Pa-3 No205' 
_shelx_refln_list_code          4                                               
_shelx_F_calc_maximum      339.91                                               
_exptl_crystal_F_000      1376.00                                               
_reflns_d_resolution_high  0.8318                                               
                                                                                
loop_                                                                           
 _space_group_symop_operation_xyz                                               
 'x, y, z'                                                                      
 'z, x, y'                                                                      
 'y, z, x'                                                                      
 '-y+1/2, -z, x+1/2'                                                            
 'z+1/2, -x+1/2, -y'                                                            
 '-y, z+1/2, -x+1/2'                                                            
 '-z+1/2, -x, y+1/2'                                                            
 '-z, x+1/2, -y+1/2'                                                            
 'y+1/2, -z+1/2, -x'                                                            
 '-x+1/2, -y, z+1/2'                                                            
 'x+1/2, -y+1/2, -z'                                                            
 '-x, y+1/2, -z+1/2'                                                            
 '-x, -y, -z'                                                                   
 '-z, -x, -y'                                                                   
 '-y, -z, -x'                                                                   
 'y-1/2, z, -x-1/2'                                                             
 '-z-1/2, x-1/2, y'                                                             
 'y, -z-1/2, x-1/2'                                                             
 'z-1/2, x, -y-1/2'                                                             
 'z, -x-1/2, y-1/2'                                                             
 '-y-1/2, z-1/2, x'                                                             
 'x-1/2, y, -z-1/2'                                                             
 '-x-1/2, y-1/2, z'                                                             
 'x, -y-1/2, z-1/2'                                                             
                                                                                
_cell_length_a    15.6497                                                       
_cell_length_b    15.6497                                                       
_cell_length_c    15.6497                                                       
_cell_angle_alpha  90.000                                                       
_cell_angle_beta   90.000                                                       
_cell_angle_gamma  90.000                                                       
                                                                                
_shelx_F_squared_multiplier     1.000                                           
                                                                                
loop_                                                                           
 _refln_index_h                                                                 
 _refln_index_k                                                                 
 _refln_index_l                                                                 
 _refln_F_squared_calc                                                          
 _refln_F_squared_meas                                                          
 _refln_F_squared_sigma                                                         
 _refln_observed_status                                                         
   1   1   1       6022.05       6437.54       111.59 o                         
   0   0   2     115541.27     115532.31      2280.56 o                         
   1   0   2      33825.57      36022.78       494.82 o                         
   1   1   2      14305.49      15062.99       143.34 o                         
   0   2   2       6887.28       7008.61       124.77 o                         
   1   2   2        350.73        336.08         8.26 o                         
   2   2   2        468.90        452.38        17.63 o                         
   1   1   3       2152.33       2240.75        26.28 o                         
   2   1   3       1868.82       2071.57        24.81 o                         
   0   2   3       5318.88       5640.81        93.65 o                         
   1   2   3        103.38         82.96         5.13 o                         
   2   2   3          9.20         -3.76         3.76 o                         
   1   3   3       2899.91       3238.44        36.63 o                         
   2   3   3         85.70         70.02         5.52 o                         
   3   3   3       4845.71       5165.75        87.54 o                         
   0   0   4      54705.30      58447.75       980.51 o                         
   1   0   4      36862.37      39105.90       499.72 o                         
   2   0   4     103594.98     107738.84      1357.58 o                         
   3   0   4        376.98        308.73        14.03 o                         
   1   1   4      12624.78      13067.96       133.65 o                         
   2   1   4       4775.13       4923.44        50.59 o                         
   3   1   4         15.97         -4.13         4.13 o                         
   0   2   4     109728.13     112714.48      1533.89 o                         
   1   2   4         26.68         10.10         3.70 o                         
   2   2   4      71555.23      75264.35       673.72 o                         
   3   2   4        256.00        256.69        11.99 o                         
   1   3   4         99.95         69.98         6.10 o                         
   2   3   4        485.63        450.81        10.59 o                         
   3   3   4       8343.91       9404.03        95.70 o                         
   0   4   4      64743.71      68482.97       939.55 o                         
   1   4   4       2431.95       2328.01        30.64 o                         
   2   4   4      33424.35      34161.05       323.95 o                         
   3   4   4      11419.43      12111.03       116.77 o                         
   4   4   4      17778.62      18067.47       289.93 o                         
   1   1   5        887.29        910.53        15.66 o                         
   2   1   5       5056.28       5362.84        58.21 o                         
   3   1   5         82.62         77.12         6.53 o                         
   4   1   5        631.48        581.38        13.09 o                         
   0   2   5       4754.25       5286.01        84.85 o                         
   1   2   5       8017.32       8621.30        79.35 o                         
   2   2   5       1093.66       1089.32        17.15 o                         
   3   2   5          7.14         -4.98         4.98 o                         
   4   2   5       4996.22       5435.55        58.20 o                         
   1   3   5          3.47         -2.78         4.40 o                         
   2   3   5       1355.10       1375.04        20.46 o                         
   3   3   5        387.31        395.20        12.12 o                         
   4   3   5         16.64         10.21         4.63 o                         
   0   4   5        183.10        192.61        12.63 o                         
   1   4   5       1785.17       1681.18        23.38 o                         
   2   4   5       3737.25       4059.46        44.47 o                         
   3   4   5        450.38        408.04        11.62 o                         
   4   4   5       6197.39       6356.11        67.27 o                         
   1   5   5       3695.44       3491.27        42.40 o                         
   2   5   5        433.11        510.82        18.50 o                         
   3   5   5        227.90        182.69         9.03 o                         
   4   5   5       1758.52       1855.22        25.25 o                         
   5   5   5       7659.11       8080.78       127.39 o                         
   0   0   6      20201.05      22526.74       390.88 o                         
   1   0   6      10004.30       9829.83       137.75 o                         
   2   0   6      10519.57      10689.76       160.35 o                         
   3   0   6       9817.98      10295.55       144.52 o                         
   4   0   6      16590.17      16898.91       246.50 o                         
   5   0   6      16865.34      17630.58       257.66 o                         
   1   1   6        534.97        409.59        12.42 o                         
   2   1   6       3556.94       3624.72        41.95 o                         
   3   1   6        194.16        147.36         8.57 o                         
   4   1   6        878.43        732.95        17.18 o                         
   5   1   6       6426.43       6549.25        69.77 o                         
   0   2   6      10994.72      11025.92       165.29 o                         
   1   2   6       4004.50       4349.08        46.75 o                         
   2   2   6      41857.57      43629.15       371.48 o                         
   3   2   6       1177.01       1146.13        20.70 o                         
   4   2   6      17401.39      17413.57       186.14 o                         
   5   2   6       5518.16       5537.04        65.18 o                         
   1   3   6       1564.99       1514.74        20.91 o                         
   2   3   6         12.62          8.15         5.14 o                         
   3   3   6        410.18        441.33        13.48 o                         
   4   3   6       1315.86       1256.02        23.37 o                         
   5   3   6       1011.75       1013.95        21.01 o                         
   0   4   6      15722.27      16069.95       233.86 o                         
   1   4   6      13132.30      13433.05       130.09 o                         
   2   4   6      16843.79      16911.42       162.12 o                         
   3   4   6       6133.29       6625.85        71.05 o                         
   4   4   6      12830.32      13278.29       130.76 o                         
   5   4   6        157.86        141.14        11.29 o                         
   1   5   6       1885.61       2090.73        28.32 o                         
   2   5   6       3033.89       2937.05        35.78 o                         
   3   5   6       2956.08       3084.66        39.36 o                         
   4   5   6       2659.74       2657.42        34.59 o                         
   5   5   6         51.47         53.17         9.10 o                         
   0   6   6      86346.40      87628.30      1205.84 o                         
   1   6   6        467.80        477.13        14.39 o                         
   2   6   6      33802.91      33975.27       325.22 o                         
   3   6   6       1548.83       1573.10        27.81 o                         
   4   6   6      12305.65      12571.94       121.55 o                         
   5   6   6        781.86        725.60        22.80 o                         
   6   6   6        111.54         90.89        24.35 o                         
   1   1   7        120.09         81.47         8.25 o                         
   2   1   7       3182.98       3218.62        40.96 o                         
   3   1   7         76.09         61.68         7.72 o                         
   4   1   7       3002.96       3079.34        39.18 o                         
   5   1   7        697.81        649.86        16.71 o                         
   6   1   7       2618.53       2638.95        36.31 o                         
   0   2   7       4247.57       4318.75        70.51 o                         
   1   2   7       1044.16        964.27        18.09 o                         
   2   2   7        216.48        230.98        11.48 o                         
   3   2   7       1605.44       1769.88        27.17 o                         
   4   2   7         10.62          5.71         7.04 o                         
   5   2   7       3006.06       2966.90        41.43 o                         
   6   2   7       7675.47       7381.93        87.11 o                         
   1   3   7        147.44        134.76         8.24 o                         
   2   3   7        594.76        589.58        14.12 o                         
   3   3   7       8102.38       8055.22        80.88 o                         
   4   3   7        214.87        238.95        10.54 o                         
   5   3   7       1317.12       1289.45        28.38 o                         
   6   3   7          2.10          7.94        10.57 o                         
   0   4   7       2014.41       1842.39        39.17 o                         
   1   4   7       5747.11       5701.21        63.31 o                         
   2   4   7       3133.75       3183.49        41.23 o                         
   3   4   7        121.23        160.72        10.37 o                         
   4   4   7         33.37         31.75         8.68 o                         
   5   4   7       4226.69       4311.46        69.04 o                         
   6   4   7       7913.31       7701.08        91.66 o                         
   1   5   7        664.01        635.11        15.55 o                         
   2   5   7       4292.63       4210.67        51.30 o                         
   3   5   7       1187.84       1161.91        22.86 o                         
   4   5   7       2774.94       2619.46        37.19 o                         
   5   5   7        207.70        196.67        14.05 o                         
   6   5   7       1762.44       1666.65        35.34 o                         
   0   6   7       1073.84        991.23        40.78 o                         
   1   6   7        452.85        432.65        17.46 o                         
   2   6   7       2458.76       2513.63        40.70 o                         
   3   6   7         41.08         48.25         8.67 o                         
   4   6   7        357.89        333.58        19.04 o                         
   5   6   7          9.33         -1.45        11.33 o                         
   6   6   7       4462.17       4048.10        62.38 o                         
   1   7   7        207.86        226.94        12.73 o                         
   2   7   7       1603.26       1514.11        28.50 o                         
   3   7   7        185.10        138.83        12.66 o                         
   4   7   7       1791.91       1564.95        31.51 o                         
   5   7   7         47.50         34.96        13.10 o                         
   6   7   7          7.65        -12.55        12.65 o                         
   7   7   7       1469.45       1616.61        77.80 o                         
   0   0   8       5707.82       5495.62       113.66 o                         
   1   0   8         49.01         52.89        12.02 o                         
   2   0   8      41500.86      43646.43       566.53 o                         
   3   0   8       4054.87       4020.08        62.65 o                         
   4   0   8       3366.48       3345.81        60.71 o                         
   5   0   8      15904.08      16491.85       246.65 o                         
   6   0   8      26684.88      26718.02       386.52 o                         
   7   0   8       7495.28       7376.88       140.54 o                         
   1   1   8        591.56        606.79        19.56 o                         
   2   1   8        250.48        267.19        13.26 o                         
   3   1   8       4852.40       4536.94        51.76 o                         
   4   1   8       7501.31       7549.88        84.29 o                         
   5   1   8        390.41        346.70        14.44 o                         
   6   1   8       2016.52       2054.86        37.56 o                         
   7   1   8        979.90        941.85        23.76 o                         
   0   2   8      40929.62      42488.73       515.49 o                         
   1   2   8        715.64        828.21        18.15 o                         
   2   2   8      72918.55      74654.66       700.05 o                         
   3   2   8       3418.27       3382.28        44.06 o                         
   4   2   8       6933.55       7097.97        82.93 o                         
   5   2   8       9427.42       9104.28        98.93 o                         
   6   2   8       6639.77       6624.84        77.68 o                         
   7   2   8       6393.76       6391.66        80.92 o                         
   1   3   8          8.57         -4.31         6.75 o                         
   2   3   8       4945.13       4945.93        53.66 o                         
   3   3   8          4.98         -1.67         6.55 o                         
   4   3   8       4156.90       4393.20        57.96 o                         
   5   3   8         28.18         36.82        11.36 o                         
   6   3   8       1860.04       1767.65        39.35 o                         
   7   3   8          8.24          3.25        12.77 o                         
   0   4   8       3928.12       4081.92        94.56 o                         
   1   4   8      10217.64      10230.26        97.84 o                         
   2   4   8       7319.88       7520.24        79.18 o                         
   3   4   8       3342.18       3321.25        43.29 o                         
   4   4   8       9261.50       9082.47       104.00 o                         
   5   4   8        402.36        411.83        19.43 o                         
   6   4   8      13549.36      13568.13       163.85 o                         
   7   4   8        978.03       1007.74        31.61 o                         
   1   5   8       1217.88       1220.32        25.82 o                         
   2   5   8         11.35         29.16         9.12 o                         
   3   5   8       5691.34       5763.01        64.58 o                         
   4   5   8         15.18         -6.23         9.74 o                         
   5   5   8        926.73        841.85        25.81 o                         
   6   5   8        922.99        919.30        29.27 o                         
   7   5   8        123.96        114.34        17.02 o                         
   0   6   8      25522.66      26280.24       355.43 o                         
   1   6   8      12109.39      12442.63       122.37 o                         
   2   6   8       6426.86       6660.00        81.64 o                         
   3   6   8       3346.36       3247.66        44.81 o                         
   4   6   8      14395.35      14265.77       157.69 o                         
   5   6   8         87.43         68.71        14.88 o                         
   6   6   8       2543.85       2427.27        46.62 o                         
   7   6   8        449.53        536.00        24.81 o                         
   1   7   8        217.51        203.37        13.92 o                         
   2   7   8         23.22          2.83         9.60 o                         
   3   7   8       2593.26       2474.49        50.67 o                         
   4   7   8        214.53        250.18        17.79 o                         
   5   7   8        788.42        658.07        27.87 o                         
   6   7   8       2276.85       2163.71        45.12 o                         
   7   7   8        100.43        108.59        17.58 o                         
   0   8   8       1195.24       1298.48        43.61 o                         
   1   8   8       5137.65       5004.00        64.72 o                         
   2   8   8        346.19        334.35        18.34 o                         
   3   8   8       3300.80       3288.15        55.09 o                         
   4   8   8      14447.32      14547.30       169.86 o                         
   5   8   8       1184.12       1238.16        44.93 o                         
   6   8   8       5755.91       5521.78        81.60 o                         
   7   8   8        827.11        846.95        32.48 o                         
   8   8   8      11312.58      11915.82       248.46 o                         
   1   1   9         91.57         81.19         9.38 o                         
   2   1   9         52.13         59.97         9.50 o                         
   3   1   9        629.00        558.00        15.38 o                         
   4   1   9        137.98        130.76        11.79 o                         
   5   1   9         27.99         22.69         9.14 o                         
   6   1   9       1725.65       1594.45        30.80 o                         
   7   1   9        429.54        387.56        21.23 o                         
   8   1   9         21.50          0.03        12.14 o                         
   0   2   9        887.72        764.43        25.20 o                         
   1   2   9        274.23        246.68        13.13 o                         
   2   2   9       5385.05       5199.61        63.14 o                         
   3   2   9       2284.45       2318.69        34.33 o                         
   4   2   9       1405.39       1245.03        25.55 o                         
   5   2   9       1682.91       1734.65        35.31 o                         
   6   2   9        169.23        137.04        14.94 o                         
   7   2   9          7.00          3.66        12.32 o                         
   8   2   9        826.78        735.82        26.75 o                         
   1   3   9        583.78        538.92        17.71 o                         
   2   3   9       6108.19       5904.96        65.35 o                         
   3   3   9       2100.42       1966.07        33.64 o                         
   4   3   9      14055.66      13748.21       158.08 o                         
   5   3   9        235.82        268.07        18.58 o                         
   6   3   9        930.49        908.82        31.10 o                         
   7   3   9       2459.18       2431.18        48.06 o                         
   8   3   9        126.58        151.06        20.22 o                         
   0   4   9       3855.54       3793.56        75.23 o                         
   1   4   9        496.11        496.98        16.20 o                         
   2   4   9      14402.92      14086.55       137.37 o                         
   3   4   9       1469.98       1616.83        30.11 o                         
   4   4   9       1183.93        955.42        26.46 o                         
   5   4   9        706.78        682.02        24.33 o                         
   6   4   9        393.00        334.53        21.56 o                         
   7   4   9         20.49          2.99        18.08 o                         
   8   4   9       1255.90       1134.63        36.38 o                         
   1   5   9         21.27         21.11        11.00 o                         
   2   5   9         50.83         39.06        10.74 o                         
   3   5   9        283.34        292.78        15.84 o                         
   4   5   9         85.60         76.73        13.22 o                         
   5   5   9        175.38        164.82        17.94 o                         
   6   5   9         32.43         40.74        16.02 o                         
   7   5   9         82.80         77.94        18.52 o                         
   8   5   9        784.89        732.19        32.16 o                         
   0   6   9         24.73          5.50        15.01 o                         
   1   6   9       2745.63       2759.53        44.60 o                         
   2   6   9       5375.50       5408.31        69.13 o                         
   3   6   9        301.12        325.27        16.99 o                         
   4   6   9        550.54        552.03        23.81 o                         
   5   6   9          4.70          4.02        14.06 o                         
   6   6   9       2666.51       2636.44        60.58 o                         
   7   6   9          6.14         -2.67        15.48 o                         
   8   6   9         27.98         18.44        16.46 o                         
   1   7   9        338.59        286.89        17.50 o                         
   2   7   9        599.57        583.60        24.19 o                         
   3   7   9       2349.20       2291.17        44.80 o                         
   4   7   9       2110.65       2097.10        41.63 o                         
   5   7   9        125.86        134.95        18.37 o                         
   6   7   9       1493.98       1414.36        38.64 o                         
   7   7   9        200.24        150.35        19.54 o                         
   8   7   9       1997.90       1953.07        45.25 o                         
   0   8   9       2404.82       2063.09        52.41 o                         
   1   8   9       2354.64       2291.65        52.85 o                         
   2   8   9       3442.42       3477.38        54.11 o                         
   3   8   9        182.01        188.45        21.43 o                         
   4   8   9       3266.92       3168.59        59.78 o                         
   5   8   9        100.23         51.10        16.68 o                         
   6   8   9       1662.38       1687.51        42.73 o                         
   7   8   9         27.22         35.25        17.98 o                         
   8   8   9         45.75         43.54        18.40 o                         
   1   9   9         63.69         48.41        14.58 o                         
   2   9   9       1399.33       1306.96        35.46 o                         
   3   9   9        668.82        629.92        31.55 o                         
   4   9   9        671.91        667.21        42.84 o                         
   5   9   9         25.98        -11.50        18.41 o                         
   6   9   9          4.29        -13.65        16.56 o                         
   7   9   9         85.98         74.10        19.38 o                         
   8   9   9        413.13        419.43        27.50 o                         
   9   9   9        424.15        516.64        53.22 o                         
   0   0  10        561.87        644.15        36.01 o                         
   1   0  10       7562.89       7524.39       126.56 o                         
   2   0  10       9729.59       9795.07       157.38 o                         
   3   0  10       6781.54       7219.00       114.54 o                         
   4   0  10        125.10         78.60        16.43 o                         
   5   0  10       2086.94       2149.79        67.63 o                         
   6   0  10      16413.04      15756.25       268.68 o                         
   7   0  10       4391.44       4284.62       135.53 o                         
   8   0  10       9993.42       9696.36       209.77 o                         
   9   0  10        805.65        745.41        46.78 o                         
   1   1  10          1.43         11.62         8.87 o                         
   2   1  10        726.04        659.58        19.85 o                         
   3   1  10       1574.18       1512.94        28.58 o                         
   4   1  10       1285.19       1193.78        27.66 o                         
   5   1  10        736.74        660.43        25.03 o                         
   6   1  10        116.53         66.74        14.98 o                         
   7   1  10       3550.63       3711.70        61.05 o                         
   8   1  10        598.18        591.85        27.18 o                         
   9   1  10        277.14        234.26        21.79 o                         
   0   2  10       8076.60       7901.31       114.33 o                         
   1   2  10      10552.66      10826.06       117.24 o                         
   2   2  10      20690.41      20467.84       206.07 o                         
   3   2  10      10233.71      10778.08       112.74 o                         
   4   2  10       2806.44       2823.76        46.16 o                         
   5   2  10       3765.74       3630.17        57.54 o                         
   6   2  10       6727.04       6813.64        90.88 o                         
   7   2  10       1181.34       1110.62        34.30 o                         
   8   2  10       1476.93       1238.02        35.99 o                         
   9   2  10         28.47         12.10        16.97 o                         
   1   3  10         11.38          6.03        10.12 o                         
   2   3  10         76.81         98.28        11.99 o                         
   3   3  10       2039.94       2105.58        36.49 o                         
   4   3  10        178.38        133.24        15.64 o                         
   5   3  10        539.00        562.19        24.48 o                         
   6   3  10       1011.14        904.96        30.73 o                         
   7   3  10        878.28        876.62        38.47 o                         
   8   3  10       3252.17       3292.55        70.85 o                         
   9   3  10        279.34        245.31        26.23 o                         
   0   4  10        200.43        178.37        25.69 o                         
   1   4  10       4124.89       4116.99        54.33 o                         
   2   4  10       2609.51       2689.61        39.80 o                         
   3   4  10       2601.52       2633.93        42.64 o                         
   4   4  10      12359.71      12408.95       140.95 o                         
   5   4  10       2928.38       2739.74        47.20 o                         
   6   4  10      13167.92      13025.05       156.38 o                         
   7   4  10       2367.67       2234.99        49.62 o                         
   8   4  10       5648.08       5686.91        99.99 o                         
   9   4  10       2419.75       2261.99        54.78 o                         
   1   5  10         64.99         45.08        13.27 o                         
   2   5  10       1410.78       1373.39        29.62 o                         
   3   5  10         16.48         13.73        11.38 o                         
   4   5  10        184.76        165.93        18.00 o                         
   5   5  10         55.74         57.32        16.68 o                         
   6   5  10       1821.64       1825.13        42.62 o                         
   7   5  10          4.49         19.45        16.52 o                         
   8   5  10       3491.08       3646.35        73.19 o                         
   9   5  10         51.03         51.96        21.35 o                         
   0   6  10      16483.75      16095.14       232.69 o                         
   1   6  10       4771.13       4997.99        73.74 o                         
   2   6  10       6193.10       6207.71        82.15 o                         
   3   6  10       2554.77       2422.83        46.08 o                         
   4   6  10      13153.96      13368.50       153.51 o                         
   5   6  10       1948.75       1821.77        45.43 o                         
   6   6  10       2010.14       1989.13        47.32 o                         
   7   6  10       1608.52       1452.93        42.16 o                         
   8   6  10        765.75        742.52        32.99 o                         
   9   6  10       2136.66       2043.13        53.05 o                         
   1   7  10        338.20        305.13        18.52 o                         
   2   7  10        584.44        573.08        31.06 o                         
   3   7  10         35.50         13.68        16.54 o                         
   4   7  10        986.13        941.81        46.92 o                         
   5   7  10         24.98         18.61        16.93 o                         
   6   7  10       3450.80       3485.47        62.50 o                         
   7   7  10         21.28         42.39        19.09 o                         
   8   7  10       1275.88       1346.48        44.01 o                         
   9   7  10        323.93        272.63        24.85 o                         
   0   8  10      10464.23      10616.52       155.03 o                         
   1   8  10        260.69        266.87        19.84 o                         
   2   8  10       1617.66       1521.08        40.45 o                         
   3   8  10       1001.44        948.95        37.37 o                         
   4   8  10       5613.22       5794.40        95.16 o                         
   5   8  10       2340.81       2289.82        53.66 o                         
   6   8  10        614.87        544.77        30.98 o                         
   7   8  10       2816.14       2839.28        57.94 o                         
   8   8  10       3022.83       3133.90        60.44 o                         
   9   8  10       3693.01       3683.67        69.07 o                         
   1   9  10         69.20         51.58        17.46 o                         
   2   9  10       1578.45       1589.81        49.18 o                         
   3   9  10       1371.09       1246.47        41.50 o                         
   4   9  10        566.05        553.52        51.57 o                         
   5   9  10         99.05        109.71        22.98 o                         
   6   9  10        481.79        484.81        31.86 o                         
   7   9  10         64.13         78.44        21.68 o                         
   8   9  10         31.30         21.68        20.56 o                         
   9   9  10        590.15        655.14        34.19 o                         
   0  10  10      17164.37      18698.10       360.88 o                         
   1  10  10        644.30        739.39        36.11 o                         
   2  10  10       4540.59       4561.41        96.96 o                         
   3  10  10       1032.44       1053.98        44.18 o                         
   4  10  10       1472.35       1431.49        47.95 o                         
   5  10  10       2470.36       2534.78        71.72 o                         
   6  10  10        290.66        337.30        33.18 o                         
   7  10  10       1537.71       1512.22        47.27 o                         
   8  10  10        358.21        306.86        29.13 o                         
   9  10  10       1062.19       1086.70        42.93 o                         
  10  10  10        247.02        170.80        45.15 o                         
   1   1  11         84.48         60.99        11.76 o                         
   2   1  11        206.06        138.93        12.96 o                         
   3   1  11          8.17          8.23        10.50 o                         
   4   1  11        618.20        574.30        37.14 o                         
   5   1  11        863.19        828.84        31.58 o                         
   6   1  11        774.13        728.46        33.08 o                         
   7   1  11        355.83        374.97        25.00 o                         
   8   1  11        238.57        227.12        23.09 o                         
   9   1  11         52.06         60.16        20.96 o                         
  10   1  11          1.93        -13.59        20.86 o                         
   0   2  11        106.42         38.40        14.45 o                         
   1   2  11         58.37         54.34        11.66 o                         
   2   2  11        937.26        891.39        25.24 o                         
   3   2  11          5.01          7.04        12.15 o                         
   4   2  11        984.52        951.41        29.02 o                         
   5   2  11        187.46        133.28        16.98 o                         
   6   2  11         61.11         62.99        16.96 o                         
   7   2  11        626.39        658.36        30.52 o                         
   8   2  11        212.64        161.72        24.97 o                         
   9   2  11        305.67        346.51        29.49 o                         
  10   2  11       2588.30       2706.16        64.70 o                         
   1   3  11          3.60          6.99        12.83 o                         
   2   3  11        906.54        908.64        26.33 o                         
   3   3  11       1095.31        942.09        30.75 o                         
   4   3  11        679.69        649.91        26.91 o                         
   5   3  11          0.03          2.54        14.29 o                         
   6   3  11        355.37        382.37        23.60 o                         
   7   3  11         77.81         82.91        20.28 o                         
   8   3  11        546.41        535.41        31.59 o                         
   9   3  11        124.01        112.22        22.48 o                         
  10   3  11        297.52        325.80        33.73 o                         
   0   4  11         78.34         65.91        22.76 o                         
   1   4  11         86.90         52.86        14.35 o                         
   2   4  11       1537.08       1390.88        32.41 o                         
   3   4  11         28.12         12.19        12.37 o                         
   4   4  11        470.33        435.39        22.71 o                         
   5   4  11         45.15         60.03        17.07 o                         
   6   4  11        956.13        875.50        33.46 o                         
   7   4  11        972.77        950.96        46.20 o                         
   8   4  11        246.51        250.80        30.27 o                         
   9   4  11        117.30         92.26        23.27 o                         
  10   4  11       2738.33       2898.98        72.75 o                         
   1   5  11        881.50        829.94        28.39 o                         
   2   5  11        855.20        818.99        28.95 o                         
   3   5  11          0.00         -1.72        12.91 o                         
   4   5  11       1209.71       1212.96        35.07 o                         
   5   5  11       1067.71       1062.54        35.45 o                         
   6   5  11       1959.20       1826.02        50.38 o                         
   7   5  11         30.86         23.92        17.97 o                         
   8   5  11         29.65         -2.23        19.32 o                         
   9   5  11         75.49         72.34        23.30 o                         
  10   5  11        308.87        323.27        30.34 o                         
   0   6  11        734.59        720.66        39.05 o                         
   1   6  11        162.49        136.77        18.42 o                         
   2   6  11        134.42        101.30        16.87 o                         
   3   6  11        156.47        150.28        19.57 o                         
   4   6  11        235.08        214.65        23.07 o                         
   5   6  11        367.25        341.45        27.26 o                         
   6   6  11       4634.15       4651.25        75.44 o                         
   7   6  11       1250.86       1303.30        40.87 o                         
   8   6  11       1465.94       1445.02        46.92 o                         
   9   6  11        200.27        160.49        25.09 o                         
  10   6  11       1133.77       1114.19        44.34 o                         
   1   7  11        313.94        360.29        24.63 o                         
   2   7  11        563.95        545.53        33.47 o                         
   3   7  11         93.76        127.05        19.14 o                         
   4   7  11         33.09         23.47        18.74 o                         
   5   7  11         39.76         40.74        21.01 o                         
   6   7  11        199.67        184.03        25.14 o                         
   7   7  11        375.31        319.10        27.51 o                         
   8   7  11       1554.07       1565.51        45.98 o                         
   9   7  11         44.85         48.11        24.16 o                         
  10   7  11        199.18        194.60        28.13 o                         
   0   8  11         47.31          4.03        22.79 o                         
   1   8  11        560.05        631.23        29.13 o                         
   2   8  11        505.17        531.55        30.55 o                         
   3   8  11        807.56        769.63        33.71 o                         
   4   8  11       3144.66       3203.18        67.57 o                         
   5   8  11        391.44        378.52        29.90 o                         
   6   8  11       2942.03       2972.74        63.94 o                         
   7   8  11        322.49        311.66        29.10 o                         
   8   8  11        341.03        300.74        26.69 o                         
   9   8  11          3.41        -22.95        22.95 o                         
  10   8  11         39.52          8.83        25.00 o                         
   1   9  11         60.41         31.84        19.72 o                         
   2   9  11        786.83        869.02        32.24 o                         
   3   9  11        140.71        120.98        24.42 o                         
   4   9  11        472.04        504.48        32.84 o                         
   5   9  11         85.50         82.79        24.25 o                         
   6   9  11        255.64        279.35        30.34 o                         
   7   9  11         28.90         28.38        23.17 o                         
   8   9  11        952.68        958.72        48.21 o                         
   9   9  11          8.81         16.64        23.24 o                         
  10   9  11        657.79        633.25        38.70 o                         
   0  10  11        796.32        736.61        59.09 o                         
   1  10  11        183.65        194.77        26.36 o                         
   2  10  11        445.57        398.95        28.35 o                         
   3  10  11        259.38        231.24        28.73 o                         
   4  10  11       2797.65       2957.47        69.31 o                         
   5  10  11        456.56        467.43        34.12 o                         
   6  10  11        914.88        867.38        43.44 o                         
   7  10  11        545.34        558.89        35.60 o                         
   8  10  11        943.34        851.66        40.66 o                         
   9  10  11        459.97        504.94        35.01 o                         
  10  10  11         44.01          4.03        27.73 o                         
   1  11  11        148.51        164.89        29.08 o                         
   2  11  11        680.62        665.38        40.06 o                         
   3  11  11          7.47          9.45        24.04 o                         
   4  11  11        840.83        850.88        43.01 o                         
   5  11  11        209.75        142.46        27.32 o                         
   6  11  11       1091.75       1125.70        57.49 o                         
   7  11  11         51.98         66.93        26.36 o                         
   8  11  11         27.81         16.71        26.72 o                         
   9  11  11         85.14         61.15        27.13 o                         
  10  11  11         45.29         10.23        28.28 o                         
   0   0  12       9963.81      10723.63       303.42 o                         
   1   0  12       1111.78        942.33        36.41 o                         
   2   0  12      13395.62      13448.25       230.46 o                         
   3   0  12       2015.55       1839.74        54.44 o                         
   4   0  12       1940.10       2044.88        73.14 o                         
   5   0  12       1147.80       1028.05        68.38 o                         
   6   0  12       1075.78       1067.05        56.84 o                         
   7   0  12       7560.18       7757.15       232.43 o                         
   8   0  12        789.92        662.06        71.81 o                         
   9   0  12       5345.28       5448.40       185.04 o                         
  10   0  12       1992.68       1904.73        88.01 o                         
  11   0  12       7927.61       8145.43       199.74 o                         
   1   1  12        504.96        517.75        21.48 o                         
   2   1  12       2021.74       2100.56        44.78 o                         
   3   1  12        403.20        414.08        20.76 o                         
   4   1  12       2139.36       2122.50        41.97 o                         
   5   1  12        703.59        730.36        35.56 o                         
   6   1  12        543.62        510.47        32.44 o                         
   7   1  12          4.71         19.04        19.57 o                         
   8   1  12        276.61        265.39        25.50 o                         
   9   1  12         41.45         63.60        23.02 o                         
  10   1  12        323.33        349.06        34.34 o                         
  11   1  12       1571.71       1730.03        62.29 o                         
   0   2  12      12780.60      12700.02       222.76 o                         
   1   2  12       5190.83       5000.46        73.79 o                         
   2   2  12      11027.95      11263.15       122.69 o                         
   3   2  12       5011.94       4856.51        73.08 o                         
   4   2  12       2135.49       2152.50        45.24 o                         
   5   2  12       1830.02       1733.06        41.57 o                         
   6   2  12       1192.44       1185.53        38.31 o                         
   7   2  12       3201.82       3065.84        70.22 o                         
   8   2  12        484.52        460.78        34.00 o                         
   9   2  12       1075.43       1103.68        49.58 o                         
  10   2  12        991.91       1078.91        47.10 o                         
  11   2  12       2376.38       2485.72        79.94 o                         
   1   3  12        130.19        112.14        17.54 o                         
   2   3  12         71.26         97.55        18.62 o                         
   3   3  12        291.78        317.42        21.79 o                         
   4   3  12        940.14        975.97        33.58 o                         
   5   3  12         71.97         79.33        16.71 o                         
   6   3  12        998.53       1003.99        37.51 o                         
   7   3  12        561.51        562.31        32.98 o                         
   8   3  12       1190.27       1189.37        48.11 o                         
   9   3  12        393.31        359.86        31.48 o                         
  10   3  12        553.25        481.24        41.41 o                         
  11   3  12        770.91        790.50        43.62 o                         
   0   4  12       2359.66       2374.11        71.89 o                         
   1   4  12        914.10        856.80        30.09 o                         
   2   4  12       2199.63       2189.23        48.83 o                         
   3   4  12       2136.57       2044.54        44.78 o                         
   4   4  12       5177.84       4987.00        72.94 o                         
   5   4  12       4641.93       4776.14        79.40 o                         
   6   4  12       5178.27       5229.26        90.83 o                         
   7   4  12       5723.94       5864.02       100.04 o                         
   8   4  12       1886.58       1960.65        77.68 o                         
   9   4  12       2360.08       2352.88        62.45 o                         
  10   4  12        567.89        586.28        38.48 o                         
  11   4  12        878.53        933.63        47.02 o                         
   1   5  12         87.23         88.19        17.11 o                         
   2   5  12        158.40        111.64        17.84 o                         
   3   5  12        327.71        354.67        28.54 o                         
   4   5  12          3.57         -4.60        18.36 o                         
   5   5  12         42.91         25.83        19.35 o                         
   6   5  12        626.76        566.34        30.04 o                         
   7   5  12       1084.00       1072.65        41.35 o                         
   8   5  12       1773.30       1872.54        69.05 o                         
   9   5  12       1232.88       1301.57        51.86 o                         
  10   5  12       1428.03       1420.93        55.37 o                         
  11   5  12        358.87        304.79        34.51 o                         
   0   6  12       1077.16       1068.70        59.02 o                         
   1   6  12       4420.47       4644.13        74.39 o                         
   2   6  12       1116.59       1119.16        36.84 o                         
   3   6  12       4916.16       5010.55        83.56 o                         
   4   6  12       5501.29       5380.74        87.88 o                         
   5   6  12       4951.44       4987.67        84.73 o                         
   6   6  12       3214.15       3256.11        70.81 o                         
   7   6  12        778.37        713.34        34.76 o                         
   8   6  12       1497.60       1367.94        59.36 o                         
   9   6  12         78.88         90.15        24.37 o                         
  10   6  12        146.89        123.55        25.88 o                         
  11   6  12        145.06        138.71        26.94 o                         
   1   7  12        471.08        540.49        35.05 o                         
   2   7  12         77.52         30.88        20.17 o                         
   3   7  12         61.96         63.46        20.75 o                         
   4   7  12         14.62         -2.52        20.57 o                         
   5   7  12       2922.98       3046.52        65.59 o                         
   6   7  12        788.85        763.05        37.49 o                         
   7   7  12       1321.94       1333.16        46.42 o                         
   8   7  12        655.40        623.01        49.18 o                         
   9   7  12        847.65        866.95        40.68 o                         
  10   7  12        677.95        710.86        38.24 o                         
  11   7  12         25.71         10.31        25.45 o                         
   0   8  12        803.58        741.27        51.53 o                         
   1   8  12       2983.42       3089.18        62.48 o                         
   2   8  12        495.84        468.78        31.62 o                         
   3   8  12       2236.30       2252.92        52.62 o                         
   4   8  12       1957.71       2030.57        67.39 o                         
   5   8  12       2171.46       2122.21        58.95 o                         
   6   8  12       1469.73       1515.07        49.62 o                         
   7   8  12        197.15        170.41        28.18 o                         
   8   8  12       2695.82       2970.06        67.40 o                         
   9   8  12       1083.22       1148.95        52.68 o                         
  10   8  12        637.86        709.69        42.27 o                         
  11   8  12        175.27        149.44        30.76 o                         
   1   9  12        733.91        740.89        38.52 o                         
   2   9  12         27.39         33.62        21.45 o                         
   3   9  12         19.81          6.91        24.54 o                         
   4   9  12          6.59          7.96        22.13 o                         
   5   9  12       1209.17       1220.44        60.24 o                         
   6   9  12         59.34         29.37        26.14 o                         
   7   9  12         22.40         22.25        25.32 o                         
   8   9  12         49.59         29.72        26.09 o                         
   9   9  12        221.55        215.20        32.68 o                         
  10   9  12        606.53        574.57        42.35 o                         
  11   9  12         34.16         53.18        30.12 o                         
   0  10  12       1772.04       1871.86        79.30 o                         
   1  10  12       6033.48       6180.79       103.39 o                         
   2  10  12        924.81        889.52        38.14 o                         
   3  10  12       1523.66       1568.52        51.34 o                         
   4  10  12        578.70        584.54        38.37 o                         
   5  10  12        383.60        374.30        33.05 o                         
   6  10  12        185.34        163.93        29.93 o                         
   7  10  12         34.27         28.59        36.00 o                         
   8  10  12        701.32        664.40        38.66 o                         
   9  10  12        419.22        461.05        37.26 o                         
  10  10  12        706.51        665.56        44.89 o                         
   1  11  12       1045.52        971.79        45.33 o                         
   2  11  12        313.04        257.39        30.58 o                         
   3  11  12       1164.04       1157.01        51.03 o                         
   4  11  12        233.43        126.09        28.31 o                         
   5  11  12       1823.97       1987.78        62.67 o                         
   6  11  12          6.00         -2.55        25.51 o                         
   7  11  12          6.88         23.40        25.36 o                         
   8  11  12          5.28         -3.05        27.29 o                         
   9  11  12         25.78         30.87        28.00 o                         
   0  12  12        851.21        753.24        60.75 o                         
   1  12  12       1657.22       1812.28        62.53 o                         
   2  12  12        501.40        516.10        45.67 o                         
   3  12  12        405.63        411.20        40.25 o                         
   4  12  12        168.76        191.46        31.75 o                         
   5  12  12        167.88        188.76        31.85 o                         
   6  12  12        272.84        228.35        32.95 o                         
   7  12  12        203.85        224.19        30.82 o                         
   8  12  12        272.15        256.36        32.89 o                         
   1   1  13         17.40         16.31        15.80 o                         
   2   1  13        225.10        196.76        17.62 o                         
   3   1  13         54.77         34.25        17.23 o                         
   4   1  13        134.89        129.26        20.81 o                         
   5   1  13        394.27        410.22        29.59 o                         
   6   1  13         97.70         70.09        23.30 o                         
   7   1  13        424.71        400.50        31.25 o                         
   8   1  13          8.41        -23.41        23.41 o                         
   9   1  13        115.21         91.61        28.29 o                         
  10   1  13          2.35         45.44        30.46 o                         
  11   1  13        151.55         91.00        31.71 o                         
  12   1  13          2.98         -8.48        31.21 o                         
   0   2  13       1768.79       1787.06        71.17 o                         
   1   2  13       1513.36       1394.83        41.61 o                         
   2   2  13        922.80        866.20        30.80 o                         
   3   2  13         22.63         30.41        15.73 o                         
   4   2  13         15.78         34.44        17.20 o                         
   5   2  13        961.76        901.71        36.69 o                         
   6   2  13         53.60         53.22        20.18 o                         
   7   2  13         18.07        -19.83        22.19 o                         
   8   2  13          0.44        -23.91        23.91 o                         
   9   2  13         21.51         20.11        26.65 o                         
  10   2  13          6.69         16.88        27.76 o                         
  11   2  13        988.12       1092.24        59.42 o                         
  12   2  13          4.90         -8.73        33.52 o                         
   1   3  13         38.69         20.61        16.57 o                         
   2   3  13       1219.93       1174.60        44.23 o                         
   3   3  13       4237.35       4254.63        78.63 o                         
   4   3  13       1002.87        951.56        34.95 o                         
   5   3  13        140.45        139.28        22.37 o                         
   6   3  13        401.39        393.81        31.02 o                         
   7   3  13          1.79          6.23        21.61 o                         
   8   3  13         25.35          3.75        24.30 o                         
   9   3  13        450.33        481.44        38.64 o                         
  10   3  13          5.79         -5.15        25.71 o                         
  11   3  13          4.51         22.35        29.48 o                         
  12   3  13         46.57         49.90        31.60 o                         
   0   4  13       2164.15       2246.52        82.68 o                         
   1   4  13       2209.74       2170.30        53.83 o                         
   2   4  13       1695.43       1725.22        46.47 o                         
   3   4  13        580.07        528.72        28.25 o                         
   4   4  13        290.75        280.57        26.89 o                         
   5   4  13        455.84        422.85        31.08 o                         
   6   4  13          9.99        -15.16        21.33 o                         
   7   4  13          3.45          6.36        23.26 o                         
   8   4  13        174.64        140.16        27.86 o                         
   9   4  13        174.66        127.02        29.33 o                         
  10   4  13          2.91         24.23        26.38 o                         
  11   4  13        653.18        656.45        43.21 o                         
  12   4  13         27.54         61.82        30.55 o                         
   1   5  13        427.03        421.26        26.93 o                         
   2   5  13        325.10        314.45        25.09 o                         
   3   5  13        143.21        124.17        24.22 o                         
   4   5  13       1060.46       1105.30        42.26 o                         
   5   5  13        630.31        594.47        33.58 o                         
   6   5  13        752.51        696.24        38.46 o                         
   7   5  13         32.56         38.87        24.31 o                         
   8   5  13        158.43        153.35        28.60 o                         
   9   5  13         99.50         47.43        26.11 o                         
  10   5  13         10.49         25.50        25.37 o                         
  11   5  13        212.45        180.61        30.72 o                         
  12   5  13         36.57         -5.54        28.78 o                         
   0   6  13       2151.76       2250.56        72.25 o                         
   1   6  13         14.59          1.28        21.17 o                         
   2   6  13       1407.32       1343.60        51.37 o                         
   3   6  13        569.33        577.58        34.30 o                         
   4   6  13        712.23        683.24        40.05 o                         
   5   6  13        366.75        399.53        31.46 o                         
   6   6  13        106.30         90.83        23.87 o                         
   7   6  13       1024.32       1039.37        46.57 o                         
   8   6  13         31.43         57.12        26.41 o                         
   9   6  13          7.64        -22.55        22.55 o                         
  10   6  13          2.64         18.09        26.71 o                         
  11   6  13        101.43         64.57        29.67 o                         
  12   6  13         35.33         12.03        28.97 o                         
   1   7  13        410.80        473.16        30.31 o                         
   2   7  13         21.25        -21.97        21.97 o                         
   3   7  13          0.15          1.09        20.62 o                         
   4   7  13        375.59        427.47        32.81 o                         
   5   7  13         18.51         19.02        22.46 o                         
   6   7  13        543.22        498.71        33.89 o                         
   7   7  13       1750.21       1862.46        59.63 o                         
   8   7  13         57.33         55.54        28.05 o                         
   9   7  13         67.30         51.46        26.96 o                         
  10   7  13          2.81         -6.51        25.91 o                         
  11   7  13         36.84         47.30        29.11 o                         
   0   8  13       1021.94       1009.25        81.83 o                         
   1   8  13         63.81         60.43        25.35 o                         
   2   8  13        713.77        716.10        37.93 o                         
   3   8  13       1051.36        994.79        42.14 o                         
   4   8  13        702.77        666.93        41.97 o                         
   5   8  13       1248.82       1197.82        49.32 o                         
   6   8  13        207.75        232.66        29.25 o                         
   7   8  13        354.68        329.99        32.77 o                         
   8   8  13        189.30        188.75        31.04 o                         
   9   8  13        108.51        126.45        30.27 o                         
  10   8  13         93.00        110.30        31.11 o                         
  11   8  13         71.83         61.96        30.78 o                         
   1   9  13        132.81        110.33        26.23 o                         
   2   9  13         54.13         51.61        26.38 o                         
   3   9  13        454.16        496.76        37.89 o                         
   4   9  13          0.74        -10.02        24.33 o                         
   5   9  13         69.52         61.30        27.34 o                         
   6   9  13         16.45         15.44        26.50 o                         
   7   9  13         82.67         78.26        28.41 o                         
   8   9  13         47.33         53.72        27.81 o                         
   9   9  13        174.82        174.42        32.15 o                         
  10   9  13        185.08        224.28        34.34 o                         
   0  10  13        505.13        517.84        66.68 o                         
   1  10  13          9.75        -23.46        23.46 o                         
   2  10  13        332.36        357.49        35.92 o                         
   3  10  13         79.45         77.70        28.68 o                         
   4  10  13        613.69        608.45        52.02 o                         
   5  10  13        969.24        924.74        60.03 o                         
   6  10  13        431.76        436.53        37.51 o                         
   7  10  13        639.21        678.49        42.73 o                         
   8  10  13        757.52        735.22        43.99 o                         
   9  10  13        642.32        685.83        43.75 o                         
   1  11  13        178.58        246.18        36.46 o                         
   2  11  13          5.09         14.67        28.43 o                         
   3  11  13          9.17        -21.13        29.95 o                         
   4  11  13         41.98         59.33        29.19 o                         
   5  11  13        221.02        170.97        33.84 o                         
   6  11  13          3.01        -23.26        28.63 o                         
   7  11  13         44.95         96.84        31.70 o                         
   8  11  13         16.49         -5.90        28.96 o                         
   0  12  13        238.35        241.63        48.36 o                         
   1  12  13       1901.57       2075.91       105.92 o                         
   2  12  13        120.49         72.60        34.20 o                         
   3  12  13        178.93        165.56        36.16 o                         
   4  12  13        360.36        241.13        36.77 o                         
   5  12  13         13.89         18.52        30.41 o                         
   6  12  13        569.43        542.72        43.17 o                         
   1  13  13        388.00        378.64        39.76 o                         
   2  13  13         48.90         58.63        34.37 o                         
   3  13  13         28.03         14.82        33.57 o                         
   4  13  13         26.39         19.84        32.76 o                         
   0   0  14        970.23       1082.51       214.08 o                         
   1   0  14       9248.79       9497.31       182.36 o                         
   2   0  14        719.80        749.98        48.94 o                         
   3   0  14       3249.69       3205.52        98.77 o                         
   4   0  14       5242.04       5421.91       123.11 o                         
   5   0  14        247.42        220.54        34.89 o                         
   6   0  14       2303.18       2082.50        82.40 o                         
   7   0  14       1378.49       1300.08        91.12 o                         
   8   0  14       1612.64       1438.00        80.06 o                         
   9   0  14        906.72        872.48       102.88 o                         
  10   0  14        108.16         52.49        45.76 o                         
  11   0  14       3326.62       3782.82       133.93 o                         
  12   0  14        144.68         91.59        64.43 o                         
   1   1  14        117.89         65.33        21.16 o                         
   2   1  14         98.86         45.48        21.52 o                         
   3   1  14       5187.34       5587.14        99.45 o                         
   4   1  14         13.66        -19.09        19.09 o                         
   5   1  14        647.64        592.61        33.02 o                         
   6   1  14        752.29        762.12        40.01 o                         
   7   1  14        327.62        344.57        34.56 o                         
   8   1  14        837.87        888.09        47.24 o                         
   9   1  14          5.80         10.19        28.35 o                         
  10   1  14        946.21        878.78        55.04 o                         
  11   1  14        306.77        177.84        38.71 o                         
  12   1  14        138.20        128.17        40.90 o                         
   0   2  14        790.08        745.38        61.86 o                         
   1   2  14      10063.59      10298.93       146.73 o                         
   2   2  14        390.53        397.96        31.83 o                         
   3   2  14       5301.33       5488.80        88.68 o                         
   4   2  14       2805.97       2804.46        68.53 o                         
   5   2  14        678.08        720.29        38.41 o                         
   6   2  14       2183.30       2294.51        60.90 o                         
   7   2  14        638.61        613.88        37.81 o                         
   8   2  14       2246.99       2366.93        68.80 o                         
   9   2  14         72.23         74.81        29.51 o                         
  10   2  14        579.91        586.51        43.33 o                         
  11   2  14        896.05        927.79        69.65 o                         
  12   2  14        358.89        429.24        47.82 o                         
   1   3  14         30.62          6.22        21.67 o                         
   2   3  14         31.99         -6.44        20.88 o                         
   3   3  14        409.10        400.94        30.27 o                         
   4   3  14         77.29         83.83        23.16 o                         
   5   3  14        542.52        504.95        39.55 o                         
   6   3  14        215.07        180.78        29.45 o                         
   7   3  14       1524.44       1610.67        54.58 o                         
   8   3  14        193.89        136.51        28.86 o                         
   9   3  14        121.20         76.66        30.36 o                         
  10   3  14        677.22        675.82        42.39 o                         
  11   3  14        100.60         88.73        33.51 o                         
  12   3  14        468.01        462.91        47.98 o                         
   0   4  14       4922.22       5282.75       136.08 o                         
   1   4  14        544.14        567.58        34.43 o                         
   2   4  14       2737.54       2652.66        62.67 o                         
   3   4  14       3276.77       3438.60        95.09 o                         
   4   4  14       1011.69        947.43        44.86 o                         
   5   4  14       4318.52       4346.21        91.57 o                         
   6   4  14        432.91        432.51        37.72 o                         
   7   4  14       2992.57       2908.00        77.34 o                         
   8   4  14        620.11        607.20        40.26 o                         
   9   4  14        944.52        958.45        61.16 o                         
  10   4  14        456.29        550.72        38.85 o                         
  11   4  14        383.06        335.72        38.32 o                         
   1   5  14        181.24        159.29        26.00 o                         
   2   5  14        611.22        519.35        33.99 o                         
   3   5  14       1119.96       1083.63        49.89 o                         
   4   5  14        519.05        454.01        38.56 o                         
   5   5  14         24.91         -2.84        22.74 o                         
   6   5  14        149.84        106.13        28.09 o                         
   7   5  14        636.56        700.51        53.03 o                         
   8   5  14        120.41        112.04        32.77 o                         
   9   5  14        871.76        922.44        51.73 o                         
  10   5  14        339.71        346.99        34.69 o                         
  11   5  14        329.00        303.31        35.66 o                         
   0   6  14       2206.36       2189.58        92.81 o                         
   1   6  14        748.33        726.49        42.58 o                         
   2   6  14       2131.10       2139.19        60.53 o                         
   3   6  14       2277.22       2436.76        62.20 o                         
   4   6  14        449.45        411.55        33.55 o                         
   5   6  14       4501.77       4558.36        85.23 o                         
   6   6  14        348.53        396.26        36.26 o                         
   7   6  14       1481.55       1559.22        56.66 o                         
   8   6  14        396.23        390.47        38.79 o                         
   9   6  14        685.94        672.68        43.23 o                         
  10   6  14        659.21        743.65        46.82 o                         
  11   6  14         23.94         30.55        32.31 o                         
   1   7  14         20.75         10.82        25.26 o                         
   2   7  14        141.44        134.19        25.54 o                         
   3   7  14        374.97        407.86        33.94 o                         
   4   7  14        264.39        225.25        29.55 o                         
   5   7  14         92.24         73.73        26.85 o                         
   6   7  14         98.88        134.69        29.58 o                         
   7   7  14         33.81         13.65        28.92 o                         
   8   7  14        130.97         97.54        29.33 o                         
   9   7  14        644.18        663.96        44.36 o                         
  10   7  14        107.03         22.89        31.60 o                         
   0   8  14       1732.46       1550.19        84.95 o                         
   1   8  14        507.94        487.00        38.12 o                         
   2   8  14       2226.77       2439.13        67.40 o                         
   3   8  14        243.77        239.30        30.44 o                         
   4   8  14        553.83        514.24        37.22 o                         
   5   8  14       1870.04       1961.72        61.67 o                         
   6   8  14        378.99        344.66        34.59 o                         
   7   8  14       1730.19       1894.64        66.69 o                         
   8   8  14         18.28         27.28        34.86 o                         
   9   8  14       3034.45       3254.49        78.09 o                         
   1   9  14        116.43        110.82        30.13 o                         
   2   9  14         21.06         59.98        28.88 o                         
   3   9  14        335.74        314.86        37.69 o                         
   4   9  14        349.11        350.49        36.09 o                         
   5   9  14         21.79          3.38        26.71 o                         
   6   9  14        374.99        360.79        37.02 o                         
   7   9  14        410.27        471.41        43.82 o                         
   8   9  14        502.23        487.78        41.66 o                         
   0  10  14        109.64         87.36        41.46 o                         
   1  10  14       1501.68       1706.54        61.00 o                         
   2  10  14        616.51        683.72        46.92 o                         
   3  10  14        465.01        437.08        42.13 o                         
   4  10  14        447.41        518.66        43.02 o                         
   5  10  14        425.37        469.07        41.22 o                         
   6  10  14        646.83        624.70        49.63 o                         
   7  10  14        287.89        332.61        38.68 o                         
   1  11  14        408.42        514.75        45.54 o                         
   2  11  14         11.65          0.61        30.52 o                         
   3  11  14        264.27        319.86        39.74 o                         
   4  11  14         15.50         44.97        32.60 o                         
   5  11  14        305.75        298.39        37.71 o                         
   6  11  14         46.15         42.31        31.63 o                         
   0  12  14        181.76        165.04        55.54 o                         
   1  12  14        690.23        706.84        47.50 o                         
   2  12  14        404.96        385.14        49.67 o                         
   3  12  14        410.98        407.35        44.70 o                         
   1   1  15         74.07         90.73        26.22 o                         
   2   1  15        136.03        161.82        32.15 o                         
   3   1  15          0.03         -4.88        22.34 o                         
   4   1  15         28.85         55.86        24.83 o                         
   5   1  15         45.63         41.07        24.01 o                         
   6   1  15         93.61        105.77        28.19 o                         
   7   1  15         29.60         15.46        24.97 o                         
   8   1  15         95.60         77.75        30.88 o                         
   9   1  15         30.94         51.01        33.06 o                         
  10   1  15         43.69         40.74        35.83 o                         
  11   1  15         38.30         42.66        38.16 o                         
   0   2  15        629.33        654.54        74.26 o                         
   1   2  15         44.03         24.93        24.31 o                         
   2   2  15        659.66        596.56        37.12 o                         
   3   2  15          3.08         41.50        23.92 o                         
   4   2  15       1154.19       1208.33        53.48 o                         
   5   2  15         34.27          9.59        25.52 o                         
   6   2  15        631.04        685.34        51.60 o                         
   7   2  15         81.46         80.33        27.43 o                         
   8   2  15        262.93        233.37        33.63 o                         
   9   2  15         42.83         41.28        30.80 o                         
  10   2  15         72.87         46.12        35.07 o                         
  11   2  15        437.20        489.43        55.64 o                         
   1   3  15          0.24         10.25        22.51 o                         
   2   3  15       2383.83       2525.03        65.09 o                         
   3   3  15       1163.49       1160.77        51.81 o                         
   4   3  15       2659.06       2741.23        72.56 o                         
   5   3  15         54.76         85.67        28.27 o                         
   6   3  15         79.88         20.52        28.10 o                         
   7   3  15          6.99         27.72        27.83 o                         
   8   3  15         75.76         45.81        30.43 o                         
   9   3  15        203.57        211.31        33.13 o                         
  10   3  15        474.59        579.24        42.87 o                         
   0   4  15        398.42        441.95        53.55 o                         
   1   4  15        234.22        233.15        27.78 o                         
   2   4  15        885.18        874.86        42.16 o                         
   3   4  15        165.52        125.36        29.07 o                         
   4   4  15        905.77        888.42        48.69 o                         
   5   4  15         41.12         21.83        27.35 o                         
   6   4  15        692.25        710.36        44.84 o                         
   7   4  15        106.21        131.66        32.58 o                         
   8   4  15       1287.00       1385.87        62.62 o                         
   9   4  15         19.76         -8.41        31.17 o                         
  10   4  15         33.03          8.39        30.47 o                         
   1   5  15         57.07         76.51        27.33 o                         
   2   5  15         39.19         51.20        24.29 o                         
   3   5  15         81.12         82.60        25.90 o                         
   4   5  15        277.12        206.59        30.06 o                         
   5   5  15        289.11        327.18        35.98 o                         
   6   5  15          1.93         35.50        29.34 o                         
   7   5  15          2.48         -9.65        28.51 o                         
   8   5  15          0.54        -30.17        30.17 o                         
   9   5  15         13.29         -4.91        31.25 o                         
  10   5  15        324.15        184.03        35.96 o                         
   0   6  15        379.48        375.14        54.12 o                         
   1   6  15         16.00        -12.19        24.89 o                         
   2   6  15          4.23        -13.29        25.01 o                         
   3   6  15        109.10         80.02        27.14 o                         
   4   6  15        244.40        213.68        31.08 o                         
   5   6  15        109.25        147.70        31.38 o                         
   6   6  15         58.56         11.25        30.68 o                         
   7   6  15        737.01        781.73        49.90 o                         
   8   6  15        785.95        799.98        50.37 o                         
   9   6  15        152.83        130.75        35.91 o                         
   1   7  15         45.58         53.06        30.18 o                         
   2   7  15         39.47         14.36        32.09 o                         
   3   7  15          9.32         27.19        26.98 o                         
   4   7  15         90.55         72.10        26.80 o                         
   5   7  15          0.07        -23.06        25.64 o                         
   6   7  15        123.71        107.55        31.09 o                         
   7   7  15        222.67        219.93        34.87 o                         
   8   7  15        183.33        137.08        35.75 o                         
   0   8  15        693.29        738.05        67.79 o                         
   1   8  15        242.45        261.18        37.05 o                         
   2   8  15        182.85        147.27        32.05 o                         
   3   8  15        395.74        418.18        44.08 o                         
   4   8  15         34.31        -13.63        26.87 o                         
   5   8  15        450.44        357.90        36.15 o                         
   6   8  15         17.53         39.24        31.12 o                         
   7   8  15        131.00        136.09        35.17 o                         
   8   8  15        550.86        460.21        42.12 o                         
   1   9  15         34.47        -20.44        30.27 o                         
   2   9  15        378.58        407.55        42.00 o                         
   3   9  15        214.39        190.28        35.63 o                         
   4   9  15        469.87        435.98        40.08 o                         
   5   9  15         12.60          4.61        29.66 o                         
   6   9  15        112.03         85.04        33.46 o                         
   0  10  15       1275.33       1317.09        89.76 o                         
   1  10  15         34.30         60.86        33.90 o                         
   2  10  15       1065.50       1120.93        58.51 o                         
   3  10  15        202.98        205.92        36.78 o                         
   4  10  15        243.34        243.30        38.95 o                         
   5  10  15        720.11        795.97        49.79 o                         
   1  11  15         39.75         87.61        37.81 o                         
   2  11  15          0.20         32.90        33.66 o                         
   0   0  16       3982.54       4093.80       172.85 o                         
   1   0  16        367.96        322.23        54.97 o                         
   2   0  16        453.69        416.55        57.75 o                         
   3   0  16       1556.23       1489.19        94.50 o                         
   4   0  16       3021.40       2991.59       122.76 o                         
   5   0  16       2352.35       2119.12       143.08 o                         
   6   0  16        258.84        244.98        47.07 o                         
   7   0  16       3658.61       4077.02       132.24 o                         
   8   0  16        251.77        216.03        58.91 o                         
   9   0  16       1744.82       1788.56       113.33 o                         
   1   1  16        145.01        121.93        30.24 o                         
   2   1  16         41.48         25.79        30.97 o                         
   3   1  16        103.93         75.15        29.65 o                         
   4   1  16         16.63         11.80        27.16 o                         
   5   1  16        198.88        216.15        32.97 o                         
   6   1  16        569.14        484.83        38.52 o                         
   7   1  16         50.36         54.65        36.88 o                         
   8   1  16        525.89        621.90        47.43 o                         
   9   1  16        210.39        165.90        43.64 o                         
   0   2  16        612.46        641.35        64.52 o                         
   1   2  16       1310.60       1312.76        54.69 o                         
   2   2  16         58.99         56.60        27.62 o                         
   3   2  16       1650.35       1653.55        89.77 o                         
   4   2  16       1934.68       1966.18        67.42 o                         
   5   2  16       1606.62       1797.96        65.61 o                         
   6   2  16        574.14        663.68        47.68 o                         
   7   2  16       2161.98       2331.13        78.25 o                         
   8   2  16        904.58        982.53        53.78 o                         
   9   2  16       1117.75       1128.67        99.39 o                         
   1   3  16          1.91         28.75        26.99 o                         
   2   3  16         98.35        106.37        27.88 o                         
   3   3  16         10.70         10.49        31.01 o                         
   4   3  16         54.60         23.34        28.47 o                         
   5   3  16          5.87         34.60        29.52 o                         
   6   3  16        200.68        254.44        36.41 o                         
   7   3  16         99.21         92.23        33.21 o                         
   8   3  16         30.96         30.57        31.65 o                         
   9   3  16        164.54        134.76        36.46 o                         
   0   4  16       2888.86       3013.78       104.58 o                         
   1   4  16       1583.18       1568.67        55.37 o                         
   2   4  16       1912.58       1913.66        67.63 o                         
   3   4  16       1502.23       1478.03        62.74 o                         
   4   4  16        364.38        338.80        39.44 o                         
   5   4  16       1620.14       1592.04        63.56 o                         
   6   4  16          7.96          8.37        31.49 o                         
   7   4  16       1464.73       1602.69        64.83 o                         
   8   4  16         58.54         10.21        31.40 o                         
   9   4  16       1167.45       1236.83        63.02 o                         
   1   5  16         42.84         68.49        30.77 o                         
   2   5  16        610.29        632.39        42.33 o                         
   3   5  16         72.08         94.29        31.95 o                         
   4   5  16        782.58        846.55        53.09 o                         
   5   5  16        196.71        218.37        35.73 o                         
   6   5  16        156.21        182.64        34.23 o                         
   7   5  16        166.92        154.82        36.16 o                         
   8   5  16          5.44         10.73        31.92 o                         
   0   6  16        311.79        298.41        62.40 o                         
   1   6  16       2982.10       3061.76        85.77 o                         
   2   6  16        676.04        868.99        67.99 o                         
   3   6  16       1737.12       1860.25        77.75 o                         
   4   6  16          8.74          7.39        29.35 o                         
   5   6  16       1041.71       1111.52        71.38 o                         
   6   6  16        256.07        232.79        38.16 o                         
   7   6  16        217.73        195.87        37.16 o                         
   1   7  16        171.91        171.24        37.64 o                         
   2   7  16         77.62         36.45        34.93 o                         
   3   7  16        363.44        260.04        37.18 o                         
   4   7  16        126.14         75.39        30.75 o                         
   5   7  16        986.36       1170.10        58.27 o                         
   6   7  16         37.91        -14.01        33.71 o                         
   7   7  16        246.61        220.58        39.25 o                         
   0   8  16        212.72        158.76        53.77 o                         
   1   8  16       2128.00       2419.60        96.92 o                         
   2   8  16        904.75        993.09        59.23 o                         
   3   8  16       1338.37       1345.76        66.39 o                         
   4   8  16         56.29         87.63        36.66 o                         
   5   8  16        896.39       1008.95        55.76 o                         
   1   9  16         72.14         68.76        34.06 o                         
   2   9  16         29.64         23.60        36.44 o                         
   3   9  16         62.33         26.17        34.88 o                         
   4   9  16         48.22         33.38        34.65 o                         
   1   1  17         18.53          1.60        32.20 o                         
   2   1  17         70.53         40.48        32.89 o                         
   3   1  17         69.74         35.92        33.53 o                         
   4   1  17        220.17        231.93        39.65 o                         
   5   1  17         40.93         25.28        33.85 o                         
   6   1  17        398.15        378.26        45.22 o                         
   7   1  17         29.05          9.86        38.36 o                         
   8   1  17         99.07        139.94        38.41 o                         
   0   2  17        281.06        227.17        52.79 o                         
   1   2  17         16.14        -31.70        31.70 o                         
   2   2  17          2.84        -28.65        28.65 o                         
   3   2  17         41.80         15.25        37.65 o                         
   4   2  17        768.52        761.59        70.08 o                         
   5   2  17        133.81        132.54        38.03 o                         
   6   2  17          0.33         -5.16        32.20 o                         
   7   2  17        161.40         93.98        37.34 o                         
   1   3  17         62.40         13.02        31.66 o                         
   2   3  17         90.40         16.31        38.27 o                         
   3   3  17        164.85        151.75        39.44 o                         
   4   3  17         30.07         11.63        33.30 o                         
   5   3  17         73.10         56.33        32.42 o                         
   6   3  17        362.06        394.49        43.16 o                         
   7   3  17         85.44        131.11        34.60 o                         
   0   4  17        912.03       1071.05        85.52 o                         
   1   4  17          2.83         -0.63        32.04 o                         
   2   4  17          4.27          5.65        35.01 o                         
   3   4  17        132.89        157.18        38.13 o                         
   4   4  17        761.06        786.33        55.51 o                         
   5   4  17        192.06        111.93        39.30 o                         
   6   4  17         24.74         20.25        31.33 o                         
   7   4  17        116.59         85.45        34.34 o                         
   1   5  17         51.93         20.59        37.72 o                         
   2   5  17        568.54        586.74        52.58 o                         
   3   5  17         68.89         54.79        36.58 o                         
   4   5  17        690.16        776.91        53.46 o                         
   5   5  17          5.28         56.67        35.12 o                         
   6   5  17        969.11       1024.27        59.94 o                         
   0   6  17       2276.78       2371.19       195.94 o                         
   1   6  17        106.68          8.43        38.17 o                         
   2   6  17        423.48        373.11        46.27 o                         
   3   6  17        139.35        134.04        39.80 o                         
   4   6  17        250.89        218.48        40.17 o                         
   5   6  17        142.84        188.01        39.09 o                         
   1   7  17         22.24        -30.66        33.61 o                         
   2   7  17        271.08        302.88        43.40 o                         
   3   7  17         91.12         82.03        36.85 o                         
   4   7  17         74.73         89.56        42.66 o                         
   0   8  17        741.24        771.19        76.51 o                         
   1   8  17        568.35        567.68        51.87 o                         
   0   0  18        964.23       1157.95       153.26 o                         
   1   0  18       1531.33       1507.62       206.17 o                         
   2   0  18         71.77         -2.84        48.41 o                         
   3   0  18       2570.93       2977.64       171.43 o                         
   4   0  18       1301.15       1516.63       166.03 o                         
   5   0  18       2238.75       2805.85       165.19 o                         
   1   1  18          1.00        -22.67        34.02 o                         
   2   1  18          0.33        -24.09        32.85 o                         
   3   1  18          5.74         29.48        32.79 o                         
   4   1  18         13.37         10.74        40.06 o                         
   5   1  18        587.39        568.98        57.56 o                         
   0   2  18        119.55        119.24        61.46 o                         
   1   2  18       1671.10       1655.16        89.08 o                         
   2   2  18          8.76         21.07        36.94 o                         
   3   2  18       1631.62       1674.87       113.73 o                         
   4   2  18        650.19        839.53        65.69 o                         
   5   2  18       1246.99       1543.22        81.89 o                         
   1   3  18         88.67          4.30        49.68 o                         
   2   3  18         43.14         23.33        44.83 o                         
   3   3  18        238.20        269.93        55.35 o                         
   4   3  18         10.05        -10.23        40.54 o                         
   0   4  18       1138.66        983.04       111.32 o                         
   1   4  18       2498.42       2869.84       147.65 o                         
   2   4  18        589.09        622.53        88.66 o                         
   3   4  18        917.52        916.94        83.79 o                         
   1   5  18        108.96         59.51        62.85 o                         
   2   5  18         99.77        133.38        52.63 o                         
                                                                                
