# Supplementary material for: Crystal structures of 2-bromo-1,1,1,3,3,3-hexa­methyl-2-(tri­methyl­sil­yl)tris­ilane and 2-bromo-1,1,1,3,3,3-hexa­isopropyl-2-(triiso­propyl­sil­yl)tri­silane
Source: Acta Crystallogr E Crystallogr Commun. 2018 Jul 24;74(Pt 8):1142–6. doi: 10.1107/S2056989018009696 (PMC6072994; doi:10.1107/S2056989018009696)
Supplement: Supplementary file 3 [file e-74-01142-IIsup3.hkl]

data_II                                                                         
_shelx_title ' pg7299/lt/ccd in P-1'                                            
_shelx_refln_list_code          4                                               
_shelx_F_calc_maximum      148.08                                               
_exptl_crystal_F_000       632.00                                               
_reflns_d_resolution_high  0.8033                                               
                                                                                
loop_                                                                           
 _space_group_symop_operation_xyz                                               
 'x, y, z'                                                                      
 '-x, -y, -z'                                                                   
                                                                                
_cell_length_a     8.4412                                                       
_cell_length_b    11.1336                                                       
_cell_length_c    18.8477                                                       
_cell_angle_alpha  92.565                                                       
_cell_angle_beta   90.527                                                       
_cell_angle_gamma 108.718                                                       
                                                                                
_shelx_F_squared_multiplier     1.000                                           
                                                                                
loop_                                                                           
 _refln_index_h                                                                 
 _refln_index_k                                                                 
 _refln_index_l                                                                 
 _refln_F_squared_calc                                                          
 _refln_F_squared_meas                                                          
 _refln_F_squared_sigma                                                         
 _refln_observed_status                                                         
   1   0   0        310.68        321.15         8.63 o                         
   2   0   0         10.71         17.89        10.54 o                         
   3   0   0       1399.25       1411.15        42.86 o                         
   4   0   0        697.43        731.81        27.14 o                         
   5   0   0         54.09         56.18        20.62 o                         
   6   0   0        505.45        543.95        31.38 o                         
   7   0   0        296.75        307.39        28.97 o                         
   8   0   0        651.05        639.55        34.28 o                         
   9   0   0        368.23        344.55        39.35 o                         
 -10   1   0        168.92        242.83        62.09 o                         
  -9   1   0        181.45        176.97        40.09 o                         
  -8   1   0        146.56         55.15        33.41 o                         
  -7   1   0        314.87        336.54        50.10 o                         
  -6   1   0        186.31        186.99        28.85 o                         
  -5   1   0         52.28         33.22        19.13 o                         
  -4   1   0        238.50        225.46        19.12 o                         
  -3   1   0      18853.64      18814.72       316.80 o                         
  -2   1   0       1908.64       1928.50        46.57 o                         
  -1   1   0       4152.25       3926.02        65.41 o                         
   0   1   0       2307.04       2290.70       102.72 o                         
   1   1   0         84.20        104.03         5.35 o                         
   2   1   0       5667.79       5706.10        70.43 o                         
   3   1   0       9012.17       8889.46       108.82 o                         
   4   1   0       2550.71       2621.04        50.58 o                         
   5   1   0         75.64         79.67        17.58 o                         
   6   1   0        272.75        270.26        23.87 o                         
   7   1   0       1983.35       2047.22        52.40 o                         
   8   1   0        159.18        122.74        27.10 o                         
   9   1   0        217.97        190.03        34.13 o                         
 -10   2   0          0.51         58.08        43.52 o                         
  -9   2   0        451.58        411.01        49.07 o                         
  -8   2   0        335.75        292.39        70.35 o                         
  -7   2   0       1359.44       1314.98        55.60 o                         
  -6   2   0       4224.37       4226.32       109.26 o                         
  -5   2   0         28.89         84.47        23.93 o                         
  -4   2   0         31.58         14.14        24.59 o                         
  -3   2   0        519.13        584.82        75.95 o                         
  -2   2   0          5.44         22.32         9.10 o                         
  -1   2   0        835.78        807.53        15.89 o                         
   0   2   0      14305.72      13782.36       330.82 o                         
   1   2   0       3447.68       3485.67        40.57 o                         
   2   2   0       1691.28       1794.20        24.75 o                         
   3   2   0       1831.33       1842.87        31.32 o                         
   4   2   0       7530.73       7321.42        93.99 o                         
   5   2   0          7.20         15.33        16.10 o                         
   6   2   0       2159.48       2082.62        66.31 o                         
   7   2   0         21.87        -19.24        24.12 o                         
   8   2   0         96.10        139.86        30.00 o                         
   9   2   0        549.47        543.91        45.20 o                         
 -10   3   0        105.25        170.53        52.96 o                         
  -9   3   0        151.15        152.88        38.01 o                         
  -8   3   0       1153.19       1066.92        60.51 o                         
  -7   3   0        111.85        173.07        32.15 o                         
  -6   3   0         76.08         74.39        28.15 o                         
  -5   3   0       1027.41        967.64        39.73 o                         
  -4   3   0         56.93         68.17        14.96 o                         
  -3   3   0       3467.77       3331.82        54.10 o                         
  -2   3   0       2741.96       2716.27        53.61 o                         
  -1   3   0        135.13        165.70        11.04 o                         
   0   3   0      16204.57      15261.80       319.61 o                         
   1   3   0      14199.01      14075.76       368.30 o                         
   2   3   0        342.44        362.61        11.23 o                         
   3   3   0       2061.63       2053.47        32.78 o                         
   4   3   0         14.29         12.29        12.93 o                         
   5   3   0         12.37         19.16        19.84 o                         
   6   3   0        686.01        724.28        32.34 o                         
   7   3   0       2030.36       2066.75        55.26 o                         
   8   3   0         22.38        -16.63        30.34 o                         
 -10   4   0        437.01        448.57        62.00 o                         
  -9   4   0        383.72        405.72        43.83 o                         
  -8   4   0          4.09          5.25        31.23 o                         
  -7   4   0        263.64        307.55        39.23 o                         
  -6   4   0        961.43        981.84        43.75 o                         
  -5   4   0       4367.27       4201.51        72.90 o                         
  -4   4   0        697.43        699.90        17.50 o                         
  -3   4   0        385.65        411.59        17.87 o                         
  -2   4   0       3947.64       3895.76        62.53 o                         
  -1   4   0       5666.13       5897.34        88.87 o                         
   0   4   0       1376.80       1321.62        30.41 o                         
   1   4   0        135.76        127.72         8.84 o                         
   2   4   0       1385.08       1450.32        22.91 o                         
   3   4   0       2861.40       2867.63        43.31 o                         
   4   4   0       5036.80       5082.37        70.69 o                         
   5   4   0        775.28        782.97        31.60 o                         
   6   4   0         13.73          6.27        24.10 o                         
   7   4   0         39.10         79.22        39.92 o                         
   8   4   0        115.29         83.24        60.22 o                         
 -10   5   0         67.29         66.58        42.04 o                         
  -9   5   0        281.05        231.77        40.05 o                         
  -8   5   0       1882.74       1969.03        72.72 o                         
  -7   5   0        950.17        969.34        46.91 o                         
  -6   5   0        144.41        174.52        27.06 o                         
  -5   5   0        355.45        345.15        25.57 o                         
  -4   5   0         13.66         19.44        15.44 o                         
  -3   5   0        593.02        661.13        20.36 o                         
  -2   5   0       6260.64       6368.72       114.73 o                         
  -1   5   0       1998.95       1986.52        35.06 o                         
   0   5   0        157.38        201.17        11.25 o                         
   1   5   0       2391.66       2503.20        46.62 o                         
   2   5   0       1051.36       1046.97        23.20 o                         
   3   5   0        165.79        197.89        14.53 o                         
   4   5   0        127.12        102.44        33.14 o                         
   5   5   0          8.56         45.19        22.74 o                         
   6   5   0        649.77        627.19        63.06 o                         
   7   5   0       1586.31       1763.55       116.56 o                         
 -10   6   0        188.86        180.63        43.47 o                         
  -9   6   0         28.77          6.70        35.02 o                         
  -8   6   0        130.28        118.31        29.90 o                         
  -7   6   0        399.80        345.69        34.45 o                         
  -6   6   0        342.05        321.60        30.83 o                         
  -5   6   0       5542.72       5334.91       128.35 o                         
  -4   6   0       2305.39       2224.26        45.22 o                         
  -3   6   0         13.43         37.90        13.75 o                         
  -2   6   0       1295.90       1285.41        51.55 o                         
  -1   6   0       2671.74       2644.46        44.28 o                         
   0   6   0        461.03        488.89        47.51 o                         
   1   6   0         19.00         27.77        13.35 o                         
   2   6   0        268.66        291.49        15.07 o                         
   3   6   0        197.92        234.01        20.47 o                         
   4   6   0       1046.80       1031.92       108.10 o                         
   5   6   0        112.34        123.71        73.09 o                         
   6   6   0        307.93        294.99        89.68 o                         
   7   6   0        494.30        590.36        87.85 o                         
 -10   7   0        101.34         68.50        43.61 o                         
  -9   7   0         19.01         29.20        35.33 o                         
  -8   7   0        939.75       1063.63        52.71 o                         
  -7   7   0        445.90        424.98        29.97 o                         
  -6   7   0        947.55        910.98        45.27 o                         
  -5   7   0       2170.13       2138.85        56.85 o                         
  -4   7   0       4100.06       3966.54        73.47 o                         
  -3   7   0        296.60        307.83        24.86 o                         
  -2   7   0       1691.14       1681.50        34.13 o                         
  -1   7   0        891.21        986.63        49.58 o                         
   0   7   0        292.43        305.27        32.91 o                         
   1   7   0       1111.23       1103.74        40.40 o                         
   2   7   0        995.14        874.06        32.08 o                         
   3   7   0        820.51        842.79        40.39 o                         
   4   7   0        643.65        608.12        50.55 o                         
   5   7   0        108.12        116.98        46.40 o                         
   6   7   0          2.09         25.97        51.85 o                         
  -9   8   0          7.45          1.78        52.16 o                         
  -8   8   0        754.72        781.66        41.09 o                         
  -7   8   0       1998.43       2093.95        52.45 o                         
  -6   8   0         43.59         10.71        20.36 o                         
  -5   8   0        364.84        407.34        24.08 o                         
  -4   8   0         59.98         51.50        18.22 o                         
  -3   8   0        153.47        131.51        31.28 o                         
  -2   8   0        386.77        353.90        47.58 o                         
  -1   8   0       5181.95       5082.90       180.27 o                         
   0   8   0        141.25        152.09        42.21 o                         
   1   8   0        271.44        255.72        32.23 o                         
   2   8   0          4.88          4.59        21.41 o                         
   3   8   0        207.82        136.85        40.88 o                         
   4   8   0        103.01         66.26        45.75 o                         
   5   8   0        507.83        567.61        61.06 o                         
   6   8   0         80.35          7.65        60.31 o                         
  -9   9   0         38.27         51.66        34.91 o                         
  -8   9   0        248.93        284.86        29.93 o                         
  -7   9   0         22.37         35.11        23.76 o                         
  -6   9   0         26.43         48.81        33.11 o                         
  -5   9   0        644.54        605.79        45.10 o                         
  -4   9   0       3393.09       3277.84       174.55 o                         
  -3   9   0        533.61        437.77        41.57 o                         
  -2   9   0        625.25        585.70        48.30 o                         
  -1   9   0          4.71         47.22        35.92 o                         
   0   9   0        312.05        317.40        39.53 o                         
   1   9   0        567.26        602.06        56.96 o                         
   2   9   0       1538.98       1517.60        82.41 o                         
   3   9   0         15.07         92.80        47.48 o                         
   4   9   0         49.71        -14.02        48.25 o                         
   5   9   0        287.44        365.93        88.42 o                         
  -9  10   0         54.90         91.74        79.84 o                         
  -8  10   0        129.04        142.68        44.52 o                         
  -7  10   0       1988.49       1952.84        82.38 o                         
  -6  10   0          8.36         -2.51        35.04 o                         
  -5  10   0        127.33        112.26        36.78 o                         
  -4  10   0        420.60        379.14        39.35 o                         
  -3  10   0        329.19        289.76        42.82 o                         
  -2  10   0        297.44        280.90        60.97 o                         
  -1  10   0       1225.74       1249.41        63.32 o                         
   0  10   0         72.57         96.13        35.69 o                         
   1  10   0         13.80        -39.66        29.91 o                         
   2  10   0        423.84        427.00        51.44 o                         
   3  10   0        276.82        260.86        49.13 o                         
   4  10   0         28.99        -41.98        56.05 o                         
  -8  11   0         33.23         33.79        48.91 o                         
  -7  11   0         57.14         88.06        45.99 o                         
  -6  11   0         32.45        -49.14        39.58 o                         
  -5  11   0        470.98        620.82        49.09 o                         
  -4  11   0        180.54        113.78        61.08 o                         
  -3  11   0         56.56         83.51        39.39 o                         
  -2  11   0         14.29         15.14        39.55 o                         
  -1  11   0        672.51        574.92        50.33 o                         
   0  11   0        503.05        543.60        65.31 o                         
   1  11   0          7.28         31.74        34.05 o                         
   2  11   0        770.74        756.27       100.43 o                         
   3  11   0         48.45         42.45        67.60 o                         
  -7  12   0        169.19        137.53        50.40 o                         
  -6  12   0        458.61        424.23        55.24 o                         
  -5  12   0        162.04        175.49        46.61 o                         
  -4  12   0         12.19         41.11        43.49 o                         
  -3  12   0        783.46        831.99        62.77 o                         
  -2  12   0          0.02        -17.15        40.15 o                         
  -1  12   0        536.66        489.94        51.65 o                         
   0  12   0         13.65         -6.22        47.01 o                         
   1  12   0         56.65          4.01        70.23 o                         
  -6  13   0        126.08        106.97        51.61 o                         
  -5  13   0          3.39        -48.85        51.02 o                         
  -4  13   0        427.02        391.02        57.89 o                         
  -3  13   0         62.59         90.38        49.68 o                         
  -2  13   0         35.46         -5.92        46.57 o                         
  -1  13   0        215.85        187.48        53.11 o                         
   0  13   0        453.33        435.14        50.90 o                         
   0 -13   1         19.68        -21.96        64.06 o                         
   1 -13   1         81.66         34.86        50.90 o                         
   2 -13   1          0.40         40.86        47.78 o                         
   3 -13   1        967.16        862.12        69.46 o                         
   4 -13   1        151.29        181.97        53.91 o                         
   5 -13   1          5.20         31.47        52.24 o                         
   6 -13   1        524.61        678.07        65.82 o                         
  -1 -12   1         41.61         98.09        49.25 o                         
   0 -12   1        449.51        440.39        98.72 o                         
   1 -12   1        523.40        576.93       101.12 o                         
   2 -12   1         70.05        -24.02        42.21 o                         
   3 -12   1        419.91        451.13        53.87 o                         
   4 -12   1        297.59        297.41        50.38 o                         
   5 -12   1         28.70         47.56        47.01 o                         
   6 -12   1         48.17         74.82        45.36 o                         
   7 -12   1          4.82         10.23        59.02 o                         
  -3 -11   1        999.85       1019.65        77.38 o                         
  -2 -11   1        197.30        155.71        51.71 o                         
  -1 -11   1         24.58         43.35        34.26 o                         
   0 -11   1         74.33         76.42        46.33 o                         
   1 -11   1        423.25        378.51        48.12 o                         
   2 -11   1        356.19        293.98        44.95 o                         
   3 -11   1         45.90        -17.74        38.85 o                         
   4 -11   1        632.46        573.16        76.41 o                         
   5 -11   1        105.74         54.11        40.15 o                         
   6 -11   1        127.95         67.76        40.03 o                         
   7 -11   1        303.11        300.53        47.14 o                         
   8 -11   1        222.92        191.81        53.15 o                         
  -4 -10   1         36.83         21.36        56.17 o                         
  -3 -10   1        139.12        157.46        52.32 o                         
  -2 -10   1        656.14        678.84        79.38 o                         
  -1 -10   1        385.04        297.00        46.06 o                         
   0 -10   1        119.46        105.54        75.27 o                         
   1 -10   1        882.78       1027.62        89.79 o                         
   2 -10   1         81.28         88.88        47.24 o                         
   3 -10   1         46.43         52.72        34.93 o                         
   4 -10   1       2155.61       2103.89        81.72 o                         
   5 -10   1        425.91        529.68        50.22 o                         
   6 -10   1         28.36         -1.54        50.44 o                         
   7 -10   1          0.43         40.17        52.96 o                         
   8 -10   1        180.79        160.52        45.91 o                         
   9 -10   1         42.47        -59.71        78.24 o                         
  -5  -9   1        408.88        296.68        65.88 o                         
  -4  -9   1        294.22        365.52        66.57 o                         
  -3  -9   1         86.71        147.29        47.33 o                         
  -2  -9   1       1405.18       1360.70        52.64 o                         
  -1  -9   1         65.59         73.49        38.89 o                         
   0  -9   1         52.67         15.42        37.40 o                         
   1  -9   1       4714.01       4579.08       392.58 o                         
   2  -9   1        192.57        183.24        37.27 o                         
   3  -9   1        314.83        295.11        38.44 o                         
   4  -9   1         74.86         96.74        32.30 o                         
   5  -9   1        390.06        415.72        40.02 o                         
   6  -9   1        328.81        263.49        40.34 o                         
   7  -9   1        745.41        752.64        35.05 o                         
   8  -9   1        878.78        903.06        39.98 o                         
   9  -9   1        261.71        357.09        40.35 o                         
  -6  -8   1         26.34        -49.94        61.30 o                         
  -5  -8   1        561.70        379.31        94.94 o                         
  -4  -8   1         26.47         61.60        54.68 o                         
  -3  -8   1         99.77        119.33        68.06 o                         
  -2  -8   1       4585.84       4436.29       147.99 o                         
  -1  -8   1        666.84        720.66        51.56 o                         
   0  -8   1        182.88        126.39        49.30 o                         
   1  -8   1         18.93         -8.66        33.10 o                         
   2  -8   1        298.75        250.48        43.70 o                         
   3  -8   1        227.65        241.51        33.42 o                         
   4  -8   1       1414.95       1390.93        36.01 o                         
   5  -8   1        563.25        612.88        27.49 o                         
   6  -8   1        263.38        316.91        27.34 o                         
   7  -8   1         30.29         66.34        22.89 o                         
   8  -8   1        717.85        726.18        51.67 o                         
   9  -8   1         71.60         73.11        40.87 o                         
  -6  -7   1        124.10        184.28        54.23 o                         
  -5  -7   1        542.59        423.02        52.25 o                         
  -4  -7   1        519.41        546.77        52.52 o                         
  -3  -7   1         21.45        -18.79        36.86 o                         
  -2  -7   1         17.52         14.44        19.71 o                         
  -1  -7   1         44.03         49.49        74.69 o                         
   0  -7   1        693.91        729.44        46.93 o                         
   1  -7   1       4104.91       4077.15        80.68 o                         
   2  -7   1       1488.44       1468.66        32.27 o                         
   3  -7   1         49.85         72.24        15.87 o                         
   4  -7   1         16.37         32.32        17.49 o                         
   5  -7   1       2722.33       2611.28        54.44 o                         
   6  -7   1        198.61        196.79        21.76 o                         
   7  -7   1        723.76        738.51        44.05 o                         
   8  -7   1        183.60        211.79        37.07 o                         
   9  -7   1         13.87         46.97        36.38 o                         
  10  -7   1        499.88        416.20        84.07 o                         
  -7  -6   1        146.58        127.83        56.12 o                         
  -6  -6   1        122.31        109.94        48.53 o                         
  -5  -6   1         14.11         29.08        39.37 o                         
  -4  -6   1        240.68        259.80        40.26 o                         
  -3  -6   1        201.50        192.21        30.69 o                         
  -2  -6   1       1747.18       1657.96        30.54 o                         
  -1  -6   1       3535.93       3538.12        65.58 o                         
   0  -6   1        566.94        621.18        21.79 o                         
   1  -6   1         36.14         41.33        10.93 o                         
   2  -6   1       2913.43       2789.96        49.56 o                         
   3  -6   1        441.36        431.31        20.01 o                         
   4  -6   1       1111.51       1118.93        36.61 o                         
   5  -6   1         74.79         71.94        17.71 o                         
   6  -6   1         59.19         25.59        21.70 o                         
   7  -6   1       2077.70       2028.84       182.68 o                         
   8  -6   1       1485.50       1459.55        82.36 o                         
   9  -6   1        126.63         70.63        37.36 o                         
  10  -6   1         80.17         92.90        42.02 o                         
  -7  -5   1        279.57        352.79        54.19 o                         
  -6  -5   1         12.95         -0.79        26.65 o                         
  -5  -5   1        157.74        203.50        31.37 o                         
  -4  -5   1       5551.88       5257.05        92.82 o                         
  -3  -5   1        353.30        366.82        14.68 o                         
  -2  -5   1        994.96       1012.00        19.68 o                         
  -1  -5   1       3445.53       3466.13        54.35 o                         
   0  -5   1         92.21         74.46        10.65 o                         
   1  -5   1        916.59       1022.36        27.14 o                         
   2  -5   1       3532.06       3787.71        62.49 o                         
   3  -5   1       2027.36       2050.93        40.19 o                         
   4  -5   1       1003.09        957.05        27.41 o                         
   5  -5   1       2612.58       2640.74        59.68 o                         
   6  -5   1        244.82        251.84        28.36 o                         
   7  -5   1        138.77        144.74        30.88 o                         
   8  -5   1         31.59         53.81        33.16 o                         
   9  -5   1          9.58        -50.59        33.73 o                         
  10  -5   1        228.32        188.97        69.32 o                         
  -8  -4   1        235.56        222.38        36.32 o                         
  -7  -4   1       1864.82       2067.57        56.58 o                         
  -6  -4   1        276.82        275.35        36.75 o                         
  -5  -4   1         16.29        -31.84        21.87 o                         
  -4  -4   1        345.71        335.49        22.26 o                         
  -3  -4   1          3.23         -0.60        10.79 o                         
  -2  -4   1          5.04          7.16         9.04 o                         
  -1  -4   1       4003.93       3794.54        55.16 o                         
   0  -4   1       9758.69       9973.75       180.36 o                         
   1  -4   1        336.85        316.35        12.81 o                         
   2  -4   1        551.74        548.74        16.89 o                         
   3  -4   1       2163.03       2163.13        40.94 o                         
   4  -4   1         10.08          7.18        10.30 o                         
   5  -4   1        805.01        853.08        23.88 o                         
   6  -4   1        129.69        127.55        32.60 o                         
   7  -4   1       1201.21       1129.43        49.97 o                         
   8  -4   1       1937.09       1986.40        73.36 o                         
   9  -4   1         27.98        -38.46        67.72 o                         
  10  -4   1        102.72         71.18        41.71 o                         
  -8  -3   1          3.32         11.17        30.37 o                         
  -7  -3   1         10.04         21.21        37.46 o                         
  -6  -3   1         11.14         18.41        22.57 o                         
  -5  -3   1          4.13         -0.82        20.66 o                         
  -4  -3   1       9247.31       9186.55       114.79 o                         
  -3  -3   1       4068.05       4078.12        51.14 o                         
  -2  -3   1        227.26        234.79        12.28 o                         
  -1  -3   1       5426.59       5385.45        79.84 o                         
   0  -3   1       4491.00       4484.68        69.16 o                         
   1  -3   1       4317.14       4471.64       118.74 o                         
   2  -3   1       2774.28       2955.01        48.90 o                         
   3  -3   1        526.47        559.30        16.18 o                         
   4  -3   1       1746.98       1634.13        39.92 o                         
   5  -3   1       4813.92       4947.66       118.08 o                         
   6  -3   1         31.82         12.14        27.00 o                         
   7  -3   1       1306.35       1147.58        51.78 o                         
   8  -3   1        623.67        648.37        45.53 o                         
   9  -3   1         34.13         21.76        34.51 o                         
  10  -3   1          9.20          0.77        42.16 o                         
  -9  -2   1          4.93         42.49        35.27 o                         
  -8  -2   1         23.83         -4.36        28.60 o                         
  -7  -2   1       2420.21       2535.26        76.81 o                         
  -6  -2   1       2694.60       2567.96        57.76 o                         
  -5  -2   1       1891.31       1802.44        43.45 o                         
  -4  -2   1       1637.34       1568.44        28.41 o                         
  -3  -2   1       4628.19       4538.79        59.06 o                         
  -2  -2   1        746.75        864.52        16.17 o                         
  -1  -2   1       3656.73       3805.27        52.38 o                         
   0  -2   1       2313.38       2246.82        43.94 o                         
   1  -2   1       3332.10       3207.81        58.01 o                         
   2  -2   1       1546.45       1525.18        29.53 o                         
   3  -2   1       5198.38       5433.71        96.29 o                         
   4  -2   1       1000.88        902.49        35.89 o                         
   5  -2   1        931.81       1008.00        67.37 o                         
   6  -2   1        887.50        870.06        43.22 o                         
   7  -2   1         31.00         12.33        33.86 o                         
   8  -2   1         10.69          7.25        32.49 o                         
   9  -2   1        527.57        481.49        45.28 o                         
  10  -2   1        404.00        454.63        74.35 o                         
  -9  -1   1        306.53        363.82        36.86 o                         
  -8  -1   1         17.15         39.99        26.28 o                         
  -7  -1   1        812.56        828.24        39.92 o                         
  -6  -1   1       2336.15       2213.81        64.52 o                         
  -5  -1   1         15.50         30.90        16.88 o                         
  -4  -1   1       4795.65       4785.36        71.36 o                         
  -3  -1   1        604.29        572.59        24.59 o                         
  -2  -1   1       1853.79       1866.83        26.46 o                         
  -1  -1   1       2871.71       2893.12        39.64 o                         
   0  -1   1      12781.45      12226.02       201.92 o                         
   1  -1   1       5231.09       5432.57        89.56 o                         
   2  -1   1        241.01        258.56        15.99 o                         
   3  -1   1       3108.40       3482.99       156.71 o                         
   4  -1   1       1232.52       1429.80        38.33 o                         
   5  -1   1       1476.02       1399.28        41.36 o                         
   6  -1   1       2584.16       2816.13        81.39 o                         
   7  -1   1       2120.29       2027.44       165.17 o                         
   8  -1   1        430.17        288.26        57.65 o                         
   9  -1   1        288.29        242.42        41.51 o                         
  10  -1   1         41.49         14.63        37.55 o                         
  -9   0   1        113.71        125.71        36.81 o                         
  -8   0   1         11.56        -15.59        24.69 o                         
  -7   0   1        216.16        303.04        30.16 o                         
  -6   0   1       1303.67       1358.39        45.49 o                         
  -5   0   1       1446.29       1482.68        52.14 o                         
  -4   0   1       2557.50       2558.06        48.79 o                         
  -3   0   1      11524.29      12002.63       175.37 o                         
  -2   0   1        147.24        155.30        22.15 o                         
  -1   0   1      10812.43      10834.88       221.95 o                         
   0   0   1          2.29         20.25         3.14 o                         
   1   0   1      11491.89      10925.71       159.16 o                         
   2   0   1        305.17        309.98        18.71 o                         
   3   0   1      16461.97      16798.00       284.71 o                         
   4   0   1        738.26        717.31        26.76 o                         
   5   0   1       1508.67       1442.58        42.59 o                         
   6   0   1        302.47        333.31        28.49 o                         
   7   0   1         28.13         23.53        23.94 o                         
   8   0   1          1.03         17.87        24.21 o                         
   9   0   1         34.60         28.89        32.62 o                         
 -10   1   1          1.74         20.90        39.88 o                         
  -9   1   1        830.96        915.94        59.01 o                         
  -8   1   1        120.45        105.20        35.97 o                         
  -7   1   1        390.88        454.41        37.54 o                         
  -6   1   1       3373.98       3252.38        92.40 o                         
  -5   1   1        364.77        346.07        23.61 o                         
  -4   1   1       2922.85       2790.89        59.12 o                         
  -3   1   1       2331.40       2371.59        42.46 o                         
  -2   1   1       7173.44       7237.72       119.88 o                         
  -1   1   1       3960.14       4132.94        59.50 o                         
   0   1   1       8314.86       8257.13       169.73 o                         
   1   1   1       3004.93       3102.59        39.08 o                         
   2   1   1        125.10        169.12        10.19 o                         
   3   1   1       2334.89       2390.95        39.33 o                         
   4   1   1       1470.61       1511.73        34.76 o                         
   5   1   1        579.91        569.33        25.08 o                         
   6   1   1       1371.84       1324.82        39.10 o                         
   7   1   1        653.03        664.02        32.21 o                         
   8   1   1         97.18         75.41        42.10 o                         
   9   1   1        180.91        136.53        31.76 o                         
 -10   2   1          8.42         32.03        46.01 o                         
  -9   2   1        513.12        543.89        49.40 o                         
  -8   2   1        150.78        180.97        35.45 o                         
  -7   2   1        130.30        144.39        61.43 o                         
  -6   2   1        522.22        624.38        38.29 o                         
  -5   2   1        486.20        531.16        65.09 o                         
  -4   2   1       3272.19       3305.59        65.72 o                         
  -3   2   1       4990.64       5203.92        91.54 o                         
  -2   2   1       2327.71       2319.55        51.51 o                         
  -1   2   1        736.72        749.54        12.17 o                         
   0   2   1        247.77        237.93        13.38 o                         
   1   2   1        339.99        348.90        10.05 o                         
   2   2   1          4.75          2.40         8.31 o                         
   3   2   1       2013.80       1924.54        30.67 o                         
   4   2   1        318.87        315.99        20.85 o                         
   5   2   1         29.87          1.43        16.02 o                         
   6   2   1       2398.48       2364.05        54.62 o                         
   7   2   1       2271.71       2361.29        88.23 o                         
   8   2   1         53.53        -40.20        27.55 o                         
   9   2   1          2.74        -38.91        33.06 o                         
 -10   3   1         52.68        100.82        43.62 o                         
  -9   3   1         36.83         43.48        36.71 o                         
  -8   3   1        310.50        353.68        38.85 o                         
  -7   3   1         75.37         67.60        29.80 o                         
  -6   3   1        473.69        561.09        52.05 o                         
  -5   3   1       5405.68       5361.22       126.12 o                         
  -4   3   1       1542.91       1589.72        47.85 o                         
  -3   3   1        307.93        333.73        12.47 o                         
  -2   3   1       1672.62       1560.78        64.39 o                         
  -1   3   1        337.01        336.15         9.81 o                         
   0   3   1       5096.99       5067.19       129.34 o                         
   1   3   1        241.47        332.21        10.50 o                         
   2   3   1        107.26        128.16        16.44 o                         
   3   3   1       6747.74       6847.19        87.95 o                         
   4   3   1       2003.82       1965.12        34.22 o                         
   5   3   1          6.91          2.16        19.45 o                         
   6   3   1         15.16         15.24        22.89 o                         
   7   3   1          0.90        -10.00        25.48 o                         
   8   3   1        237.38        202.17        31.20 o                         
 -10   4   1         25.81        -29.17        97.69 o                         
  -9   4   1        236.79        243.15        39.34 o                         
  -8   4   1       2551.26       2571.40        85.66 o                         
  -7   4   1        437.75        492.78        38.30 o                         
  -6   4   1        904.27        775.52        39.75 o                         
  -5   4   1        102.14        104.43        30.12 o                         
  -4   4   1        113.15        113.71        12.07 o                         
  -3   4   1       1051.45        942.59        23.07 o                         
  -2   4   1       5075.35       5105.07        79.17 o                         
  -1   4   1       1705.77       1759.51        32.20 o                         
   0   4   1      17572.78      18664.94       663.56 o                         
   1   4   1       1068.99       1019.51        18.98 o                         
   2   4   1          4.72          3.80        10.13 o                         
   3   4   1         65.20         62.20        12.98 o                         
   4   4   1          4.19         17.26        14.50 o                         
   5   4   1        284.37        320.46        25.27 o                         
   6   4   1        361.18        417.92        29.73 o                         
   7   4   1        637.86        622.99        35.46 o                         
   8   4   1        344.95        263.19        59.83 o                         
 -10   5   1        205.12        296.68        44.54 o                         
  -9   5   1        165.47        183.54        39.16 o                         
  -8   5   1         97.65         99.66        33.23 o                         
  -7   5   1         86.09         98.57        28.40 o                         
  -6   5   1         72.01         83.24        42.90 o                         
  -5   5   1       1727.97       1730.38        42.35 o                         
  -4   5   1       1126.27       1100.05        32.07 o                         
  -3   5   1         73.15         90.25        12.85 o                         
  -2   5   1       1215.24       1295.55        26.81 o                         
  -1   5   1        602.98        638.38        15.45 o                         
   0   5   1        121.69        108.20        22.43 o                         
   1   5   1        403.48        364.44        13.05 o                         
   2   5   1       1069.28       1039.44        22.17 o                         
   3   5   1        478.69        439.22        21.91 o                         
   4   5   1        952.54        996.94        25.43 o                         
   5   5   1         26.11         56.91        23.01 o                         
   6   5   1        113.28        146.71        46.90 o                         
   7   5   1        317.38        292.29        53.47 o                         
 -10   6   1         50.96         54.11        43.45 o                         
  -9   6   1        257.00        290.24        40.28 o                         
  -8   6   1       1649.49       1684.88        68.06 o                         
  -7   6   1       1469.77       1545.74        70.81 o                         
  -6   6   1        226.27        196.88        23.43 o                         
  -5   6   1        115.18        126.82        18.35 o                         
  -4   6   1       1496.13       1344.67        32.78 o                         
  -3   6   1        275.46        301.39        15.83 o                         
  -2   6   1       1839.90       1733.96        40.60 o                         
  -1   6   1          9.28         19.46        16.77 o                         
   0   6   1       1548.39       1674.38       101.38 o                         
   1   6   1        830.75        818.70        30.52 o                         
   2   6   1       2040.70       1879.33        44.84 o                         
   3   6   1        273.45        291.02        22.62 o                         
   4   6   1        407.41        458.43       133.49 o                         
   5   6   1         46.69          6.23        41.04 o                         
   6   6   1        460.83        456.39        63.14 o                         
   7   6   1         10.11         20.15       123.31 o                         
 -10   7   1        460.27        396.60        49.32 o                         
  -9   7   1         11.97         34.33        35.52 o                         
  -8   7   1        728.92        791.41        47.44 o                         
  -7   7   1       1009.01       1014.11        46.20 o                         
  -6   7   1          1.65         15.96        18.57 o                         
  -5   7   1       3214.80       3169.18        73.19 o                         
  -4   7   1         10.59         23.26        16.07 o                         
  -3   7   1        319.25        364.77        18.46 o                         
  -2   7   1       1541.21       1549.27        38.29 o                         
  -1   7   1       2607.52       2584.91        63.05 o                         
   0   7   1       3201.76       3195.44       111.64 o                         
   1   7   1         88.34        127.45        23.59 o                         
   2   7   1         80.32         83.39        20.45 o                         
   3   7   1        181.62        177.83        22.46 o                         
   4   7   1         44.40         18.65        47.47 o                         
   5   7   1         94.70        121.60        44.83 o                         
   6   7   1        451.52        524.69       110.38 o                         
  -9   8   1        102.96        -36.22        38.34 o                         
  -8   8   1        758.13        775.25        42.29 o                         
  -7   8   1         55.07         48.42        22.28 o                         
  -6   8   1         98.39         33.54        19.98 o                         
  -5   8   1        723.80        703.62        27.45 o                         
  -4   8   1       1984.83       2096.73        53.54 o                         
  -3   8   1        103.82         99.82        29.04 o                         
  -2   8   1        225.56        245.46        35.57 o                         
  -1   8   1        159.11        174.14        35.92 o                         
   0   8   1         35.23         24.03        23.27 o                         
   1   8   1        106.93        142.41        21.67 o                         
   2   8   1       3772.11       3686.20        75.76 o                         
   3   8   1       1111.97       1195.32        98.60 o                         
   4   8   1         59.57        105.26        96.43 o                         
   5   8   1         45.37         83.20        52.87 o                         
   6   8   1          4.03         36.83        87.85 o                         
  -9   9   1        212.53        198.32        36.93 o                         
  -8   9   1        881.79        898.32        38.68 o                         
  -7   9   1        810.02        905.69        76.52 o                         
  -6   9   1        205.63        189.63        36.64 o                         
  -5   9   1        502.13        524.77        69.66 o                         
  -4   9   1          7.01          7.66        29.33 o                         
  -3   9   1        315.94        271.10        35.84 o                         
  -2   9   1        167.76        172.12        38.04 o                         
  -1   9   1       1895.51       1687.71        70.51 o                         
   0   9   1        599.02        560.43        34.58 o                         
   1   9   1        223.28        190.44        28.89 o                         
   2   9   1        423.69        407.94        30.27 o                         
   3   9   1         38.79         72.80        46.70 o                         
   4   9   1          3.92         74.12        50.11 o                         
   5   9   1        112.18        203.28        60.87 o                         
  -9  10   1        165.95        126.74        79.84 o                         
  -8  10   1         49.36         12.68        43.63 o                         
  -7  10   1         16.08         45.29        41.17 o                         
  -6  10   1        127.08         65.17        35.34 o                         
  -5  10   1        874.41        881.40        53.45 o                         
  -4  10   1       2825.75       2791.55        94.78 o                         
  -3  10   1          9.69         52.63        33.66 o                         
  -2  10   1          4.78         57.10        55.48 o                         
  -1  10   1       1120.75       1080.66        81.21 o                         
   0  10   1        131.58         98.03        49.99 o                         
   1  10   1          0.49         -6.99        30.92 o                         
   2  10   1        111.78        164.60        46.15 o                         
   3  10   1        169.48        197.38        50.31 o                         
   4  10   1         96.43        153.07        57.26 o                         
  -8  11   1         26.90        -52.76        48.59 o                         
  -7  11   1        678.96        741.64        59.23 o                         
  -6  11   1        115.24        135.83        44.04 o                         
  -5  11   1         14.31         54.55        40.29 o                         
  -4  11   1        670.27        748.56        52.66 o                         
  -3  11   1          1.12        -37.32        35.65 o                         
  -2  11   1        239.41        211.34        66.69 o                         
  -1  11   1        387.01        326.46        45.75 o                         
   0  11   1        104.59        120.95        72.18 o                         
   1  11   1         47.94         67.99        43.88 o                         
   2  11   1        268.46        269.68        49.71 o                         
   3  11   1        541.03        594.21        65.83 o                         
  -7  12   1          1.35        -29.02        64.17 o                         
  -6  12   1          2.52        -34.67        44.10 o                         
  -5  12   1         20.11         50.15        42.38 o                         
  -4  12   1        106.44        162.74       103.52 o                         
  -3  12   1        524.69        509.64        56.41 o                         
  -2  12   1          6.44          3.29        40.62 o                         
  -1  12   1        641.43        638.57        64.17 o                         
   0  12   1        400.53        294.57        41.14 o                         
   1  12   1         12.41        -48.95        54.51 o                         
  -6  13   1        229.66        209.88        57.19 o                         
  -5  13   1        112.77        207.77        96.43 o                         
  -4  13   1        290.95        235.35        55.14 o                         
  -3  13   1        271.15        199.26        51.47 o                         
  -2  13   1          1.34        -31.53        49.98 o                         
  -1  13   1         79.57         71.11        64.06 o                         
   0 -13   2        143.96        221.22        72.29 o                         
   1 -13   2        514.50        516.31        60.73 o                         
   2 -13   2        214.13        248.21        51.56 o                         
   3 -13   2         42.14        -28.11       116.33 o                         
   4 -13   2        228.57        191.93        54.33 o                         
   5 -13   2          0.11         89.20        54.25 o                         
   6 -13   2         31.40        -29.37        70.12 o                         
  -1 -12   2         16.38         14.55        48.67 o                         
   0 -12   2         28.78         36.79        51.47 o                         
   1 -12   2         74.82         58.62        44.30 o                         
   2 -12   2          0.96         42.62        44.92 o                         
   3 -12   2        335.13        351.21        52.20 o                         
   4 -12   2        123.46         83.66        46.17 o                         
   5 -12   2        296.10        366.32        57.99 o                         
   6 -12   2        241.46        225.61        48.15 o                         
   7 -12   2         29.52         -7.59        47.58 o                         
  -3 -11   2          7.74        -27.06        53.24 o                         
  -2 -11   2        657.99        604.74        62.38 o                         
  -1 -11   2          3.44        -37.63        45.09 o                         
   0 -11   2        261.75        171.74        43.67 o                         
   1 -11   2        180.54        158.68        85.79 o                         
   2 -11   2        177.24        177.58        42.30 o                         
   3 -11   2         49.91         43.30        48.84 o                         
   4 -11   2         74.17        106.28        50.67 o                         
   5 -11   2        462.46        480.01        50.40 o                         
   6 -11   2        416.15        429.06        47.42 o                         
   7 -11   2        101.79        131.69        45.08 o                         
   8 -11   2        105.79         49.77        49.98 o                         
  -4 -10   2          5.47        -86.79        61.00 o                         
  -3 -10   2        952.22        793.24        66.47 o                         
  -2 -10   2        357.26        355.78        50.80 o                         
  -1 -10   2         91.07        140.49        43.88 o                         
   0 -10   2         29.57         74.73        63.26 o                         
   1 -10   2       1358.13       1279.08        83.73 o                         
   2 -10   2       1297.36       1326.76        66.11 o                         
   3 -10   2         90.40         79.85        37.96 o                         
   4 -10   2         70.22         53.49        35.05 o                         
   5 -10   2         95.87         59.99        38.43 o                         
   6 -10   2         86.00         52.91        36.76 o                         
   7 -10   2        393.33        399.65        46.83 o                         
   8 -10   2        281.11        294.80        49.37 o                         
   9 -10   2        200.45        233.90        68.98 o                         
  -5  -9   2        336.99        439.72        67.03 o                         
  -4  -9   2          6.16        -41.00        52.24 o                         
  -3  -9   2         13.15         25.72        45.24 o                         
  -2  -9   2        929.09        930.92        62.29 o                         
  -1  -9   2        587.63        613.32        51.58 o                         
   0  -9   2        415.29        390.10        44.27 o                         
   1  -9   2        256.12        258.70        40.21 o                         
   2  -9   2         20.62         71.85        48.96 o                         
   3  -9   2        696.65        647.78        46.69 o                         
   4  -9   2       2558.06       2621.27        88.63 o                         
   5  -9   2        514.10        611.03        43.96 o                         
   6  -9   2        611.28        621.26        35.80 o                         
   7  -9   2         68.68         67.92        25.52 o                         
   8  -9   2          7.23         -1.54        28.67 o                         
   9  -9   2         23.99         38.69        35.94 o                         
  -6  -8   2         66.27        107.49        60.15 o                         
  -5  -8   2       1221.35       1222.74        75.33 o                         
  -4  -8   2        279.49        280.54        71.38 o                         
  -3  -8   2        410.54        438.17        47.58 o                         
  -2  -8   2         34.06         41.61        52.74 o                         
  -1  -8   2         50.26        -44.85        38.70 o                         
   0  -8   2        217.27        285.53        41.75 o                         
   1  -8   2       4248.36       4067.61       116.92 o                         
   2  -8   2         16.33         24.44        34.20 o                         
   3  -8   2       1243.39       1289.09        39.44 o                         
   4  -8   2        207.10        261.03        21.39 o                         
   5  -8   2         49.61         26.03        20.37 o                         
   6  -8   2          1.91         29.67        21.55 o                         
   7  -8   2        258.74        251.13        26.08 o                         
   8  -8   2        850.55        902.55        39.37 o                         
   9  -8   2        193.92        245.33        45.24 o                         
  -6  -7   2         67.16        137.68       100.89 o                         
  -5  -7   2          4.16          9.01        79.27 o                         
  -4  -7   2        296.29        313.59        46.21 o                         
  -3  -7   2       1252.14       1251.77       149.62 o                         
  -2  -7   2        671.20        642.12        50.91 o                         
  -1  -7   2        356.41        353.45        42.87 o                         
   0  -7   2         22.53         31.75        18.70 o                         
   1  -7   2         98.42         91.62        14.40 o                         
   2  -7   2        578.03        618.52        29.22 o                         
   3  -7   2         18.47         10.32        15.24 o                         
   4  -7   2       1735.32       1659.66        39.22 o                         
   5  -7   2       1222.15       1165.74        34.53 o                         
   6  -7   2        414.96        382.00        25.58 o                         
   7  -7   2        455.65        469.89        32.80 o                         
   8  -7   2        571.43        605.84        48.73 o                         
   9  -7   2          1.69        -58.40        38.93 o                         
  10  -7   2         12.78          7.36        78.70 o                         
  -7  -6   2        265.94        270.96        57.83 o                         
  -6  -6   2        285.89        190.54        50.76 o                         
  -5  -6   2        306.84        265.56        48.04 o                         
  -4  -6   2        442.87        487.13        64.51 o                         
  -3  -6   2       1162.81       1134.19        28.82 o                         
  -2  -6   2        112.36        138.72        27.17 o                         
  -1  -6   2         49.81          7.98        15.25 o                         
   0  -6   2        261.42        284.68        15.78 o                         
   1  -6   2       6617.83       6243.97       117.68 o                         
   2  -6   2        281.38        267.26        16.24 o                         
   3  -6   2       1480.49       1517.77        34.24 o                         
   4  -6   2       4380.25       4226.45       119.50 o                         
   5  -6   2       2992.71       2918.45        58.57 o                         
   6  -6   2          2.14          7.29        21.74 o                         
   7  -6   2          2.77          6.44        43.47 o                         
   8  -6   2        126.49        138.79        35.08 o                         
   9  -6   2        562.63        585.14        48.20 o                         
  10  -6   2         80.73        135.59        64.97 o                         
  -7  -5   2       1340.08       1415.01        78.73 o                         
  -6  -5   2        314.61        328.28        29.43 o                         
  -5  -5   2          4.41         30.05        21.92 o                         
  -4  -5   2          5.28         20.27        18.08 o                         
  -3  -5   2         19.17         26.05        11.80 o                         
  -2  -5   2       1839.84       1761.40        41.38 o                         
  -1  -5   2        862.02        901.46        24.15 o                         
   0  -5   2         60.15         57.98        12.00 o                         
   1  -5   2       3952.38       3761.10       151.29 o                         
   2  -5   2        132.66         91.31        12.81 o                         
   3  -5   2        406.02        406.65        24.88 o                         
   4  -5   2         16.14          1.16        15.20 o                         
   5  -5   2        205.38        245.42        21.90 o                         
   6  -5   2       3315.86       3100.51        70.65 o                         
   7  -5   2        684.07        648.27        40.59 o                         
   8  -5   2       1135.41       1146.91        55.94 o                         
   9  -5   2        216.67        260.56        56.05 o                         
  10  -5   2        124.61        136.38        41.14 o                         
  -8  -4   2        400.81        473.91        37.53 o                         
  -7  -4   2          0.53         32.41        28.24 o                         
  -6  -4   2         44.14         11.50        33.15 o                         
  -5  -4   2       1128.46       1153.86        35.60 o                         
  -4  -4   2       1158.02       1172.09        30.20 o                         
  -3  -4   2       3548.25       3460.61        45.54 o                         
  -2  -4   2       1360.08       1354.13        26.28 o                         
  -1  -4   2       1280.37       1391.17        29.81 o                         
   0  -4   2        218.69        248.62        14.46 o                         
   1  -4   2        174.77        224.48        12.48 o                         
   2  -4   2         24.62          8.24        11.01 o                         
   3  -4   2       6381.22       6470.21       107.32 o                         
   4  -4   2       1103.59       1076.50        31.81 o                         
   5  -4   2        727.16        699.94        29.06 o                         
   6  -4   2       1182.01       1106.92        46.35 o                         
   7  -4   2         60.07          2.00        47.81 o                         
   8  -4   2        690.50        627.65        43.86 o                         
   9  -4   2          0.78         12.61        33.40 o                         
  10  -4   2        342.01        280.57        46.80 o                         
  -8  -3   2        101.02        130.14        31.69 o                         
  -7  -3   2        946.13        960.44        38.81 o                         
  -6  -3   2       1232.05       1252.34        44.12 o                         
  -5  -3   2         12.58          2.39        17.65 o                         
  -4  -3   2        130.74        137.47        13.37 o                         
  -3  -3   2       1288.62       1304.12        23.93 o                         
  -2  -3   2        179.87        219.80        12.87 o                         
  -1  -3   2       4943.73       5070.42        79.19 o                         
   0  -3   2        212.09        181.42        14.00 o                         
   1  -3   2       6319.98       6192.44        93.75 o                         
   2  -3   2       1244.02       1197.24        25.31 o                         
   3  -3   2         58.96         26.21        13.27 o                         
   4  -3   2       1259.64       1160.15        41.78 o                         
   5  -3   2       1383.88       1362.97        47.88 o                         
   6  -3   2        490.08        488.59        34.98 o                         
   7  -3   2       1228.37       1178.97        62.80 o                         
   8  -3   2        172.55        190.97        32.82 o                         
   9  -3   2         32.33        -50.03        33.52 o                         
  10  -3   2       1373.66       1389.59        71.56 o                         
  -9  -2   2        917.82        931.43        46.26 o                         
  -8  -2   2         42.52          9.27        35.66 o                         
  -7  -2   2        126.76         64.37        31.51 o                         
  -6  -2   2        939.91       1004.68        36.52 o                         
  -5  -2   2        112.06        132.40        18.06 o                         
  -4  -2   2       3575.82       3582.92        50.53 o                         
  -3  -2   2         30.42         38.34        13.59 o                         
  -2  -2   2         99.16        115.38         8.83 o                         
  -1  -2   2       5144.94       5147.16       103.32 o                         
   0  -2   2       1377.60       1369.79        30.84 o                         
   1  -2   2        674.34        662.11        15.36 o                         
   2  -2   2       2195.69       2259.15        44.14 o                         
   3  -2   2       5622.83       5749.82       101.62 o                         
   4  -2   2       2321.54       2134.84        96.54 o                         
   5  -2   2        412.00        437.70        29.70 o                         
   6  -2   2        896.94        852.62        42.28 o                         
   7  -2   2       3027.67       2916.45       134.06 o                         
   8  -2   2        826.32        824.51        48.29 o                         
   9  -2   2         26.13         40.82        36.12 o                         
  10  -2   2          9.31          8.98       164.83 o                         
  -9  -1   2        415.36        362.13        36.88 o                         
  -8  -1   2        609.77        491.59        36.88 o                         
  -7  -1   2       1235.01       1364.63        43.24 o                         
  -6  -1   2        843.92        825.16        31.96 o                         
  -5  -1   2        420.71        434.88        21.11 o                         
  -4  -1   2       2313.22       2272.80        40.65 o                         
  -3  -1   2       1136.03       1067.45        21.04 o                         
  -2  -1   2       8916.57       9106.32       118.43 o                         
  -1  -1   2         99.27        106.12        10.37 o                         
   0  -1   2       2501.93       2513.52        45.14 o                         
   1  -1   2       2465.59       2407.78        36.47 o                         
   2  -1   2       3550.10       3514.50        78.40 o                         
   3  -1   2       8056.72       8601.21       251.88 o                         
   4  -1   2        726.39        580.03        29.23 o                         
   5  -1   2         24.86         75.93        24.00 o                         
   6  -1   2        163.39        153.54        28.63 o                         
   7  -1   2         85.92         50.49        28.28 o                         
   8  -1   2          2.97         -9.76        31.36 o                         
   9  -1   2          5.99         44.50        36.15 o                         
  10  -1   2       1155.48       1189.56        56.55 o                         
  -9   0   2        209.78        233.87        36.96 o                         
  -8   0   2        496.01        503.17        32.89 o                         
  -7   0   2        783.64        840.78        40.79 o                         
  -6   0   2        249.20        211.11        21.79 o                         
  -5   0   2       1522.39       1514.77        47.75 o                         
  -4   0   2        204.64        214.11        16.23 o                         
  -3   0   2        334.16        340.93        18.10 o                         
  -2   0   2        686.27        674.72        36.38 o                         
  -1   0   2       1375.48       1439.13        19.47 o                         
   0   0   2      14556.66      13347.71       284.03 o                         
   1   0   2        593.72        604.37        13.66 o                         
   2   0   2        108.86        107.91        10.43 o                         
   3   0   2          6.99        -11.72        13.06 o                         
   4   0   2        156.61        171.89        19.02 o                         
   5   0   2        360.45        347.30        24.99 o                         
   6   0   2          9.33          6.30        30.44 o                         
   7   0   2       1419.05       1399.97        48.75 o                         
   8   0   2       1231.81       1249.86        48.32 o                         
   9   0   2         13.77        -18.43        32.88 o                         
 -10   1   2         43.39          6.81        38.89 o                         
  -9   1   2        165.96        173.24        42.44 o                         
  -8   1   2        369.97        370.49        71.84 o                         
  -7   1   2        263.76        262.93        33.16 o                         
  -6   1   2        753.56        694.24        32.95 o                         
  -5   1   2         11.67          2.79        25.03 o                         
  -4   1   2       4794.16       5261.26        85.82 o                         
  -3   1   2       2990.22       2900.27        55.54 o                         
  -2   1   2        421.44        451.72        41.87 o                         
  -1   1   2       1310.46       1342.56        22.27 o                         
   0   1   2       2774.08       2706.32        31.83 o                         
   1   1   2        338.24        342.77        10.23 o                         
   2   1   2        967.70       1027.44        20.45 o                         
   3   1   2       1683.87       1809.65        32.33 o                         
   4   1   2       3671.80       3576.77        63.76 o                         
   5   1   2       2273.80       2108.84        46.48 o                         
   6   1   2         12.92          5.79        19.40 o                         
   7   1   2        744.07        762.32        33.02 o                         
   8   1   2        572.80        557.16        32.80 o                         
   9   1   2          3.06        -29.83        30.95 o                         
 -10   2   2          0.64        -24.58        46.90 o                         
  -9   2   2        287.12        308.49        44.47 o                         
  -8   2   2        394.34        393.14        41.39 o                         
  -7   2   2        657.17        694.11        42.63 o                         
  -6   2   2       2141.63       2203.15        91.05 o                         
  -5   2   2        112.68        121.19        23.74 o                         
  -4   2   2       2362.29       2450.63        52.38 o                         
  -3   2   2       2407.07       2522.14        43.01 o                         
  -2   2   2       2609.65       2643.26        58.83 o                         
  -1   2   2         80.69         98.20         6.89 o                         
   0   2   2         14.03         17.90         7.09 o                         
   1   2   2       1318.03       1312.60        20.65 o                         
   2   2   2       2559.74       2601.36        36.87 o                         
   3   2   2        710.32        737.61        25.94 o                         
   4   2   2         82.98         64.53        12.65 o                         
   5   2   2         22.67         27.13        15.84 o                         
   6   2   2        522.03        581.45        28.19 o                         
   7   2   2         17.39          8.51        28.81 o                         
   8   2   2        247.00        229.72        29.98 o                         
   9   2   2        236.08        177.84        34.05 o                         
 -10   3   2        150.02         81.35        57.08 o                         
  -9   3   2        110.33        111.84        39.57 o                         
  -8   3   2        786.79        843.64        60.74 o                         
  -7   3   2        448.45        442.30        36.99 o                         
  -6   3   2         73.55         72.13        27.36 o                         
  -5   3   2         48.28         44.32        19.07 o                         
  -4   3   2        125.76        127.63        13.73 o                         
  -3   3   2       2080.27       2064.75        44.86 o                         
  -2   3   2       7397.24       7681.25       120.73 o                         
  -1   3   2       9152.65       9117.72       118.12 o                         
   0   3   2       4167.41       4056.57        64.81 o                         
   1   3   2        393.04        360.92        14.67 o                         
   2   3   2        208.60        234.63        12.26 o                         
   3   3   2        296.49        289.35        13.97 o                         
   4   3   2        268.65        297.32        16.00 o                         
   5   3   2       2011.33       2015.82        37.09 o                         
   6   3   2        729.87        762.82        31.76 o                         
   7   3   2        627.74        639.41        37.12 o                         
   8   3   2        230.99        241.31        31.04 o                         
 -10   4   2        446.91        480.18        64.63 o                         
  -9   4   2        293.12        276.94        41.82 o                         
  -8   4   2         21.74         37.15        33.40 o                         
  -7   4   2        184.26        186.45        36.83 o                         
  -6   4   2       1602.99       1675.67       125.14 o                         
  -5   4   2       1754.83       1700.84        41.67 o                         
  -4   4   2       3307.66       3261.11        46.12 o                         
  -3   4   2        942.96        882.09        24.75 o                         
  -2   4   2         27.59         47.95         9.55 o                         
  -1   4   2        103.57        119.97        11.99 o                         
   0   4   2         22.69         52.46        30.05 o                         
   1   4   2        155.58        162.60         9.82 o                         
   2   4   2       1804.51       1722.78        32.60 o                         
   3   4   2       2438.48       2418.99        38.64 o                         
   4   4   2         18.68          6.14        14.44 o                         
   5   4   2        469.59        473.68        33.78 o                         
   6   4   2         19.66         43.18        24.65 o                         
   7   4   2         17.13        -13.10        28.02 o                         
   8   4   2         53.51         59.34        52.47 o                         
 -10   5   2         83.55        162.48        44.65 o                         
  -9   5   2        835.13        954.03        56.45 o                         
  -8   5   2       1486.76       1540.54        74.47 o                         
  -7   5   2        922.73        910.24        45.36 o                         
  -6   5   2        129.78        137.78        36.15 o                         
  -5   5   2        112.18        107.39        14.76 o                         
  -4   5   2          0.36         -5.50        14.15 o                         
  -3   5   2        801.40        827.62        22.45 o                         
  -2   5   2       1610.99       1764.58        30.24 o                         
  -1   5   2       3763.15       3665.46        69.73 o                         
   0   5   2        974.43       1078.31        56.59 o                         
   1   5   2        345.68        399.68        18.89 o                         
   2   5   2        699.43        692.56        18.37 o                         
   3   5   2        804.69        786.35        21.10 o                         
   4   5   2         87.94         70.95        15.50 o                         
   5   5   2         81.61         33.05        22.31 o                         
   6   5   2        564.23        633.60        76.41 o                         
   7   5   2        203.85        254.48        98.37 o                         
 -10   6   2        277.12        309.16        50.30 o                         
  -9   6   2         23.93         -8.46        45.07 o                         
  -8   6   2         87.76        120.61        33.13 o                         
  -7   6   2        159.20        102.92        30.94 o                         
  -6   6   2        135.58        161.69        23.47 o                         
  -5   6   2       1694.63       1608.75        36.37 o                         
  -4   6   2       3017.59       3126.89        63.56 o                         
  -3   6   2        165.31        164.60        28.03 o                         
  -2   6   2       1053.25       1102.10        22.48 o                         
  -1   6   2       3759.44       3544.37       113.72 o                         
   0   6   2        117.98        129.47        20.10 o                         
   1   6   2         11.85         12.39        17.61 o                         
   2   6   2         81.30         95.71        19.30 o                         
   3   6   2        546.45        532.54        26.33 o                         
   4   6   2         23.48        -39.72        36.13 o                         
   5   6   2         19.44          9.34        51.93 o                         
   6   6   2       1225.66       1273.12       124.57 o                         
   7   6   2        556.40        461.35        62.34 o                         
 -10   7   2        141.84        167.86        81.10 o                         
  -9   7   2         31.66        -22.41        36.02 o                         
  -8   7   2        784.45        840.04        84.07 o                         
  -7   7   2        767.69        783.01        35.27 o                         
  -6   7   2         24.36         27.52        19.30 o                         
  -5   7   2       2256.75       2259.26        49.56 o                         
  -4   7   2       2952.22       3042.29        57.33 o                         
  -3   7   2        652.25        683.16        21.99 o                         
  -2   7   2       1314.07       1325.72        29.78 o                         
  -1   7   2        245.74        270.31        24.09 o                         
   0   7   2        195.24        300.51        24.81 o                         
   1   7   2        354.19        288.58        22.69 o                         
   2   7   2         76.87         49.82        21.11 o                         
   3   7   2       3572.04       3642.02        74.24 o                         
   4   7   2        248.00        263.72        45.17 o                         
   5   7   2         46.18         52.14        51.47 o                         
   6   7   2          4.41        -45.19        52.05 o                         
  -9   8   2          7.80        -11.67        58.79 o                         
  -8   8   2       1018.88       1130.86        47.46 o                         
  -7   8   2        638.72        711.45        31.13 o                         
  -6   8   2         13.43         47.68        19.85 o                         
  -5   8   2         96.35        111.98        18.78 o                         
  -4   8   2        258.34        280.56        33.78 o                         
  -3   8   2        242.30        257.86        43.92 o                         
  -2   8   2       1063.56       1154.90        79.50 o                         
  -1   8   2        922.00        974.15        39.44 o                         
   0   8   2       2305.07       2447.66        64.18 o                         
   1   8   2         16.62         -7.31        20.43 o                         
   2   8   2        267.19        256.33        25.72 o                         
   3   8   2        276.91        275.12        34.76 o                         
   4   8   2         24.83        -20.25        44.31 o                         
   5   8   2        177.35        276.21        53.45 o                         
  -9   9   2          0.74        -54.51        36.34 o                         
  -8   9   2         43.40         25.29        31.04 o                         
  -7   9   2         17.91         11.74        37.47 o                         
  -6   9   2         45.94         20.51        31.69 o                         
  -5   9   2       1430.93       1405.47        62.93 o                         
  -4   9   2       1275.67       1376.51        60.94 o                         
  -3   9   2       1131.69       1080.22        54.07 o                         
  -2   9   2         28.38         33.83        33.50 o                         
  -1   9   2        138.75        191.49        27.08 o                         
   0   9   2        342.33        251.62        40.06 o                         
   1   9   2        111.95        101.01        24.11 o                         
   2   9   2        225.31        231.12        26.85 o                         
   3   9   2        328.98        335.45        51.98 o                         
   4   9   2        187.82        148.24        53.97 o                         
   5   9   2         11.82         27.41        58.99 o                         
  -9  10   2         80.00         88.76        75.04 o                         
  -8  10   2         49.19         51.19        49.76 o                         
  -7  10   2        813.98        892.18        56.69 o                         
  -6  10   2         74.61         73.78        36.87 o                         
  -5  10   2          2.12         20.05        35.18 o                         
  -4  10   2        213.42        121.91        62.57 o                         
  -3  10   2        323.99        258.80        40.71 o                         
  -2  10   2       2065.45       2019.06        79.76 o                         
  -1  10   2        282.66        251.31        41.92 o                         
   0  10   2        180.52        195.19        30.94 o                         
   1  10   2        465.62        435.62        29.23 o                         
   2  10   2        235.55        211.20        36.19 o                         
   3  10   2         22.30         19.69        47.60 o                         
   4  10   2        223.07        214.27        58.24 o                         
  -8  11   2         56.73         44.43        48.46 o                         
  -7  11   2         50.89         75.76        42.97 o                         
  -6  11   2          4.12         17.52        40.22 o                         
  -5  11   2        608.92        569.84        58.22 o                         
  -4  11   2        131.96         90.78        37.53 o                         
  -3  11   2        427.20        370.79        46.97 o                         
  -2  11   2        608.67        569.16        50.57 o                         
  -1  11   2        508.64        542.36        48.79 o                         
   0  11   2        163.12        193.61        34.97 o                         
   1  11   2         11.58         -6.61        32.68 o                         
   2  11   2        110.73        128.25        46.66 o                         
   3  11   2          4.23        -52.97        72.06 o                         
  -7  12   2          3.66        -34.01        47.35 o                         
  -6  12   2        404.51        390.39        50.80 o                         
  -5  12   2        683.58        722.20        56.89 o                         
  -4  12   2          8.68         13.32        45.07 o                         
  -3  12   2          1.31        -23.22        43.95 o                         
  -2  12   2          0.58        -23.55        39.79 o                         
  -1  12   2        288.12        376.10        61.88 o                         
   0  12   2          2.49         26.57        37.06 o                         
   1  12   2         16.17         17.34        38.08 o                         
  -6  13   2          0.70        -25.90        55.02 o                         
  -5  13   2          0.97        -36.42        49.65 o                         
  -4  13   2          8.98        -41.27        47.73 o                         
  -3  13   2         11.34         -4.25        51.00 o                         
  -2  13   2        162.25         55.88        98.94 o                         
  -1  13   2        602.02        611.08        60.53 o                         
   1 -13   3        100.47        218.20       192.51 o                         
   2 -13   3         40.18          6.73        52.11 o                         
   3 -13   3         59.83        -15.27        50.44 o                         
   4 -13   3        453.14        538.54       135.78 o                         
   5 -13   3        463.51        430.39        60.78 o                         
   6 -13   3        262.15        280.21        56.97 o                         
  -1 -12   3          0.56         -2.81        58.91 o                         
   0 -12   3        105.13         90.55        50.36 o                         
   1 -12   3        199.57        201.88        74.01 o                         
   2 -12   3        524.49        339.04        62.68 o                         
   3 -12   3        101.90         13.64        46.95 o                         
   4 -12   3          3.24         27.32        46.39 o                         
   5 -12   3        171.16         96.42        70.35 o                         
   6 -12   3        176.58        203.07        49.17 o                         
   7 -12   3         82.84         61.68        82.47 o                         
  -3 -11   3        504.35        556.73        89.45 o                         
  -2 -11   3        127.11         58.82        51.63 o                         
  -1 -11   3        184.98        140.81        56.62 o                         
   0 -11   3        620.73        605.62        64.97 o                         
   1 -11   3         35.84         40.08        55.13 o                         
   2 -11   3        252.32        264.49        43.52 o                         
   3 -11   3        142.10        159.87        45.00 o                         
   4 -11   3        291.40        309.99        43.31 o                         
   5 -11   3        837.33        890.39        61.66 o                         
   6 -11   3          4.62         32.98        39.51 o                         
   7 -11   3         25.30          6.19        44.98 o                         
   8 -11   3       1043.23       1127.49        71.05 o                         
  -4 -10   3          4.20        -42.69        61.23 o                         
  -3 -10   3        506.00        512.55        60.60 o                         
  -2 -10   3        265.23        278.66        53.42 o                         
  -1 -10   3        177.48        189.93        64.74 o                         
   0 -10   3        145.56        115.74        38.53 o                         
   1 -10   3        874.43        804.59        54.02 o                         
   2 -10   3       1414.84       1393.23        86.25 o                         
   3 -10   3         76.97         77.74        37.96 o                         
   4 -10   3        471.38        450.33        46.13 o                         
   5 -10   3        731.76        766.93        52.21 o                         
   6 -10   3        489.95        458.43        46.41 o                         
   7 -10   3         18.17        -29.46        54.45 o                         
   8 -10   3        142.86        268.10        50.34 o                         
   9 -10   3         91.04        116.37        53.54 o                         
  -5  -9   3         38.27         81.47       116.67 o                         
  -4  -9   3         81.66         15.73        53.04 o                         
  -3  -9   3        295.55        257.73        49.17 o                         
  -2  -9   3        200.23        136.28        43.38 o                         
  -1  -9   3        240.89        174.55        42.70 o                         
   0  -9   3        549.31        430.49       102.95 o                         
   1  -9   3       1822.38       1746.53       127.88 o                         
   2  -9   3       1695.93       1450.64       119.65 o                         
   3  -9   3         36.10         55.17        38.43 o                         
   4  -9   3        140.58        168.06        34.99 o                         
   5  -9   3        107.57        160.26        49.07 o                         
   6  -9   3        253.54        293.55        31.67 o                         
   7  -9   3        262.12        274.63        28.82 o                         
   8  -9   3        905.23        951.35        40.63 o                         
   9  -9   3        867.70        951.74        51.08 o                         
  -6  -8   3         94.21        111.87        94.25 o                         
  -5  -8   3        157.92        141.92        83.96 o                         
  -4  -8   3         28.91         52.65        45.45 o                         
  -3  -8   3        338.84        373.76        47.54 o                         
  -2  -8   3       1082.83       1166.80        65.27 o                         
  -1  -8   3         22.55          3.54        38.47 o                         
   0  -8   3         30.72         -2.94        36.81 o                         
   1  -8   3        317.68        364.73        38.43 o                         
   2  -8   3        571.10        571.27        41.50 o                         
   3  -8   3       2317.22       2427.59        54.22 o                         
   4  -8   3        284.16        245.73        25.56 o                         
   5  -8   3        389.66        415.11        24.51 o                         
   6  -8   3       1551.51       1558.75        44.13 o                         
   7  -8   3         16.42         20.91        24.28 o                         
   8  -8   3         43.60          8.40        32.26 o                         
   9  -8   3        534.17        587.90        44.08 o                         
  -6  -7   3        487.36        492.80        59.97 o                         
  -5  -7   3        157.79        224.53        49.14 o                         
  -4  -7   3          6.33        -14.30        40.60 o                         
  -3  -7   3         53.75         31.07        72.41 o                         
  -2  -7   3       2144.35       1994.27        79.88 o                         
  -1  -7   3        563.81        639.00       104.09 o                         
   0  -7   3        999.49       1013.64        36.11 o                         
   1  -7   3        790.56        818.81        31.49 o                         
   2  -7   3       2556.75       2623.61        60.69 o                         
   3  -7   3        577.54        601.33        23.17 o                         
   4  -7   3        558.91        621.62        32.16 o                         
   5  -7   3        180.67        162.96        20.86 o                         
   6  -7   3        144.03        132.08        25.05 o                         
   7  -7   3         34.43         46.62        27.11 o                         
   8  -7   3         36.18         10.27        34.81 o                         
   9  -7   3        532.02        667.62        84.30 o                         
  10  -7   3        270.31        238.83        49.35 o                         
  -7  -6   3         37.08        -24.54        78.93 o                         
  -6  -6   3        382.71        342.05        67.83 o                         
  -5  -6   3         15.34         -6.71        58.57 o                         
  -4  -6   3        461.27        434.08        29.04 o                         
  -3  -6   3       1192.00       1234.86        43.72 o                         
  -2  -6   3        248.61        266.19        19.66 o                         
  -1  -6   3        416.19        432.33        22.88 o                         
   0  -6   3       2317.12       2346.44        44.98 o                         
   1  -6   3        688.42        672.97        41.80 o                         
   2  -6   3       1131.38       1099.86        28.11 o                         
   3  -6   3        726.89        720.42        24.47 o                         
   4  -6   3       1647.29       1551.48        36.86 o                         
   5  -6   3          9.26          1.55        17.47 o                         
   6  -6   3       2038.22       2054.53        55.23 o                         
   7  -6   3       1206.13       1291.39        86.48 o                         
   8  -6   3         76.58        151.94        35.02 o                         
   9  -6   3        313.97        322.53        40.47 o                         
  10  -6   3        183.29        108.06        43.25 o                         
  -7  -5   3        278.68        159.21        83.85 o                         
  -6  -5   3         14.91        -13.46        25.84 o                         
  -5  -5   3        594.31        600.93        27.42 o                         
  -4  -5   3        421.61        426.34        22.09 o                         
  -3  -5   3        334.92        342.89        21.71 o                         
  -2  -5   3       3228.24       3094.40        71.65 o                         
  -1  -5   3        151.59        171.09        19.05 o                         
   0  -5   3       1369.97       1336.87        30.51 o                         
   1  -5   3        180.34        203.95        15.15 o                         
   2  -5   3         46.31         38.04        12.93 o                         
   3  -5   3       6425.50       6387.68       101.50 o                         
   4  -5   3       4828.70       4730.11        80.76 o                         
   5  -5   3         64.46         65.63        20.54 o                         
   6  -5   3       1020.88       1035.13        37.19 o                         
   7  -5   3        131.75        153.90        29.67 o                         
   8  -5   3          6.28         17.96        35.80 o                         
   9  -5   3        103.95         68.05        35.74 o                         
  10  -5   3         79.53        104.55        44.41 o                         
  -8  -4   3        328.57        338.70        35.80 o                         
  -7  -4   3        712.80        710.91        42.04 o                         
  -6  -4   3        672.47        684.57        34.60 o                         
  -5  -4   3        506.30        521.27        25.07 o                         
  -4  -4   3         24.44         21.80        16.80 o                         
  -3  -4   3       2309.50       2341.53        41.85 o                         
  -2  -4   3        109.57        139.18        21.85 o                         
  -1  -4   3        315.37        380.95        17.77 o                         
   0  -4   3       5422.84       5375.65       158.10 o                         
   1  -4   3       3710.49       3812.98       143.05 o                         
   2  -4   3        922.04       1013.51        28.97 o                         
   3  -4   3       1195.70       1214.98        28.50 o                         
   4  -4   3        224.81        219.75        19.45 o                         
   5  -4   3        113.78        113.37        19.17 o                         
   6  -4   3        948.46        941.04        44.44 o                         
   7  -4   3       1617.76       1676.26        63.33 o                         
   8  -4   3        465.34        431.53        54.91 o                         
   9  -4   3         56.67          5.99        35.91 o                         
  10  -4   3        485.24        500.07        51.08 o                         
  -8  -3   3        116.71        123.82        32.12 o                         
  -7  -3   3         31.62         48.50        25.89 o                         
  -6  -3   3         71.69         82.54        20.65 o                         
  -5  -3   3        134.05        140.30        19.08 o                         
  -4  -3   3        958.08       1000.58        24.62 o                         
  -3  -3   3       5467.22       5287.42        77.74 o                         
  -2  -3   3        315.02        293.86        16.32 o                         
  -1  -3   3         31.31         40.13        11.67 o                         
   0  -3   3       1515.70       1614.06        32.18 o                         
   1  -3   3        765.10        786.02        23.94 o                         
   2  -3   3        975.08       1134.75        26.19 o                         
   3  -3   3         76.66         96.70        14.23 o                         
   4  -3   3       6748.27       6755.34       157.96 o                         
   5  -3   3        283.04        292.88        27.48 o                         
   6  -3   3         52.04         36.94        26.18 o                         
   7  -3   3       3193.82       3150.39        92.57 o                         
   8  -3   3        869.99        822.94        88.19 o                         
   9  -3   3        242.33        267.26        41.72 o                         
  10  -3   3        100.41        154.57        42.76 o                         
  -9  -2   3         16.27         11.98        32.84 o                         
  -8  -2   3          8.75        -43.66        29.11 o                         
  -7  -2   3        843.56        922.64        37.19 o                         
  -6  -2   3       1412.31       1310.95        35.70 o                         
  -5  -2   3        286.37        318.42        21.21 o                         
  -4  -2   3       1023.75        972.19        27.51 o                         
  -3  -2   3       1811.98       1757.71        37.40 o                         
  -2  -2   3        618.54        644.71        15.58 o                         
  -1  -2   3       8860.31       9019.89       133.17 o                         
   0  -2   3        531.56        532.13        26.61 o                         
   1  -2   3      16374.62      16228.81       318.58 o                         
   2  -2   3         19.77         22.01        22.31 o                         
   3  -2   3        334.53        405.04        18.83 o                         
   4  -2   3       6998.27       6728.85       149.56 o                         
   5  -2   3       3907.78       3530.57        90.97 o                         
   6  -2   3        334.16        291.36        31.00 o                         
   7  -2   3        345.10        306.93        34.21 o                         
   8  -2   3         11.19          1.01        31.80 o                         
   9  -2   3        148.52        151.45        71.95 o                         
  10  -2   3        774.95        755.13        57.85 o                         
  -9  -1   3        166.98        144.93        35.76 o                         
  -8  -1   3         84.23         53.29        36.92 o                         
  -7  -1   3       1800.29       1848.04        58.07 o                         
  -6  -1   3        632.29        609.31        25.73 o                         
  -5  -1   3        636.17        733.20        24.10 o                         
  -4  -1   3         45.16         23.62        10.97 o                         
  -3  -1   3        684.38        758.01        22.45 o                         
  -2  -1   3       4116.00       4187.10        67.13 o                         
  -1  -1   3         57.83         63.45        11.03 o                         
   0  -1   3       1744.60       1704.25        34.74 o                         
   1  -1   3       6606.93       6340.69       113.36 o                         
   2  -1   3       1631.84       1748.94        45.78 o                         
   3  -1   3        798.95        704.71        28.89 o                         
   4  -1   3        174.73        147.84        28.25 o                         
   5  -1   3        578.29        653.59        35.10 o                         
   6  -1   3        602.15        673.78        38.39 o                         
   7  -1   3       2079.20       2076.60        70.04 o                         
   8  -1   3        982.06        958.19        50.15 o                         
   9  -1   3          4.82         13.50        36.56 o                         
  -9   0   3         28.38         24.04        43.40 o                         
  -8   0   3         66.77         43.07        26.46 o                         
  -7   0   3        300.92        256.35        29.67 o                         
  -6   0   3        554.67        559.91        28.12 o                         
  -5   0   3       1218.10       1209.17        33.39 o                         
  -4   0   3       1374.73       1337.42        37.86 o                         
  -3   0   3       3999.76       4163.28        80.42 o                         
  -2   0   3       4258.18       4362.38       124.43 o                         
  -1   0   3       1207.38       1170.70        17.67 o                         
   0   0   3          0.22         -1.47        14.00 o                         
   1   0   3       2154.45       2119.40        32.33 o                         
   2   0   3        735.78        755.82        19.35 o                         
   3   0   3        263.21        287.63        18.00 o                         
   4   0   3       3253.84       3126.97        74.33 o                         
   5   0   3       1588.15       1536.93        43.81 o                         
   6   0   3        102.52        145.64        25.65 o                         
   7   0   3          2.71         36.93        24.46 o                         
   8   0   3        416.56        451.54        34.56 o                         
   9   0   3         14.95         11.93        32.82 o                         
 -10   1   3         53.16         14.93        38.87 o                         
  -9   1   3        310.99        377.01       154.88 o                         
  -8   1   3        172.77        257.58        38.95 o                         
  -7   1   3        784.87        844.18        64.51 o                         
  -6   1   3        821.06        832.35        31.62 o                         
  -5   1   3        902.71        952.55        29.23 o                         
  -4   1   3         92.08         90.06        13.01 o                         
  -3   1   3       3889.49       4111.88       110.57 o                         
  -2   1   3         61.08         83.18         9.13 o                         
  -1   1   3       8666.43       8757.68       112.23 o                         
   0   1   3       1658.64       1641.08        21.45 o                         
   1   1   3       5249.64       5315.69        71.83 o                         
   2   1   3       1415.76       1362.37        24.95 o                         
   3   1   3         64.21         49.19        11.05 o                         
   4   1   3          3.25         14.67        13.24 o                         
   5   1   3       1302.23       1280.12        34.68 o                         
   6   1   3         86.83        100.89        19.97 o                         
   7   1   3        920.46        936.25        48.08 o                         
   8   1   3        833.43        848.50        53.52 o                         
   9   1   3         21.15         36.88        41.37 o                         
 -10   2   3        218.61        304.71        65.66 o                         
  -9   2   3        523.53        523.28        50.54 o                         
  -8   2   3        172.55        162.64        36.33 o                         
  -7   2   3        514.87        554.50        47.36 o                         
  -6   2   3        236.60        296.43        35.39 o                         
  -5   2   3        334.36        318.96        22.72 o                         
  -4   2   3       3369.48       3383.21        67.54 o                         
  -3   2   3        820.88        827.78        24.53 o                         
  -2   2   3        422.14        457.14        14.07 o                         
  -1   2   3       4964.80       5032.98        87.02 o                         
   0   2   3        325.25        340.19        10.55 o                         
   1   2   3        771.23        804.63        15.40 o                         
   2   2   3        715.97        819.22        17.28 o                         
   3   2   3       1404.99       1468.74        26.37 o                         
   4   2   3        830.01        789.60        22.32 o                         
   5   2   3       2682.36       2557.49        42.96 o                         
   6   2   3       1483.94       1439.93        40.39 o                         
   7   2   3        297.60        299.98        27.68 o                         
   8   2   3        395.10        452.09        45.71 o                         
   9   2   3         30.58         29.55        33.66 o                         
 -10   3   3         63.47         67.10        46.51 o                         
  -9   3   3         48.82          7.98        40.84 o                         
  -8   3   3       1563.80       1498.07        64.88 o                         
  -7   3   3       1067.66       1145.43        52.76 o                         
  -6   3   3       1012.42       1031.50        36.90 o                         
  -5   3   3       1962.16       1899.23        48.27 o                         
  -4   3   3       2747.12       2622.92        47.29 o                         
  -3   3   3        626.09        604.08        27.01 o                         
  -2   3   3        118.57        140.90        11.33 o                         
  -1   3   3       2164.60       2322.45        32.50 o                         
   0   3   3        145.27        156.37         8.75 o                         
   1   3   3         74.81         76.30         8.79 o                         
   2   3   3       1997.71       2017.90        31.54 o                         
   3   3   3       5154.85       5030.62        67.87 o                         
   4   3   3         48.30         39.51        13.93 o                         
   5   3   3         11.35         31.46        15.51 o                         
   6   3   3         38.12         13.51        21.66 o                         
   7   3   3          1.42         10.97        25.12 o                         
   8   3   3        446.95        512.17        51.27 o                         
 -10   4   3         83.31         71.90        50.10 o                         
  -9   4   3        304.19        272.23        45.95 o                         
  -8   4   3        759.80        801.51        48.54 o                         
  -7   4   3       1933.52       1993.08       101.12 o                         
  -6   4   3          4.18        -35.37        49.53 o                         
  -5   4   3         70.37         59.26        15.26 o                         
  -4   4   3        118.30        109.01        12.79 o                         
  -3   4   3       1019.29       1044.37        25.54 o                         
  -2   4   3         40.57         44.66         8.96 o                         
  -1   4   3       3226.21       3287.35        55.17 o                         
   0   4   3      10192.38      10341.19       134.76 o                         
   1   4   3        207.04        221.13        11.21 o                         
   2   4   3        527.23        606.68        18.43 o                         
   3   4   3        762.72        768.27        20.19 o                         
   4   4   3        768.15        730.72        26.38 o                         
   5   4   3       1077.69       1049.87        40.11 o                         
   6   4   3        335.90        337.71        41.14 o                         
   7   4   3          8.81          2.92        27.45 o                         
   8   4   3        508.34        644.00        85.33 o                         
 -10   5   3         95.59        117.54        45.34 o                         
  -9   5   3         23.77         31.99        39.02 o                         
  -8   5   3         19.65         -2.50        65.31 o                         
  -7   5   3        171.28        209.50        30.01 o                         
  -6   5   3        722.03        744.19        38.93 o                         
  -5   5   3        594.02        602.61        20.81 o                         
  -4   5   3       3140.12       3088.29        49.84 o                         
  -3   5   3       3526.58       3301.41        50.08 o                         
  -2   5   3        533.02        529.89        13.56 o                         
  -1   5   3        183.39        203.25        10.30 o                         
   0   5   3       1443.03       1412.46        39.65 o                         
   1   5   3        205.46        197.17        11.25 o                         
   2   5   3       1571.73       1563.57        30.48 o                         
   3   5   3       2106.47       2065.97        36.09 o                         
   4   5   3        243.80        237.07        24.19 o                         
   5   5   3        587.15        618.25        49.09 o                         
   6   5   3        742.21        852.45        57.75 o                         
   7   5   3        289.51        320.99        52.65 o                         
 -10   6   3         12.70         32.83        44.22 o                         
  -9   6   3        311.41        343.47        45.83 o                         
  -8   6   3        836.70        787.50        56.39 o                         
  -7   6   3       1999.51       1980.55        68.87 o                         
  -6   6   3       1480.20       1418.78        43.02 o                         
  -5   6   3        112.64        117.82        15.66 o                         
  -4   6   3       1084.58       1059.02        28.90 o                         
  -3   6   3       1103.42       1063.27        26.70 o                         
  -2   6   3          2.96         12.26        14.24 o                         
  -1   6   3        520.22        475.02        25.00 o                         
   0   6   3        693.77        752.76        31.10 o                         
   1   6   3        307.34        304.79        30.23 o                         
   2   6   3        934.42        951.35        31.80 o                         
   3   6   3       1054.01       1071.31        46.26 o                         
   4   6   3        670.20        660.48        29.98 o                         
   5   6   3        386.09        325.69        44.56 o                         
   6   6   3        557.39        561.14        57.31 o                         
   7   6   3         41.62         33.16        54.56 o                         
 -10   7   3        310.58        389.71       118.96 o                         
  -9   7   3         47.65         -0.17        40.52 o                         
  -8   7   3         61.59         30.17        38.89 o                         
  -7   7   3        247.71        236.51        27.73 o                         
  -6   7   3        147.49        192.22        21.72 o                         
  -5   7   3        657.07        670.57        26.57 o                         
  -4   7   3        760.98        769.42        25.39 o                         
  -3   7   3       1501.33       1472.94        32.90 o                         
  -2   7   3       1795.18       1647.80        47.30 o                         
  -1   7   3        551.12        523.86        28.69 o                         
   0   7   3       2731.60       2657.53        65.03 o                         
   1   7   3        236.44        273.79        32.91 o                         
   2   7   3        616.48        637.57        29.44 o                         
   3   7   3        459.15        489.44        41.57 o                         
   4   7   3        115.56         91.03        40.30 o                         
   5   7   3        119.17        104.18        45.94 o                         
   6   7   3        957.94       1074.68        72.66 o                         
  -9   8   3        110.42        187.21        65.43 o                         
  -8   8   3        462.59        541.18        38.45 o                         
  -7   8   3          5.65        -11.91        21.59 o                         
  -6   8   3        928.08        886.72        48.34 o                         
  -5   8   3       1679.05       1728.25        41.35 o                         
  -4   8   3        172.66        137.83        46.33 o                         
  -3   8   3        444.56        456.01        34.96 o                         
  -2   8   3        976.39        929.98        37.21 o                         
  -1   8   3        906.01       1000.87        39.56 o                         
   0   8   3         14.52         -3.85        24.17 o                         
   1   8   3          9.62         32.72        19.57 o                         
   2   8   3        619.56        601.67        30.14 o                         
   3   8   3       1581.20       1652.80        63.74 o                         
   4   8   3        173.35        205.81        47.91 o                         
   5   8   3          2.87        -71.53        52.02 o                         
  -9   9   3        449.25        483.48        64.96 o                         
  -8   9   3        707.91        683.89        82.70 o                         
  -7   9   3         51.34         86.46        50.22 o                         
  -6   9   3         43.14         16.08        43.01 o                         
  -5   9   3         11.17        -33.50        30.86 o                         
  -4   9   3         62.47         63.56        31.17 o                         
  -3   9   3         34.22         13.93        30.50 o                         
  -2   9   3        992.04        932.74        51.19 o                         
  -1   9   3        525.72        508.17        57.33 o                         
   0   9   3        731.82        790.98        32.82 o                         
   1   9   3        314.08        342.60        31.04 o                         
   2   9   3        281.55        266.99        38.40 o                         
   3   9   3         17.66        -30.85        44.47 o                         
   4   9   3          0.50         51.45        51.92 o                         
   5   9   3          0.88        -15.94        60.49 o                         
  -9  10   3         86.99         45.30        74.35 o                         
  -8  10   3         49.14         89.44        43.85 o                         
  -7  10   3        266.43        261.12        57.88 o                         
  -6  10   3          5.48         71.45        36.44 o                         
  -5  10   3       1039.96       1104.39        94.83 o                         
  -4  10   3        923.73        956.74        56.15 o                         
  -3  10   3          7.03         24.93        32.79 o                         
  -2  10   3       1138.25       1173.31        68.40 o                         
  -1  10   3       1381.93       1385.34        51.31 o                         
   0  10   3          2.88         -7.77        22.12 o                         
   1  10   3         83.53         93.70        25.95 o                         
   2  10   3         38.81         -2.71        28.00 o                         
   3  10   3        268.15        259.01        52.36 o                         
   4  10   3        427.12        589.90       150.65 o                         
  -8  11   3        441.80        467.26        54.90 o                         
  -7  11   3        136.90        133.81        45.14 o                         
  -6  11   3          4.82         -0.96        39.69 o                         
  -5  11   3        670.47        732.33       134.75 o                         
  -4  11   3        204.80        205.61        41.09 o                         
  -3  11   3        404.97        462.93        47.79 o                         
  -2  11   3        106.23        104.17        39.83 o                         
  -1  11   3         11.74        -18.92        37.75 o                         
   0  11   3        395.44        379.96        31.75 o                         
   1  11   3        644.51        586.50        35.60 o                         
   2  11   3        282.64        321.31       138.07 o                         
  -7  12   3         11.82          4.15        46.49 o                         
  -6  12   3        235.72        266.90        49.80 o                         
  -5  12   3         21.42         21.17       111.30 o                         
  -4  12   3         26.89          7.12        46.56 o                         
  -3  12   3        150.22         -4.73        74.01 o                         
  -2  12   3        587.13        591.63        54.90 o                         
  -1  12   3        266.09        284.94        46.24 o                         
   0  12   3         16.22         14.54        59.88 o                         
   1  12   3         35.97        -57.07        39.51 o                         
  -6  13   3         78.09        123.54        71.15 o                         
  -5  13   3        421.34        507.30        60.67 o                         
  -4  13   3        724.72        780.36       126.28 o                         
  -3  13   3         33.55         31.97        84.88 o                         
  -2  13   3         58.20         59.12        48.36 o                         
  -1  13   3        268.51        307.25        42.40 o                         
   1 -13   4       1085.94       1158.12        75.17 o                         
   2 -13   4       1023.41        932.03        88.31 o                         
   3 -13   4         56.66        -13.04        51.14 o                         
   4 -13   4        183.53        215.26        53.69 o                         
   5 -13   4          2.60         51.36        54.19 o                         
   6 -13   4         95.51         39.48        53.87 o                         
  -1 -12   4        124.78        172.24        53.20 o                         
   0 -12   4         14.59         53.56        64.97 o                         
   1 -12   4          1.39        -69.83        46.56 o                         
   2 -12   4          0.18         12.53        44.31 o                         
   3 -12   4        100.05        110.23        48.39 o                         
   4 -12   4        199.37        176.35        50.01 o                         
   5 -12   4       1260.25       1234.03        72.88 o                         
   6 -12   4         22.40        -14.57        48.01 o                         
   7 -12   4         26.86         29.51        48.86 o                         
  -3 -11   4          2.31         51.83        54.85 o                         
  -2 -11   4         80.35         56.81        50.79 o                         
  -1 -11   4         31.63         65.93        43.86 o                         
   0 -11   4          4.45          7.71        41.73 o                         
   1 -11   4          9.65        -36.99        64.97 o                         
   2 -11   4       1516.70       1415.91        72.59 o                         
   3 -11   4        176.55        223.20        46.11 o                         
   4 -11   4         18.08         44.25        40.18 o                         
   5 -11   4        962.66        990.64        63.03 o                         
   6 -11   4        454.18        512.11        52.28 o                         
   7 -11   4        835.49        942.57        63.93 o                         
   8 -11   4        550.37        546.69        61.17 o                         
  -4 -10   4        128.54         15.87        60.32 o                         
  -3 -10   4        153.93        161.13        54.75 o                         
  -2 -10   4         32.47         42.35        44.84 o                         
  -1 -10   4        482.73        535.97        53.62 o                         
   0 -10   4        394.54        412.65        46.14 o                         
   1 -10   4        107.60         57.20        37.52 o                         
   2 -10   4       1459.57       1384.25        68.54 o                         
   3 -10   4        775.41        756.48        55.13 o                         
   4 -10   4        765.80        808.91        57.08 o                         
   5 -10   4        335.82        318.50        41.20 o                         
   6 -10   4         55.41         51.45        68.06 o                         
   7 -10   4         35.91         50.59        39.93 o                         
   8 -10   4        344.43        333.05        50.24 o                         
   9 -10   4        458.58        495.65        61.47 o                         
  -5  -9   4         16.48         47.21        63.82 o                         
  -4  -9   4        472.15        495.73       103.63 o                         
  -3  -9   4        559.08        595.94        58.02 o                         
  -2  -9   4        185.49        229.85        44.24 o                         
  -1  -9   4         62.23        109.00        44.50 o                         
   0  -9   4        564.55        575.36        82.24 o                         
   1  -9   4          4.43         42.24        36.27 o                         
   2  -9   4        237.32        267.86        38.90 o                         
   3  -9   4        365.63        374.91        40.44 o                         
   4  -9   4        217.20        217.22        33.00 o                         
   5  -9   4       1256.78       1249.54        45.41 o                         
   6  -9   4       1339.55       1364.72        41.72 o                         
   7  -9   4         69.88         83.07        26.06 o                         
   8  -9   4        542.23        583.54        35.74 o                         
   9  -9   4         12.77        -30.78        37.24 o                         
  -5  -8   4        217.94        195.27        57.68 o                         
  -4  -8   4         73.28         77.72        48.10 o                         
  -3  -8   4        217.49        251.99        72.41 o                         
  -2  -8   4         75.08         57.71        40.72 o                         
  -1  -8   4        113.79        125.51        42.44 o                         
   0  -8   4       2336.33       2321.32        83.09 o                         
   1  -8   4         75.37         20.60        52.16 o                         
   2  -8   4         28.69         34.35        21.38 o                         
   3  -8   4       2265.16       2240.04        48.52 o                         
   4  -8   4        317.89        313.15        22.51 o                         
   5  -8   4         36.35         53.76        19.74 o                         
   6  -8   4         19.38        -29.56        22.49 o                         
   7  -8   4         65.73         55.94        24.70 o                         
   8  -8   4       1497.97       1582.25        49.34 o                         
   9  -8   4        474.50        533.30        43.37 o                         
  -6  -7   4          5.41        -25.98        72.06 o                         
  -5  -7   4        236.23        189.68        97.92 o                         
  -4  -7   4        490.94        469.03        62.00 o                         
  -3  -7   4       4319.69       4110.65       181.19 o                         
  -2  -7   4         43.95         62.69        42.11 o                         
  -1  -7   4         11.04         15.66        25.54 o                         
   0  -7   4       2747.27       2820.95        85.29 o                         
   1  -7   4        621.15        657.73        23.84 o                         
   2  -7   4         10.15        -11.41        16.99 o                         
   3  -7   4        116.32        128.94        22.62 o                         
   4  -7   4        700.19        669.94        31.12 o                         
   5  -7   4        737.11        731.90        35.22 o                         
   6  -7   4        539.17        520.06        28.25 o                         
   7  -7   4       1041.47       1100.95        38.85 o                         
   8  -7   4        226.68        192.98        39.15 o                         
   9  -7   4         19.25         17.42        40.01 o                         
  10  -7   4          9.27        -25.34        46.06 o                         
  -7  -6   4        223.11        168.81       107.29 o                         
  -6  -6   4        662.27        599.82        58.43 o                         
  -5  -6   4         16.75         95.90        55.59 o                         
  -4  -6   4         25.18          9.70        19.57 o                         
  -3  -6   4       3137.29       3042.14        61.76 o                         
  -2  -6   4        466.85        451.04        22.56 o                         
  -1  -6   4         50.68         71.63        17.80 o                         
   0  -6   4       3307.08       3182.28        81.03 o                         
   1  -6   4        628.71        603.70        24.70 o                         
   2  -6   4         44.34         17.74        28.46 o                         
   3  -6   4        247.51        205.61        17.45 o                         
   4  -6   4       3306.48       3324.46        62.32 o                         
   5  -6   4        334.18        339.59        22.89 o                         
   6  -6   4          3.56         -2.09        23.65 o                         
   7  -6   4         56.86         77.51        37.75 o                         
   8  -6   4          8.35         13.40        61.43 o                         
   9  -6   4       1098.62       1097.37        61.35 o                         
  10  -6   4         65.71         57.25        45.69 o                         
  -7  -5   4        377.17        315.02        40.30 o                         
  -6  -5   4        997.34        983.72        35.60 o                         
  -5  -5   4         45.98         88.86        22.29 o                         
  -4  -5   4          1.98         -3.29        16.65 o                         
  -3  -5   4       1258.97       1124.64        32.99 o                         
  -2  -5   4       1889.90       1881.81        41.57 o                         
  -1  -5   4        370.81        359.42        18.88 o                         
   0  -5   4       4327.16       4210.01        73.14 o                         
   1  -5   4      10416.23      10623.50       160.06 o                         
   2  -5   4        613.10        642.59        21.36 o                         
   3  -5   4        549.32        525.59        20.99 o                         
   4  -5   4        538.38        518.98        22.11 o                         
   5  -5   4        549.83        552.53        27.90 o                         
   6  -5   4       2601.81       2565.62        63.06 o                         
   7  -5   4        322.72        394.56        47.58 o                         
   8  -5   4        449.82        408.56        60.63 o                         
   9  -5   4        494.87        558.11        47.39 o                         
  10  -5   4         82.03         83.52        47.74 o                         
  -8  -4   4         10.87         10.86        32.67 o                         
  -7  -4   4         37.62         58.75        27.58 o                         
  -6  -4   4         74.33         87.31        23.39 o                         
  -5  -4   4        399.87        407.58        24.48 o                         
  -4  -4   4        244.70        209.90        25.19 o                         
  -3  -4   4       2528.87       2571.20        44.92 o                         
  -2  -4   4       3009.94       2689.27        60.87 o                         
  -1  -4   4         50.70         54.00        13.74 o                         
   0  -4   4        157.43        168.77        15.05 o                         
   1  -4   4       1164.60       1189.71        31.54 o                         
   2  -4   4        357.91        414.64        16.69 o                         
   3  -4   4       1714.09       1544.29        33.63 o                         
   4  -4   4       4480.00       4468.91        86.25 o                         
   5  -4   4         74.83        110.21        20.70 o                         
   6  -4   4         53.21         77.87        28.08 o                         
   7  -4   4        165.13        200.34        34.13 o                         
   8  -4   4        731.77        757.70        46.99 o                         
   9  -4   4         73.28        138.69        73.89 o                         
  10  -4   4        300.58        377.95       125.71 o                         
  -8  -3   4        399.69        391.60        34.41 o                         
  -7  -3   4        199.71        182.66        36.27 o                         
  -6  -3   4       1774.45       1730.92        41.96 o                         
  -5  -3   4        409.05        437.83        22.68 o                         
  -4  -3   4        126.03        151.05        18.29 o                         
  -3  -3   4        392.15        386.85        20.59 o                         
  -2  -3   4       1718.86       1815.16        43.19 o                         
  -1  -3   4         76.32         82.97        17.05 o                         
   0  -3   4       2379.10       2359.61        50.36 o                         
   1  -3   4      13210.31      13519.53       409.52 o                         
   2  -3   4       7493.35       7654.53       115.59 o                         
   3  -3   4        134.77         87.45        15.74 o                         
   4  -3   4       1956.73       2009.08        93.51 o                         
   5  -3   4       3262.38       3242.17        86.54 o                         
   6  -3   4        542.21        612.04        37.08 o                         
   7  -3   4       1207.13       1156.68        52.64 o                         
   8  -3   4          6.93         -9.02        30.45 o                         
   9  -3   4          7.32         24.10        35.50 o                         
  10  -3   4        929.40       1016.80        65.63 o                         
  -9  -2   4        522.70        563.51        41.69 o                         
  -8  -2   4        114.51         67.91        34.08 o                         
  -7  -2   4        328.78        307.29        25.48 o                         
  -6  -2   4        275.15        298.02        22.54 o                         
  -5  -2   4        262.70        277.26        20.25 o                         
  -4  -2   4        271.32        267.32        19.80 o                         
  -3  -2   4        412.02        430.86        19.05 o                         
  -2  -2   4       2865.33       2859.57        50.32 o                         
  -1  -2   4         96.24         94.36        12.50 o                         
   0  -2   4       2572.62       2679.43        65.49 o                         
   1  -2   4       9167.98       9206.29       169.76 o                         
   2  -2   4       2272.64       2362.97        39.24 o                         
   3  -2   4       6858.85       6978.49       121.92 o                         
   4  -2   4       4898.24       4834.86       113.26 o                         
   5  -2   4         55.99         38.29        23.25 o                         
   6  -2   4         28.04         39.73        24.95 o                         
   7  -2   4       1215.76       1250.08        54.32 o                         
   8  -2   4        867.38        847.45        48.84 o                         
   9  -2   4          3.02          8.67        36.56 o                         
  10  -2   4          2.58         -3.64        43.15 o                         
  -9  -1   4        300.53        289.37        35.35 o                         
  -8  -1   4        889.00        918.84        40.58 o                         
  -7  -1   4        842.68        863.76        32.23 o                         
  -6  -1   4         43.72         21.78        18.97 o                         
  -5  -1   4       2312.27       2301.87        40.64 o                         
  -4  -1   4       2966.57       2814.70        54.59 o                         
  -3  -1   4        682.48        743.29        22.10 o                         
  -2  -1   4       7496.66       7806.03       117.95 o                         
  -1  -1   4          7.20         17.76        10.98 o                         
   0  -1   4       1705.72       1772.52        28.28 o                         
   1  -1   4        198.24        218.28         9.00 o                         
   2  -1   4       1452.16       1414.97        33.21 o                         
   3  -1   4        610.34        610.57        28.52 o                         
   4  -1   4       8020.97       7918.97       173.37 o                         
   5  -1   4        333.06        260.61        27.23 o                         
   6  -1   4        158.13        140.02        27.38 o                         
   7  -1   4        120.83        100.05        33.29 o                         
   8  -1   4         23.04         33.55        36.03 o                         
   9  -1   4        116.00         44.64        39.65 o                         
  -9   0   4          9.99         27.71        36.04 o                         
  -8   0   4        688.33        704.04        37.65 o                         
  -7   0   4       2724.84       2691.44        61.63 o                         
  -6   0   4         76.59         95.27        21.78 o                         
  -5   0   4         25.73         41.27        20.96 o                         
  -4   0   4         21.83         51.98        18.19 o                         
  -3   0   4       2004.03       2129.53        43.32 o                         
  -2   0   4        603.57        668.82        14.07 o                         
  -1   0   4       4509.54       4542.63        56.86 o                         
   0   0   4         45.79         72.82        12.51 o                         
   1   0   4       3897.24       3814.69        62.10 o                         
   2   0   4       6871.29       7092.28       109.46 o                         
   3   0   4        771.43        710.06        21.50 o                         
   4   0   4         13.93          8.89        16.39 o                         
   5   0   4         56.00         65.38        19.75 o                         
   6   0   4         14.97         49.96        22.57 o                         
   7   0   4       1430.95       1399.06        48.12 o                         
   8   0   4       1196.06       1260.66        47.91 o                         
   9   0   4         39.19         19.08        32.50 o                         
  -9   1   4         78.72         69.69        44.41 o                         
  -8   1   4        121.50        140.41        41.29 o                         
  -7   1   4          0.07          4.57        26.08 o                         
  -6   1   4         14.48         10.09        19.38 o                         
  -5   1   4        271.99        282.41        20.21 o                         
  -4   1   4       5581.67       5496.19       130.01 o                         
  -3   1   4       1027.08        960.93        42.67 o                         
  -2   1   4       1616.13       1630.92        29.78 o                         
  -1   1   4        523.22        566.17        15.38 o                         
   0   1   4      11791.26      11722.27       130.12 o                         
   1   1   4        280.07        312.66        11.26 o                         
   2   1   4       2236.64       2203.70        40.51 o                         
   3   1   4         58.85         47.85        11.85 o                         
   4   1   4       4489.52       4363.24        67.79 o                         
   5   1   4       2804.27       2655.24        54.58 o                         
   6   1   4         67.28         91.74        28.76 o                         
   7   1   4        114.59         74.95        23.90 o                         
   8   1   4        798.40        844.45        37.34 o                         
   9   1   4         26.11        -40.15        34.63 o                         
 -10   2   4          0.63         23.09        52.75 o                         
  -9   2   4         14.34         76.48        41.98 o                         
  -8   2   4        449.95        352.95        38.45 o                         
  -7   2   4       2905.87       2903.44        73.21 o                         
  -6   2   4        482.11        438.28        28.47 o                         
  -5   2   4         14.92         -9.11        18.50 o                         
  -4   2   4       4849.61       4645.68       108.67 o                         
  -3   2   4       1253.21       1136.77        29.39 o                         
  -2   2   4        480.23        517.31        15.27 o                         
  -1   2   4      21926.24      22594.42       247.46 o                         
   0   2   4       1008.25       1032.54        17.23 o                         
   1   2   4       4420.62       4542.64        57.95 o                         
   2   2   4       2198.79       2142.20        32.57 o                         
   3   2   4       1825.44       1783.31        36.07 o                         
   4   2   4         96.40         91.30        13.87 o                         
   5   2   4        454.97        442.16        19.47 o                         
   6   2   4          2.52        -17.37        18.23 o                         
   7   2   4        172.91        133.07        34.28 o                         
   8   2   4        372.33        353.41        31.48 o                         
   9   2   4        239.76        241.79        42.45 o                         
 -10   3   4        729.03        855.67        64.52 o                         
  -9   3   4        112.19        149.15        41.24 o                         
  -8   3   4         65.99         81.71        32.75 o                         
  -7   3   4       2003.67       2005.74        57.06 o                         
  -6   3   4       1465.13       1423.65        43.53 o                         
  -5   3   4        248.58        242.54        22.06 o                         
  -4   3   4       2458.08       2507.28        53.50 o                         
  -3   3   4        919.97       1041.48        21.65 o                         
  -2   3   4       1211.24       1241.67        26.84 o                         
  -1   3   4       2434.95       2387.44        37.59 o                         
   0   3   4       6664.61       6300.13       154.21 o                         
   1   3   4        282.78        335.19        11.65 o                         
   2   3   4         98.28         74.65        16.40 o                         
   3   3   4        283.43        277.61        14.90 o                         
   4   3   4        111.03        125.57        15.59 o                         
   5   3   4       1086.55       1059.35        27.25 o                         
   6   3   4       1258.56       1237.76        38.37 o                         
   7   3   4         44.00         18.79        25.53 o                         
   8   3   4        189.35        235.01        32.64 o                         
 -10   4   4        257.29        284.79        73.32 o                         
  -9   4   4          0.37         41.51        42.44 o                         
  -8   4   4        482.08        376.60        38.76 o                         
  -7   4   4        668.95        704.52        80.30 o                         
  -6   4   4        428.71        416.34        27.57 o                         
  -5   4   4        225.09        213.13        17.74 o                         
  -4   4   4       2156.41       2116.40        34.49 o                         
  -3   4   4       5027.71       4876.26        82.28 o                         
  -2   4   4        347.60        404.21        25.99 o                         
  -1   4   4       1298.81       1345.53        24.81 o                         
   0   4   4        142.61        155.30        10.73 o                         
   1   4   4          5.01          3.01         9.39 o                         
   2   4   4       3948.76       3744.75        52.63 o                         
   3   4   4       5655.20       5421.94        73.88 o                         
   4   4   4         43.56         40.22        15.61 o                         
   5   4   4        407.06        409.45        20.87 o                         
   6   4   4        883.60        941.05        36.77 o                         
   7   4   4        103.66         82.85        35.95 o                         
   8   4   4          9.38        -76.47        50.98 o                         
 -10   5   4         32.87         12.84        46.19 o                         
  -9   5   4        845.64        855.95        54.26 o                         
  -8   5   4        181.54        168.90        35.15 o                         
  -7   5   4        641.73        684.88        39.65 o                         
  -6   5   4       2144.30       2102.59        64.62 o                         
  -5   5   4          5.58         13.26        13.31 o                         
  -4   5   4          4.40          0.99        13.06 o                         
  -3   5   4       1525.35       1448.29        24.33 o                         
  -2   5   4          6.24         24.23         9.96 o                         
  -1   5   4       7213.78       7142.18       117.26 o                         
   0   5   4       7772.67       7661.34        95.68 o                         
   1   5   4         27.01         31.83        10.49 o                         
   2   5   4         11.99         10.09        11.89 o                         
   3   5   4       1747.60       1717.09        32.34 o                         
   4   5   4        139.92        159.04        17.41 o                         
   5   5   4          1.48         67.12        38.31 o                         
   6   5   4        560.85        529.14        51.60 o                         
   7   5   4         63.66        -49.85        86.48 o                         
 -10   6   4         44.94         71.21        57.54 o                         
  -9   6   4        415.79        423.02        43.42 o                         
  -8   6   4          4.51         41.69        34.30 o                         
  -7   6   4        100.63        136.04        57.77 o                         
  -6   6   4        119.28        103.15        21.10 o                         
  -5   6   4        142.89        162.73        17.13 o                         
  -4   6   4       4508.41       4424.29        62.41 o                         
  -3   6   4       3923.59       3997.01        54.54 o                         
  -2   6   4         70.00         47.86        10.14 o                         
  -1   6   4        560.55        549.16        22.64 o                         
   0   6   4        450.54        446.27        23.12 o                         
   1   6   4         53.32         47.36        18.21 o                         
   2   6   4        769.19        804.53        29.82 o                         
   3   6   4       2286.76       2330.21        68.01 o                         
   4   6   4        132.71        114.26        24.37 o                         
   5   6   4        102.89         71.98        42.04 o                         
   6   6   4       1281.67       1332.53        71.63 o                         
   7   6   4        866.69        769.80        67.78 o                         
 -10   7   4          0.40         28.37        49.30 o                         
  -9   7   4         53.05         29.38        38.69 o                         
  -8   7   4        637.04        640.42        54.22 o                         
  -7   7   4        608.96        526.24        38.44 o                         
  -6   7   4       1042.93        992.82        33.50 o                         
  -5   7   4        922.72        868.17        29.29 o                         
  -4   7   4        142.96        137.04        17.40 o                         
  -3   7   4        172.78        209.30        14.67 o                         
  -2   7   4        598.61        607.24        29.14 o                         
  -1   7   4        163.37        186.96        22.17 o                         
   0   7   4       2622.49       2576.82        55.57 o                         
   1   7   4         28.48          5.09        19.03 o                         
   2   7   4         56.59        113.00        36.42 o                         
   3   7   4       3542.16       3457.41        72.42 o                         
   4   7   4        231.08        254.14        42.72 o                         
   5   7   4        281.24        306.26        55.94 o                         
   6   7   4         13.82         47.48        54.84 o                         
  -9   8   4        182.42        220.42        82.93 o                         
  -8   8   4        649.00        709.13        42.53 o                         
  -7   8   4        105.08        148.69        23.93 o                         
  -6   8   4        338.82        269.91        23.71 o                         
  -5   8   4        277.16        241.45        25.50 o                         
  -4   8   4        105.65         71.35        46.33 o                         
  -3   8   4       2002.14       1898.08        66.90 o                         
  -2   8   4        920.08        886.65        36.58 o                         
  -1   8   4         10.89        -11.04        21.77 o                         
   0   8   4       2812.51       2841.54        61.45 o                         
   1   8   4       1008.34        967.51        35.50 o                         
   2   8   4        486.07        472.54        28.65 o                         
   3   8   4          2.57         12.50        25.23 o                         
   4   8   4        131.37        115.55        48.58 o                         
   5   8   4        150.04        138.36        52.64 o                         
  -9   9   4          8.61         89.91        71.38 o                         
  -8   9   4        119.18        129.28        43.15 o                         
  -7   9   4          6.94         16.98        34.79 o                         
  -6   9   4        622.03        622.29        83.62 o                         
  -5   9   4        593.30        592.70        43.21 o                         
  -4   9   4        363.36        459.94        44.84 o                         
  -3   9   4        623.33        596.50        43.53 o                         
  -2   9   4         55.13         16.92        25.61 o                         
  -1   9   4         93.80         98.15        24.11 o                         
   0   9   4        176.03        156.14        32.46 o                         
   1   9   4        112.15        121.59        24.30 o                         
   2   9   4         11.32          6.48        24.41 o                         
   3   9   4        518.05        588.28        54.88 o                         
   4   9   4        773.74        762.62        65.47 o                         
  -8  10   4        462.86        427.14        53.15 o                         
  -7  10   4        260.98        218.86        44.81 o                         
  -6  10   4        134.16        186.12        41.26 o                         
  -5  10   4        582.67        604.08        48.37 o                         
  -4  10   4        149.23        171.35        37.72 o                         
  -3  10   4         53.88         80.42        35.37 o                         
  -2  10   4       1550.64       1434.45        85.32 o                         
  -1  10   4         43.92         59.08        26.33 o                         
   0  10   4        183.57        212.29        25.58 o                         
   1  10   4       1115.06       1165.17        42.98 o                         
   2  10   4         76.29         17.87        29.12 o                         
   3  10   4          9.43        -63.19        50.45 o                         
  -8  11   4        156.03        202.31        74.81 o                         
  -7  11   4        454.84        402.55        48.51 o                         
  -6  11   4        705.77        687.12        55.45 o                         
  -5  11   4        786.23        845.88        58.04 o                         
  -4  11   4        126.67        107.64        38.19 o                         
  -3  11   4        237.30        223.45        63.60 o                         
  -2  11   4       1551.87       1612.42        73.22 o                         
  -1  11   4         28.74         57.46        25.50 o                         
   0  11   4         61.54         54.47        27.83 o                         
   1  11   4         31.93         -4.38        35.65 o                         
   2  11   4          2.55         11.85        58.12 o                         
  -7  12   4        120.90         98.58        48.36 o                         
  -6  12   4        148.99        172.30        45.49 o                         
  -5  12   4        925.64       1011.83       103.98 o                         
  -4  12   4        230.97        265.06        44.79 o                         
  -3  12   4         86.45         80.57        45.00 o                         
  -2  12   4          5.61         15.67        39.66 o                         
  -1  12   4         46.07         57.58        58.54 o                         
   0  12   4          6.20         34.69        35.85 o                         
   1  12   4        258.47        293.96        37.02 o                         
  -5  13   4         33.54        -38.61       136.12 o                         
  -4  13   4         23.56         94.09        51.50 o                         
  -3  13   4        147.31         58.48       104.55 o                         
  -2  13   4        841.15        836.76        64.74 o                         
  -1  13   4        459.16        486.16        50.94 o                         
   1 -13   5        115.22        130.64        61.88 o                         
   2 -13   5        106.73        133.82        53.45 o                         
   3 -13   5        183.01        108.13        52.17 o                         
   4 -13   5        303.03        387.15        93.00 o                         
   5 -13   5        877.64        906.87        72.09 o                         
  -1 -12   5         33.01         43.41        49.39 o                         
   0 -12   5         39.31         67.22        51.74 o                         
   1 -12   5        283.08        239.71        50.73 o                         
   2 -12   5        627.03        569.65        71.38 o                         
   3 -12   5        151.53        188.10        74.01 o                         
   4 -12   5          9.06          2.86        48.61 o                         
   5 -12   5         22.83         68.39        45.37 o                         
   6 -12   5        597.85        619.20        58.32 o                         
   7 -12   5        205.26        230.78        51.38 o                         
  -3 -11   5          6.34        125.37        73.89 o                         
  -2 -11   5         64.29         29.27        50.99 o                         
  -1 -11   5        562.55        522.52        66.23 o                         
   0 -11   5        336.06        330.93        51.21 o                         
   1 -11   5         13.43         43.13        37.55 o                         
   2 -11   5         13.51          7.99        42.57 o                         
   3 -11   5        274.04        344.60        97.80 o                         
   4 -11   5        248.18        230.20        45.95 o                         
   5 -11   5       1086.96       1007.70        62.68 o                         
   6 -11   5         72.45         67.14        41.76 o                         
   7 -11   5         69.03         59.82        44.59 o                         
   8 -11   5        966.45       1022.34        71.30 o                         
  -4 -10   5        516.86        545.25        88.88 o                         
  -3 -10   5       1096.53       1235.69       118.39 o                         
  -2 -10   5         14.46         -6.85        44.64 o                         
  -1 -10   5        123.10        113.17        64.86 o                         
   0 -10   5          9.06         30.06        37.36 o                         
   1 -10   5        126.47         60.68        36.00 o                         
   2 -10   5        898.89        907.12        62.11 o                         
   3 -10   5          6.49        -33.70        37.45 o                         
   4 -10   5        222.87        170.68        39.33 o                         
   5 -10   5        592.91        553.67        47.42 o                         
   6 -10   5        189.20        264.13        44.95 o                         
   7 -10   5         28.10         37.69        38.26 o                         
   8 -10   5         33.39        -34.35        46.94 o                         
  -5  -9   5         95.37         67.18        64.74 o                         
  -4  -9   5         70.28         93.52        52.80 o                         
  -3  -9   5         37.27        122.45        50.18 o                         
  -2  -9   5          6.14         -4.23        61.54 o                         
  -1  -9   5         49.24        -41.45        40.28 o                         
   0  -9   5        669.32        692.23        53.88 o                         
   1  -9   5       1633.54       1718.09        93.11 o                         
   2  -9   5        217.91        182.10        37.14 o                         
   3  -9   5          4.53        -15.85        46.78 o                         
   4  -9   5         89.60        101.60        30.19 o                         
   5  -9   5        476.04        475.19        33.85 o                         
   6  -9   5         60.81         48.05        23.97 o                         
   7  -9   5        119.03        114.37        27.77 o                         
   8  -9   5        315.95        333.43        33.47 o                         
   9  -9   5        917.60       1026.39        52.26 o                         
  -5  -8   5         66.90         76.81        56.51 o                         
  -4  -8   5         63.89         59.11        48.43 o                         
  -3  -8   5       1178.25       1127.56        66.22 o                         
  -2  -8   5        790.83        798.69        54.79 o                         
  -1  -8   5         44.77         73.30        39.40 o                         
   0  -8   5        571.01        623.64        47.36 o                         
   1  -8   5       1489.55       1526.13        66.40 o                         
   2  -8   5        474.87        474.64        24.25 o                         
   3  -8   5       1806.00       1858.12        50.48 o                         
   4  -8   5         12.01          9.66        18.99 o                         
   5  -8   5        606.47        544.95        26.59 o                         
   6  -8   5        486.65        474.16        36.49 o                         
   7  -8   5         90.68        127.13        26.33 o                         
   8  -8   5        212.58        198.17        29.89 o                         
   9  -8   5        487.18        432.27        52.12 o                         
  -6  -7   5       1617.84       1692.71        87.45 o                         
  -5  -7   5         99.47         98.20        49.53 o                         
  -4  -7   5         77.02        130.63        44.49 o                         
  -3  -7   5        636.56        645.87        52.37 o                         
  -2  -7   5       2235.11       2120.09        85.90 o                         
  -1  -7   5        532.29        587.51        49.40 o                         
   0  -7   5       1695.33       1694.96        39.58 o                         
   1  -7   5         39.39         75.29        18.08 o                         
   2  -7   5        847.20        868.75        35.66 o                         
   3  -7   5        781.09        769.80        27.34 o                         
   4  -7   5        670.24        625.09        25.73 o                         
   5  -7   5          8.25          6.68        18.98 o                         
   6  -7   5          2.64        -25.67        20.44 o                         
   7  -7   5        890.43        899.80        35.79 o                         
   8  -7   5         35.02         28.34        38.31 o                         
   9  -7   5        226.18        261.09        45.04 o                         
  -7  -6   5          5.07        -13.61        57.98 o                         
  -6  -6   5        451.88        532.69        56.29 o                         
  -5  -6   5         22.32         -3.05        40.53 o                         
  -4  -6   5        869.15        834.46        47.42 o                         
  -3  -6   5       1895.21       1838.72        45.10 o                         
  -2  -6   5        343.90        332.04        22.65 o                         
  -1  -6   5         32.14          5.13        18.00 o                         
   0  -6   5       3537.53       3477.45        63.34 o                         
   1  -6   5       8954.53       8699.30       135.75 o                         
   2  -6   5        546.00        560.31        29.09 o                         
   3  -6   5       1018.91        911.44        38.43 o                         
   4  -6   5         80.86        112.52        17.40 o                         
   5  -6   5         18.82         16.91        18.68 o                         
   6  -6   5        507.36        494.91        30.78 o                         
   7  -6   5        863.22        926.40        48.66 o                         
   8  -6   5         16.15         -7.54        37.07 o                         
   9  -6   5        343.70        320.91        45.11 o                         
  10  -6   5         38.83         26.85        44.43 o                         
  -7  -5   5        448.41        403.85        41.64 o                         
  -6  -5   5        122.35        113.57        25.52 o                         
  -5  -5   5        486.26        484.19        26.61 o                         
  -4  -5   5         49.85         36.20        20.77 o                         
  -3  -5   5        349.23        372.47        28.47 o                         
  -2  -5   5       4614.06       4509.75        93.06 o                         
  -1  -5   5          2.61         15.00        15.98 o                         
   0  -5   5       4023.01       3926.65        68.45 o                         
   1  -5   5         19.19         31.71        15.92 o                         
   2  -5   5        805.21        748.96        28.57 o                         
   3  -5   5       3410.53       3325.51        60.14 o                         
   4  -5   5       6096.48       5738.62        95.51 o                         
   5  -5   5         31.62         38.62        20.77 o                         
   6  -5   5        139.82        111.06        23.30 o                         
   7  -5   5         95.51         53.25        32.56 o                         
   8  -5   5          3.09        -33.57        34.93 o                         
   9  -5   5          7.61        -39.12        61.08 o                         
  10  -5   5        106.22         47.97        44.12 o                         
  -8  -4   5        572.54        655.64        57.46 o                         
  -7  -4   5         58.07         93.45        26.38 o                         
  -6  -4   5        998.16        983.28        33.80 o                         
  -5  -4   5       1549.54       1501.45        44.49 o                         
  -4  -4   5         68.98         57.27        19.92 o                         
  -3  -4   5       1437.24       1395.88        35.74 o                         
  -2  -4   5        146.67        148.55        16.86 o                         
  -1  -4   5         45.14         54.53        23.77 o                         
   0  -4   5       4084.94       3933.22        78.51 o                         
   1  -4   5       6142.98       6073.52       125.74 o                         
   2  -4   5         14.08          1.77        12.98 o                         
   3  -4   5       1418.46       1605.32        34.87 o                         
   4  -4   5        364.38        354.27        22.11 o                         
   5  -4   5       2516.77       2370.04        56.65 o                         
   6  -4   5        368.20        351.38        41.52 o                         
   7  -4   5       2328.30       2369.18        78.31 o                         
   8  -4   5        487.30        459.72        87.39 o                         
   9  -4   5         41.38         -1.27        36.47 o                         
  10  -4   5        139.21        112.31        64.40 o                         
  -8  -3   5        783.27        858.09        88.00 o                         
  -7  -3   5         39.08         18.44        24.94 o                         
  -6  -3   5         18.89         20.43        19.38 o                         
  -5  -3   5        198.60        164.39        21.86 o                         
  -4  -3   5        493.22        516.64        24.36 o                         
  -3  -3   5       5913.05       5863.93        88.58 o                         
  -2  -3   5       5380.09       5348.73        87.30 o                         
  -1  -3   5         96.56        114.39        24.70 o                         
   0  -3   5       2739.65       2697.24        48.71 o                         
   1  -3   5        926.72        943.43        23.67 o                         
   2  -3   5       1630.38       1589.26        32.14 o                         
   3  -3   5         11.57         23.00        11.82 o                         
   4  -3   5       4917.49       4863.56        92.48 o                         
   5  -3   5        625.60        639.56        36.30 o                         
   6  -3   5         67.32         30.76        27.10 o                         
   7  -3   5       1618.98       1687.81        63.74 o                         
   8  -3   5       1160.48       1135.59        56.41 o                         
   9  -3   5        194.14        184.51        40.83 o                         
  10  -3   5        241.44        290.10        92.08 o                         
  -9  -2   5          6.84        -49.59        33.74 o                         
  -8  -2   5        250.74        282.87        31.26 o                         
  -7  -2   5        330.37        273.92        25.95 o                         
  -6  -2   5        335.02        341.62        22.66 o                         
  -5  -2   5       1260.24       1269.92        37.15 o                         
  -4  -2   5       3110.61       3061.71        59.33 o                         
  -3  -2   5        343.31        334.28        20.67 o                         
  -2  -2   5          6.49          9.06        13.18 o                         
  -1  -2   5        145.03        185.92        14.43 o                         
   0  -2   5       9991.08      10543.58       155.39 o                         
   1  -2   5       7502.84       7469.71       111.67 o                         
   2  -2   5         97.09         80.53         9.87 o                         
   3  -2   5        293.29        355.48        18.78 o                         
   4  -2   5       4474.34       4278.89       103.36 o                         
   5  -2   5       5550.57       5420.19       130.09 o                         
   6  -2   5        362.00        345.61        32.92 o                         
   7  -2   5        131.10        161.41        32.65 o                         
   8  -2   5          2.81         34.13        35.33 o                         
   9  -2   5        117.78        108.88        41.97 o                         
  -9  -1   5          6.81         73.57        34.35 o                         
  -8  -1   5        323.43        325.02        27.47 o                         
  -7  -1   5       1521.52       1611.40        41.54 o                         
  -6  -1   5        292.87        281.11        21.06 o                         
  -5  -1   5        891.82        886.34        41.47 o                         
  -4  -1   5         30.24         26.82        15.03 o                         
  -3  -1   5        561.56        670.16        22.03 o                         
  -2  -1   5      10577.15      10640.49       139.03 o                         
  -1  -1   5       4184.58       4432.59        78.95 o                         
   0  -1   5        836.15        834.00        26.66 o                         
   1  -1   5       2412.95       2411.98        35.70 o                         
   2  -1   5       1409.61       1462.41        47.54 o                         
   3  -1   5        791.77        787.51        32.72 o                         
   4  -1   5        603.46        636.69        32.00 o                         
   5  -1   5        253.21        290.29        56.74 o                         
   6  -1   5        578.04        501.50        35.05 o                         
   7  -1   5       1250.53       1266.90        78.36 o                         
   8  -1   5       1643.49       1492.84       118.85 o                         
   9  -1   5        109.37         34.32        38.80 o                         
  -9   0   5         23.45         34.63        34.93 o                         
  -8   0   5        311.40        316.78        26.65 o                         
  -7   0   5          5.95        -21.02        21.11 o                         
  -6   0   5         82.33         42.46        21.77 o                         
  -5   0   5       1300.16       1188.23        39.70 o                         
  -4   0   5       4685.83       4596.05        78.13 o                         
  -3   0   5       4870.82       5333.92        86.07 o                         
  -2   0   5        151.30        142.20        11.94 o                         
  -1   0   5       7269.03       7535.32        84.44 o                         
   0   0   5        383.51        423.60        14.56 o                         
   1   0   5         69.41         77.91        15.19 o                         
   2   0   5       1315.59       1330.30        28.43 o                         
   3   0   5        239.54        353.37        25.49 o                         
   4   0   5       1526.62       1538.16        41.77 o                         
   5   0   5       2030.89       1976.54        51.91 o                         
   6   0   5        172.38        149.30        24.41 o                         
   7   0   5         24.19         19.22        30.02 o                         
   8   0   5        352.10        376.72        38.75 o                         
   9   0   5          9.67         26.20        33.96 o                         
  -9   1   5          4.45        -19.07        33.76 o                         
  -8   1   5        562.72        534.68        37.07 o                         
  -7   1   5       1840.34       1746.81        71.64 o                         
  -6   1   5        675.88        698.53        36.36 o                         
  -5   1   5        295.32        286.57        23.81 o                         
  -4   1   5        711.17        704.26        27.19 o                         
  -3   1   5        872.43        884.77        19.74 o                         
  -2   1   5       5095.81       5170.64        71.53 o                         
  -1   1   5      18626.77      19584.71       332.16 o                         
   0   1   5       4549.13       4700.94        55.44 o                         
   1   1   5       6104.45       6035.70        76.32 o                         
   2   1   5       7088.50       7140.27        98.03 o                         
   3   1   5       4204.19       4172.49        63.14 o                         
   4   1   5        104.82        108.83        14.58 o                         
   5   1   5       1062.99       1080.57        38.67 o                         
   6   1   5         78.69        105.68        21.29 o                         
   7   1   5       1173.44       1138.42        39.04 o                         
   8   1   5        449.76        404.57        31.39 o                         
   9   1   5         35.26         28.91        36.87 o                         
 -10   2   5        870.38       1009.29       117.02 o                         
  -9   2   5        310.97        384.82        48.63 o                         
  -8   2   5         50.04         54.71        29.41 o                         
  -7   2   5        788.45        894.15        40.54 o                         
  -6   2   5       1394.79       1313.53        42.52 o                         
  -5   2   5       1200.15       1262.20        47.48 o                         
  -4   2   5       8453.32       8271.93       167.90 o                         
  -3   2   5         62.42         71.00        11.18 o                         
  -2   2   5        141.08        178.01        21.46 o                         
  -1   2   5       7356.19       7861.87        89.99 o                         
   0   2   5       2770.44       2815.74        36.27 o                         
   1   2   5         28.47         37.87        11.59 o                         
   2   2   5        514.63        559.08        19.01 o                         
   3   2   5        745.54        692.26        18.66 o                         
   4   2   5       1737.02       1727.63        32.42 o                         
   5   2   5        385.90        386.85        19.67 o                         
   6   2   5        706.46        715.94        27.46 o                         
   7   2   5        270.72        258.46        26.98 o                         
   8   2   5        220.89        249.75        30.83 o                         
 -10   3   5         29.87        146.64        83.04 o                         
  -9   3   5        245.95        303.98        43.71 o                         
  -8   3   5       1877.57       1845.75        96.31 o                         
  -7   3   5       2786.69       2681.94        68.69 o                         
  -6   3   5         19.38         25.18        21.99 o                         
  -5   3   5         26.67         29.97        16.25 o                         
  -4   3   5       4712.86       4489.05        86.41 o                         
  -3   3   5       3355.50       3333.27        53.01 o                         
  -2   3   5        353.49        347.89        18.27 o                         
  -1   3   5       2596.57       2735.71        36.07 o                         
   0   3   5        479.92        505.11        14.03 o                         
   1   3   5        389.88        437.53        14.29 o                         
   2   3   5       1685.65       1746.34        29.48 o                         
   3   3   5       4773.49       4661.22        68.94 o                         
   4   3   5        642.34        598.14        21.01 o                         
   5   3   5         38.22         42.20        26.43 o                         
   6   3   5        905.78        864.83        35.33 o                         
   7   3   5          4.84          8.63        25.78 o                         
   8   3   5        115.15        107.24        31.98 o                         
 -10   4   5        352.78        366.91        54.57 o                         
  -9   4   5         15.24         35.98        45.30 o                         
  -8   4   5         69.28         72.82        64.51 o                         
  -7   4   5       2250.67       2184.13        71.93 o                         
  -6   4   5        729.43        678.75        37.05 o                         
  -5   4   5        111.99        116.45        17.31 o                         
  -4   4   5       1932.63       1914.31        39.06 o                         
  -3   4   5        124.76        133.32        12.01 o                         
  -2   4   5         24.14         32.93        10.23 o                         
  -1   4   5       2465.76       2418.81        39.37 o                         
   0   4   5       7497.89       7267.22       109.54 o                         
   1   4   5        628.93        763.71        17.88 o                         
   2   4   5        155.21        155.79        12.76 o                         
   3   4   5       2795.32       2844.75        44.78 o                         
   4   4   5        397.01        399.26        19.70 o                         
   5   4   5       1096.27       1070.22        29.16 o                         
   6   4   5        436.19        443.90        30.23 o                         
   7   4   5        170.50         74.68        37.78 o                         
   8   4   5        324.08        259.10        57.10 o                         
 -10   5   5        152.79        191.79        52.50 o                         
  -9   5   5        634.85        574.33        76.52 o                         
  -8   5   5         18.56         68.13        32.35 o                         
  -7   5   5        395.40        383.83        29.94 o                         
  -6   5   5        228.97        196.52        19.18 o                         
  -5   5   5         17.75         12.19        13.56 o                         
  -4   5   5       4257.65       4148.71        69.15 o                         
  -3   5   5       4134.73       4054.41        57.05 o                         
  -2   5   5       1217.38       1219.56        24.76 o                         
  -1   5   5        232.77        229.76        13.12 o                         
   0   5   5       4239.69       4375.68        66.18 o                         
   1   5   5         38.22         19.30        11.60 o                         
   2   5   5       3723.87       3690.46        64.66 o                         
   3   5   5       2621.87       2567.68        42.58 o                         
   4   5   5       1440.77       1524.19        37.23 o                         
   5   5   5        347.75        432.10        36.48 o                         
   6   5   5        348.97        436.77        52.54 o                         
   7   5   5        206.08        264.15        54.11 o                         
 -10   6   5        119.61        171.77        48.24 o                         
  -9   6   5        253.97        218.60        43.47 o                         
  -8   6   5        147.78        131.63        35.37 o                         
  -7   6   5       1233.45       1257.60        68.86 o                         
  -6   6   5       2234.43       2172.89        44.59 o                         
  -5   6   5        157.38        157.56        16.37 o                         
  -4   6   5          5.29         20.07        13.40 o                         
  -3   6   5        823.81        819.21        19.33 o                         
  -2   6   5        292.96        289.68        14.54 o                         
  -1   6   5       5358.52       5330.88        75.35 o                         
   0   6   5        947.95        943.25        29.83 o                         
   1   6   5        502.56        544.78        25.61 o                         
   2   6   5         37.11         16.49        21.20 o                         
   3   6   5        621.09        680.09        48.31 o                         
   4   6   5        806.22        817.44        34.41 o                         
   5   6   5        375.59        391.09        48.94 o                         
   6   6   5        291.53        287.21        49.48 o                         
   7   6   5          3.87        -11.66        54.91 o                         
  -9   7   5        339.28        343.22        85.68 o                         
  -8   7   5        179.25        200.44        39.50 o                         
  -7   7   5        403.75        393.21        36.83 o                         
  -6   7   5         84.25         43.18        20.41 o                         
  -5   7   5         32.46         16.46        18.36 o                         
  -4   7   5        636.77        645.56        21.68 o                         
  -3   7   5       2523.66       2649.97        40.66 o                         
  -2   7   5        548.46        607.64        29.27 o                         
  -1   7   5        141.92        152.16        22.43 o                         
   0   7   5       1615.92       1544.16        40.82 o                         
   1   7   5       1805.03       1757.34        45.22 o                         
   2   7   5        587.80        624.45        28.95 o                         
   3   7   5        476.17        464.80        35.67 o                         
   4   7   5        430.24        426.57        30.64 o                         
   5   7   5        477.05        564.32        54.46 o                         
   6   7   5        684.70        626.84        96.09 o                         
  -9   8   5         85.58        141.99        41.99 o                         
  -8   8   5          1.87         45.56        32.18 o                         
  -7   8   5         19.25         11.49        23.69 o                         
  -6   8   5       1396.23       1350.38        39.65 o                         
  -5   8   5        631.78        627.29        42.79 o                         
  -4   8   5         13.44        -12.47        29.02 o                         
  -3   8   5         25.01         37.54        21.01 o                         
  -2   8   5       1234.80       1194.28        42.23 o                         
  -1   8   5       1208.90       1171.99        42.88 o                         
   0   8   5         92.82         82.09        20.38 o                         
   1   8   5          4.83         36.31        24.17 o                         
   2   8   5        646.49        617.56        37.38 o                         
   3   8   5       1767.47       1817.22        51.02 o                         
   4   8   5        378.54        376.10        52.73 o                         
   5   8   5          7.26        -65.89        51.68 o                         
  -9   9   5       1442.18       1588.15       123.31 o                         
  -8   9   5        769.64        902.51        97.69 o                         
  -7   9   5         20.38         24.51        61.31 o                         
  -6   9   5        230.23        200.51        36.86 o                         
  -5   9   5        507.92        463.90        92.42 o                         
  -4   9   5         89.57         30.00        32.13 o                         
  -3   9   5          7.85         -7.56        22.89 o                         
  -2   9   5        108.42         96.79        24.76 o                         
  -1   9   5       1333.27       1370.59        42.57 o                         
   0   9   5        307.79        350.15        26.10 o                         
   1   9   5        498.07        492.05        29.93 o                         
   2   9   5        224.34        222.56        27.26 o                         
   3   9   5         80.97         23.14        28.51 o                         
   4   9   5          4.24         19.29        54.84 o                         
  -8  10   5        279.04        287.67        48.07 o                         
  -7  10   5         11.99        -20.35        42.91 o                         
  -6  10   5        169.35        161.58        48.16 o                         
  -5  10   5        842.21        845.29        52.05 o                         
  -4  10   5        156.81        134.41        35.37 o                         
  -3  10   5         21.42         28.97        34.37 o                         
  -2  10   5        622.01        707.35        38.88 o                         
  -1  10   5        237.41        233.15        25.82 o                         
   0  10   5        150.03        110.02        24.90 o                         
   1  10   5         68.96         85.19        26.97 o                         
   2  10   5          7.64        -41.94        27.96 o                         
   3  10   5        675.53        647.70        79.96 o                         
  -8  11   5       1093.58       1208.46        72.79 o                         
  -7  11   5          4.43         -9.28        62.68 o                         
  -6  11   5         25.50         54.08        39.93 o                         
  -5  11   5       1374.44       1415.30        71.16 o                         
  -4  11   5        552.04        596.01        49.79 o                         
  -3  11   5        386.86        422.06        56.51 o                         
  -2  11   5          6.35        -11.28        32.72 o                         
  -1  11   5         87.55         64.48        26.43 o                         
   0  11   5        324.74        321.58        31.77 o                         
   1  11   5        302.56        311.39        33.63 o                         
   2  11   5          7.42         -3.02        42.70 o                         
  -7  12   5        120.85        129.58        51.36 o                         
  -6  12   5        153.67        129.22        49.85 o                         
  -5  12   5         61.38        -16.98        78.70 o                         
  -4  12   5         66.94         42.56        43.23 o                         
  -3  12   5         11.14          9.15        69.78 o                         
  -2  12   5        477.08        574.34        55.59 o                         
  -1  12   5        295.87        297.11        45.12 o                         
   0  12   5         23.33          5.86        31.22 o                         
   1  12   5         33.59         31.36        41.31 o                         
  -5  13   5        315.72        377.91        58.28 o                         
  -4  13   5        649.15        728.39        62.96 o                         
  -3  13   5         26.33         32.38        80.99 o                         
  -2  13   5        111.66         84.57        41.28 o                         
   1 -13   6        592.95        525.83        59.32 o                         
   2 -13   6        519.12        499.82        59.04 o                         
   3 -13   6          7.12         17.21        53.89 o                         
   4 -13   6          6.66         -5.52        54.41 o                         
   5 -13   6          1.82         26.87        57.37 o                         
  -1 -12   6        130.37        122.48        91.05 o                         
   0 -12   6         16.35         16.81        50.37 o                         
   1 -12   6          4.70         12.06        44.22 o                         
   2 -12   6         31.39         -5.83        46.77 o                         
   3 -12   6         10.79         -6.56        48.29 o                         
   4 -12   6          3.35         -5.25        48.39 o                         
   5 -12   6        962.45        985.39        67.99 o                         
   6 -12   6        305.80        357.11        92.20 o                         
   7 -12   6          7.82         -0.75        51.29 o                         
  -2 -11   6         41.82         39.37        60.17 o                         
  -1 -11   6         32.46         25.23        46.22 o                         
   0 -11   6         66.05         37.12        43.73 o                         
   1 -11   6         57.59          5.22        38.20 o                         
   2 -11   6        981.69        950.53        61.44 o                         
   3 -11   6        506.42        439.39        49.16 o                         
   4 -11   6         10.13         25.00        39.96 o                         
   5 -11   6        451.84        462.49        50.32 o                         
   6 -11   6        352.57        354.89        46.22 o                         
   7 -11   6        347.71        308.01        85.79 o                         
   8 -11   6         17.42         40.48        50.30 o                         
  -3 -10   6          8.74         23.13        51.31 o                         
  -2 -10   6         26.92        -16.40        45.43 o                         
  -1 -10   6       1021.76       1024.68        66.07 o                         
   0 -10   6        264.31        239.11        44.41 o                         
   1 -10   6         24.14         63.50        37.83 o                         
   2 -10   6        136.94        156.57        48.96 o                         
   3 -10   6         56.03         64.19        45.18 o                         
   4 -10   6        195.56        190.80        51.82 o                         
   5 -10   6          2.59        -19.58        34.65 o                         
   6 -10   6        110.70        110.60        43.58 o                         
   7 -10   6        323.08        337.34        47.77 o                         
   8 -10   6        261.31        253.41        91.05 o                         
  -4  -9   6        586.13        636.17       111.18 o                         
  -3  -9   6       1134.35       1218.13        72.80 o                         
  -2  -9   6        142.56        155.32        44.19 o                         
  -1  -9   6        104.86         88.61        41.36 o                         
   0  -9   6         52.13         43.63        58.22 o                         
   1  -9   6         43.95         65.59        46.56 o                         
   2  -9   6        207.31        193.69        36.61 o                         
   3  -9   6        576.94        625.57        45.63 o                         
   4  -9   6        330.18        331.86        38.12 o                         
   5  -9   6        676.52        607.96        30.02 o                         
   6  -9   6        908.35        971.99        37.08 o                         
   7  -9   6        289.53        268.15        31.44 o                         
   8  -9   6         59.55         13.96        37.64 o                         
   9  -9   6         40.43        113.26        38.83 o                         
  -5  -8   6        395.89        399.46        63.10 o                         
  -4  -8   6        180.93        221.54        48.27 o                         
  -3  -8   6          4.31         -4.73        43.08 o                         
  -2  -8   6        321.89        425.48        48.70 o                         
  -1  -8   6         35.04         34.09        67.15 o                         
   0  -8   6       2163.71       2156.39        79.72 o                         
   1  -8   6         69.97         75.98        34.87 o                         
   2  -8   6        232.09        262.46        22.30 o                         
   3  -8   6       1722.00       1696.43        42.65 o                         
   4  -8   6        179.06        202.54        21.71 o                         
   5  -8   6         10.99         40.41        19.85 o                         
   6  -8   6          7.08         -6.26        21.78 o                         
   7  -8   6        604.56        660.28        32.76 o                         
   8  -8   6        760.34        786.54        39.03 o                         
   9  -8   6         44.52         32.25        64.71 o                         
  -6  -7   6          7.60        142.42        59.97 o                         
  -5  -7   6        968.24        984.49        66.24 o                         
  -4  -7   6        472.32        458.38        51.82 o                         
  -3  -7   6       3481.67       3701.36       134.18 o                         
  -2  -7   6        153.86        146.30        27.81 o                         
  -1  -7   6        308.35        378.35        24.51 o                         
   0  -7   6       2206.84       2183.61        47.50 o                         
   1  -7   6       1250.24       1245.57        32.97 o                         
   2  -7   6        143.40        186.15        19.11 o                         
   3  -7   6          4.40         27.52        17.96 o                         
   4  -7   6        210.15        239.78        20.60 o                         
   5  -7   6        916.66        886.48        34.34 o                         
   6  -7   6          9.67         -3.58        20.31 o                         
   7  -7   6       1491.46       1565.22        45.66 o                         
   8  -7   6        775.30        788.86        43.38 o                         
   9  -7   6         21.74        -36.20        43.71 o                         
  -7  -6   6        219.29        152.25        94.25 o                         
  -6  -6   6       1442.50       1568.02       122.62 o                         
  -5  -6   6        126.24         89.41        23.62 o                         
  -4  -6   6        216.38        284.24        32.39 o                         
  -3  -6   6       2155.92       2117.88        49.69 o                         
  -2  -6   6        148.97        152.64        21.19 o                         
  -1  -6   6         42.26         29.43        19.44 o                         
   0  -6   6       4571.22       4437.52        77.82 o                         
   1  -6   6         29.90         20.55        19.94 o                         
   2  -6   6         13.83         23.70        16.18 o                         
   3  -6   6        124.57         92.00        17.22 o                         
   4  -6   6       6274.29       6344.77       105.63 o                         
   5  -6   6        388.70        387.68        23.41 o                         
   6  -6   6          6.65          3.63        24.34 o                         
   7  -6   6         37.03         41.70        32.18 o                         
   8  -6   6        119.80        152.03        78.36 o                         
   9  -6   6        146.64         87.39        85.45 o                         
  -7  -5   6        138.60        206.90        31.02 o                         
  -6  -5   6        391.98        368.05        27.56 o                         
  -5  -5   6        511.24        505.29        30.41 o                         
  -4  -5   6        176.68        208.17        23.64 o                         
  -3  -5   6        772.45        807.24        29.94 o                         
  -2  -5   6        634.18        682.95        43.10 o                         
  -1  -5   6         88.72         97.23        17.21 o                         
   0  -5   6        427.32        474.82        21.66 o                         
   1  -5   6      11131.08      11471.09       203.99 o                         
   2  -5   6        234.25        262.45        17.75 o                         
   3  -5   6        436.22        406.52        19.55 o                         
   4  -5   6       1152.06       1164.68        36.89 o                         
   5  -5   6         17.72          8.72        21.61 o                         
   6  -5   6        518.40        531.67        71.26 o                         
   7  -5   6        850.53        884.90        48.27 o                         
   8  -5   6        509.67        498.23        86.82 o                         
   9  -5   6        343.71        289.69        46.14 o                         
  10  -5   6         45.18         90.80        77.78 o                         
  -8  -4   6         88.15         95.28        34.92 o                         
  -7  -4   6          0.14        -14.49        27.41 o                         
  -6  -4   6       1294.72       1399.18        45.41 o                         
  -5  -4   6         61.45         43.57        22.14 o                         
  -4  -4   6        118.95        108.97        35.03 o                         
  -3  -4   6       3063.74       3026.73        59.34 o                         
  -2  -4   6       3892.04       3746.04        91.04 o                         
  -1  -4   6        880.32       1006.63        28.15 o                         
   0  -4   6        446.87        448.90        20.58 o                         
   1  -4   6       1911.45       1823.38        40.62 o                         
   2  -4   6        528.00        649.46        21.72 o                         
   3  -4   6       2562.07       2465.86        55.97 o                         
   4  -4   6       3966.56       3958.37        79.29 o                         
   5  -4   6       1317.98       1318.81        44.07 o                         
   6  -4   6        166.73        179.07        31.16 o                         
   7  -4   6        341.26        247.20        34.23 o                         
   8  -4   6        689.44        732.72        48.92 o                         
   9  -4   6         18.51         58.96        41.05 o                         
  10  -4   6        213.73        210.00        49.50 o                         
  -8  -3   6        557.99        622.27        61.27 o                         
  -7  -3   6         19.16         20.29        24.37 o                         
  -6  -3   6       1071.34       1136.81        35.28 o                         
  -5  -3   6       1814.31       1708.48        46.53 o                         
  -4  -3   6        178.33        166.58        19.98 o                         
  -3  -3   6         91.90        110.48        16.87 o                         
  -2  -3   6        171.08        186.26        16.22 o                         
  -1  -3   6        101.27        100.63        15.32 o                         
   0  -3   6       3910.71       3927.18        66.40 o                         
   1  -3   6       4326.04       4096.37       107.19 o                         
   2  -3   6        372.95        357.80        18.13 o                         
   3  -3   6        260.77        264.54        15.87 o                         
   4  -3   6       1519.15       1419.68        53.63 o                         
   5  -3   6        307.74        350.13        52.39 o                         
   6  -3   6        157.14        180.10        29.68 o                         
   7  -3   6       1358.75       1220.99        72.75 o                         
   8  -3   6         34.99          6.91        35.14 o                         
   9  -3   6        181.48        204.90        41.89 o                         
  10  -3   6        145.78        126.05        78.01 o                         
  -9  -2   6         45.85         47.43        39.74 o                         
  -8  -2   6        309.01        310.31        28.85 o                         
  -7  -2   6        381.22        364.24        26.62 o                         
  -6  -2   6         56.52         42.22        18.34 o                         
  -5  -2   6       1006.06       1077.36        34.58 o                         
  -4  -2   6       1099.00       1034.82        30.63 o                         
  -3  -2   6        846.78        775.45        25.15 o                         
  -2  -2   6       6945.02       7186.52       112.12 o                         
  -1  -2   6       3162.37       3125.34        72.48 o                         
   0  -2   6        483.70        489.47        18.81 o                         
   1  -2   6       5403.76       5600.58        77.55 o                         
   2  -2   6       3250.73       3190.65        47.41 o                         
   3  -2   6       5918.05       6060.22        95.70 o                         
   4  -2   6        934.28        856.83        38.34 o                         
   5  -2   6         17.50         26.39        25.95 o                         
   6  -2   6        993.16        997.37        48.66 o                         
   7  -2   6       1153.74       1146.43        53.17 o                         
   8  -2   6        590.52        506.65        46.84 o                         
   9  -2   6        128.43        104.50        42.14 o                         
  -9  -1   6         19.49          7.74        31.99 o                         
  -8  -1   6        943.68        955.62        42.53 o                         
  -7  -1   6        115.21         46.58        21.36 o                         
  -6  -1   6         13.11         -6.17        16.54 o                         
  -5  -1   6       1708.94       1692.23        50.46 o                         
  -4  -1   6       2202.94       2056.78        52.24 o                         
  -3  -1   6        109.85        139.37        24.20 o                         
  -2  -1   6         19.22         12.02         9.81 o                         
  -1  -1   6       3493.48       3633.75        48.64 o                         
   0  -1   6       1112.31       1106.10        19.79 o                         
   1  -1   6       1083.52       1112.82        20.43 o                         
   2  -1   6         15.00         11.47        14.83 o                         
   3  -1   6       3631.13       3483.92        85.39 o                         
   4  -1   6       4632.44       4677.47       112.24 o                         
   5  -1   6        115.62        100.81        26.05 o                         
   6  -1   6         72.10         78.62        40.26 o                         
   7  -1   6         20.24         25.28        32.00 o                         
   8  -1   6         62.85         43.31        40.72 o                         
   9  -1   6        125.64        103.35        41.53 o                         
  -9   0   6         43.06         57.97        34.32 o                         
  -8   0   6       1819.62       1901.59        48.97 o                         
  -7   0   6       1873.06       1874.46        49.86 o                         
  -6   0   6         59.75         68.60        21.54 o                         
  -5   0   6        371.63        392.29        27.48 o                         
  -4   0   6        638.72        574.68        18.68 o                         
  -3   0   6        206.41        210.19        10.48 o                         
  -2   0   6         92.26         85.40         8.99 o                         
  -1   0   6       3643.51       3696.93        48.70 o                         
   0   0   6       9317.99       9542.04       223.21 o                         
   1   0   6       6065.47       6183.83        99.21 o                         
   2   0   6       2248.94       2338.50        51.74 o                         
   3   0   6       1668.75       1694.83        49.04 o                         
   4   0   6         14.36         26.41        29.95 o                         
   5   0   6         51.14         33.72        20.56 o                         
   6   0   6        541.65        471.80        37.35 o                         
   7   0   6       1199.46       1384.13        90.37 o                         
   8   0   6        588.94        580.87        37.13 o                         
   9   0   6         86.71         77.05        56.93 o                         
  -9   1   6          3.67        -19.16        34.23 o                         
  -8   1   6         10.75        -44.53        29.69 o                         
  -7   1   6         44.67         18.76        24.71 o                         
  -6   1   6         55.75         38.53        19.02 o                         
  -5   1   6       2526.72       2444.61        60.92 o                         
  -4   1   6       2689.19       2658.69        50.72 o                         
  -3   1   6       2500.06       2514.70        37.14 o                         
  -2   1   6         62.68         48.38         9.51 o                         
  -1   1   6       2542.66       2595.82        45.17 o                         
   0   1   6       9511.60       9948.47       144.26 o                         
   1   1   6       1218.15       1257.43        21.47 o                         
   2   1   6        972.02       1042.84        21.97 o                         
   3   1   6        878.11        890.21        31.11 o                         
   4   1   6       2369.26       2313.45        42.81 o                         
   5   1   6        349.76        409.49        23.94 o                         
   6   1   6         56.99         44.25        22.14 o                         
   7   1   6        461.54        414.93        29.17 o                         
   8   1   6        353.88        379.12        35.48 o                         
   9   1   6        140.99        168.55        40.03 o                         
  -9   2   6         70.62        115.35        41.59 o                         
  -8   2   6        853.62        806.45        42.57 o                         
  -7   2   6       2519.92       2550.48        66.06 o                         
  -6   2   6        355.41        404.27        26.09 o                         
  -5   2   6        133.06        149.34        25.99 o                         
  -4   2   6       1989.85       1912.92        48.19 o                         
  -3   2   6       1383.81       1318.56        25.94 o                         
  -2   2   6       1844.66       1862.08        35.50 o                         
  -1   2   6      10112.62      10764.26       121.73 o                         
   0   2   6        308.21        384.24        14.50 o                         
   1   2   6       3743.61       3744.97        56.77 o                         
   2   2   6       1739.84       1678.55        28.29 o                         
   3   2   6       1892.90       1967.56        37.00 o                         
   4   2   6       2352.92       2180.93        42.08 o                         
   5   2   6        263.61        266.82        18.81 o                         
   6   2   6        315.03        278.20        22.58 o                         
   7   2   6        198.40        200.30        27.54 o                         
   8   2   6         12.55         63.33        29.64 o                         
 -10   3   6        649.89        628.38        61.27 o                         
  -9   3   6         18.90         22.54        49.64 o                         
  -8   3   6         25.74         10.50        30.74 o                         
  -7   3   6       1592.09       1541.31        49.70 o                         
  -6   3   6       1146.65       1118.83        40.21 o                         
  -5   3   6       3227.73       3212.95        69.35 o                         
  -4   3   6       1736.28       1654.40        35.48 o                         
  -3   3   6        105.72        120.22        17.35 o                         
  -2   3   6        203.68        180.58        10.69 o                         
  -1   3   6        905.67        883.34        17.27 o                         
   0   3   6       4798.52       4801.62        59.12 o                         
   1   3   6        957.54        999.62        20.25 o                         
   2   3   6        286.01        269.17        13.71 o                         
   3   3   6        103.22         90.22        14.61 o                         
   4   3   6        115.06         99.33        15.93 o                         
   5   3   6        134.44        149.10        19.02 o                         
   6   3   6       1400.12       1408.06        36.76 o                         
   7   3   6        560.12        593.51        33.47 o                         
   8   3   6        157.47        162.22        33.30 o                         
 -10   4   6        314.98        301.94        56.85 o                         
  -9   4   6         61.35         39.13        48.39 o                         
  -8   4   6        210.97        178.94        28.86 o                         
  -7   4   6        767.42        761.87        36.88 o                         
  -6   4   6         70.12         57.27        22.95 o                         
  -5   4   6        810.31        777.85        30.28 o                         
  -4   4   6       2475.48       2435.71        39.16 o                         
  -3   4   6       4921.94       4784.96        70.64 o                         
  -2   4   6        224.12        273.87        21.80 o                         
  -1   4   6        669.73        627.57        22.84 o                         
   0   4   6        699.97        688.10        17.09 o                         
   1   4   6         18.17         13.73        11.24 o                         
   2   4   6       2471.76       2365.97        37.86 o                         
   3   4   6       1469.07       1495.90        29.91 o                         
   4   4   6        678.53        700.15        24.67 o                         
   5   4   6        138.95         94.47        19.51 o                         
   6   4   6        189.29        156.21        28.36 o                         
   7   4   6         29.46          0.36        46.96 o                         
   8   4   6         46.24         58.57        74.12 o                         
 -10   5   6         65.01         76.52        48.45 o                         
  -9   5   6        208.32        190.34        41.12 o                         
  -8   5   6         47.39         12.80        31.91 o                         
  -7   5   6        198.47        221.92        25.58 o                         
  -6   5   6       2411.00       2341.22        51.83 o                         
  -5   5   6          5.56         13.38        14.35 o                         
  -4   5   6        713.26        663.17        21.32 o                         
  -3   5   6        550.53        559.45        17.07 o                         
  -2   5   6        340.80        371.39        15.63 o                         
  -1   5   6      13508.91      13495.34       202.71 o                         
   0   5   6       1017.62       1022.78        22.94 o                         
   1   5   6         21.41         20.64        12.34 o                         
   2   5   6        578.07        569.65        18.98 o                         
   3   5   6        590.00        607.36        20.50 o                         
   4   5   6          7.20         -8.57        22.20 o                         
   5   5   6        201.98        176.84        40.78 o                         
   6   5   6        798.04        884.87        61.73 o                         
   7   5   6        603.90        498.06        61.22 o                         
  -9   6   6        731.42        836.10        54.46 o                         
  -8   6   6        179.02        201.93        35.67 o                         
  -7   6   6         53.69         32.98        52.89 o                         
  -6   6   6        391.15        377.82        23.15 o                         
  -5   6   6        189.59        217.58        15.79 o                         
  -4   6   6       3002.71       2929.31        42.79 o                         
  -3   6   6        980.62        925.78        22.47 o                         
  -2   6   6         20.66         19.22        12.45 o                         
  -1   6   6        857.70        865.47        20.14 o                         
   0   6   6        422.25        388.46        22.34 o                         
   1   6   6         76.99         95.96        18.69 o                         
   2   6   6        319.11        328.60        24.03 o                         
   3   6   6        850.35        906.17        33.88 o                         
   4   6   6        238.71        227.19        26.31 o                         
   5   6   6         22.71         93.65        44.61 o                         
   6   6   6        323.97        353.49        53.12 o                         
  -9   7   6         54.37        149.62        41.86 o                         
  -8   7   6        462.48        527.66        44.45 o                         
  -7   7   6        184.90        156.90        31.81 o                         
  -6   7   6         15.59         22.12        18.24 o                         
  -5   7   6        391.13        377.11        19.72 o                         
  -4   7   6       1331.44       1344.06        27.62 o                         
  -3   7   6         20.84          5.49        22.97 o                         
  -2   7   6        307.76        273.44        23.84 o                         
  -1   7   6        392.86        376.96        24.08 o                         
   0   7   6       2630.05       2557.33        55.85 o                         
   1   7   6         14.93         -1.83        19.37 o                         
   2   7   6        104.09        151.20        23.35 o                         
   3   7   6       1133.59       1244.03        40.56 o                         
   4   7   6        133.26        123.34        32.30 o                         
   5   7   6         46.83        114.08        58.91 o                         
   6   7   6         17.82        -37.23        56.12 o                         
  -9   8   6        458.96        433.68        48.85 o                         
  -8   8   6        424.04        452.64        45.75 o                         
  -7   8   6        256.74        246.38        26.70 o                         
  -6   8   6         22.55         38.05        21.22 o                         
  -5   8   6        635.66        637.46        44.41 o                         
  -4   8   6         22.40         20.80        29.13 o                         
  -3   8   6        781.92        754.12        57.18 o                         
  -2   8   6        236.01        242.20        25.96 o                         
  -1   8   6       2177.75       2176.22        76.65 o                         
   0   8   6       1263.86       1256.76        39.47 o                         
   1   8   6         37.63         70.45        22.43 o                         
   2   8   6          6.09        -30.28        22.51 o                         
   3   8   6        183.64        213.95        37.89 o                         
   4   8   6         64.59         79.59        46.21 o                         
   5   8   6        159.69        176.20        55.27 o                         
  -9   9   6         29.51        105.01        78.70 o                         
  -8   9   6        218.72        218.71        73.67 o                         
  -7   9   6          6.86         41.72        37.41 o                         
  -6   9   6        880.76        876.88        51.88 o                         
  -5   9   6         49.89         58.53        33.78 o                         
  -4   9   6        886.21        888.96        49.61 o                         
  -3   9   6        536.03        494.63        32.32 o                         
  -2   9   6        187.32        247.72        26.79 o                         
  -1   9   6        110.81        122.78        24.78 o                         
   0   9   6         12.86         29.33        22.28 o                         
   1   9   6        265.70        237.76        26.30 o                         
   2   9   6       1030.14       1073.17        54.95 o                         
   3   9   6        219.52        262.40        46.72 o                         
   4   9   6        305.08        360.83        56.70 o                         
  -8  10   6        724.78        767.31        71.61 o                         
  -7  10   6        302.33        336.57        45.88 o                         
  -6  10   6         27.54         -6.90        67.49 o                         
  -5  10   6        229.02        227.21        40.35 o                         
  -4  10   6        746.99        710.41        49.65 o                         
  -3  10   6          2.99         -1.37        26.64 o                         
  -2  10   6        119.57        131.26        33.74 o                         
  -1  10   6        233.79        215.64        26.41 o                         
   0  10   6        114.55        126.94        25.60 o                         
   1  10   6        219.25        216.87        32.26 o                         
   2  10   6         11.89        -19.32        28.69 o                         
   3  10   6        102.27        169.43        71.61 o                         
  -7  11   6        801.28        856.64        62.43 o                         
  -6  11   6        691.38        686.05        53.74 o                         
  -5  11   6        520.77        615.41        82.59 o                         
  -4  11   6          4.86         21.78        39.76 o                         
  -3  11   6        102.66         51.13        38.33 o                         
  -2  11   6        515.65        593.32        38.90 o                         
  -1  11   6        202.12        180.52        27.46 o                         
   0  11   6        209.92        202.68        31.59 o                         
   1  11   6         29.18         49.91        30.02 o                         
   2  11   6         88.70         56.51        34.11 o                         
  -6  12   6        250.41        276.94        52.97 o                         
  -5  12   6        441.64        481.01        57.83 o                         
  -4  12   6        149.18        137.44        48.53 o                         
  -3  12   6         23.29        -17.84        54.22 o                         
  -2  12   6         39.19         25.74        37.05 o                         
  -1  12   6         60.09         66.65        29.20 o                         
   0  12   6        105.29        114.76        34.29 o                         
  -4  13   6         29.16        122.10        53.47 o                         
  -3  13   6         19.79         28.06        48.03 o                         
  -2  13   6        238.88        311.38        88.08 o                         
   2 -13   7         63.58         57.96        52.43 o                         
   3 -13   7         21.55        -63.26        51.50 o                         
   4 -13   7        140.05        177.24        58.30 o                         
   5 -13   7        105.55        187.40       146.76 o                         
  -1 -12   7         29.61         67.33        77.33 o                         
   0 -12   7        169.06         76.37        48.60 o                         
   1 -12   7        269.19        355.33        53.47 o                         
   2 -12   7        536.20        525.46        57.05 o                         
   3 -12   7        328.96        333.80        54.21 o                         
   4 -12   7        105.62        184.17        54.12 o                         
   5 -12   7          3.19        -56.83        49.28 o                         
   6 -12   7        286.14        359.34        61.65 o                         
  -2 -11   7         99.04         80.81        70.35 o                         
  -1 -11   7        123.80        113.47        50.77 o                         
   0 -11   7        321.97        365.39        51.74 o                         
   1 -11   7          9.45         -5.37        49.99 o                         
   2 -11   7         68.77         45.89        43.53 o                         
   3 -11   7        151.81        208.35        49.64 o                         
   4 -11   7        506.62        492.90        50.28 o                         
   5 -11   7        493.61        540.62        67.95 o                         
   6 -11   7         47.98         53.51        41.99 o                         
   7 -11   7        282.79        271.10        51.52 o                         
  -3 -10   7        376.71        412.78        57.53 o                         
  -2 -10   7          2.29         52.13        45.57 o                         
  -1 -10   7        108.48         95.06        42.92 o                         
   0 -10   7        473.82        484.34        51.13 o                         
   1 -10   7        653.77        633.71        50.23 o                         
   2 -10   7         15.33         50.69        40.25 o                         
   3 -10   7         65.49        123.68        46.78 o                         
   4 -10   7       1646.13       1881.21        77.46 o                         
   5 -10   7        184.97        204.61        42.67 o                         
   6 -10   7         10.42         11.73        38.77 o                         
   7 -10   7          4.01         45.39        44.31 o                         
   8 -10   7         54.17         -6.29        50.17 o                         
  -4  -9   7         78.59         -0.44        56.74 o                         
  -3  -9   7         31.48         58.79        68.86 o                         
  -2  -9   7        199.97        160.94        71.49 o                         
  -1  -9   7        143.10         97.87        42.06 o                         
   0  -9   7        264.84        319.33        42.70 o                         
   1  -9   7       3089.25       2931.16       132.92 o                         
   2  -9   7        557.89        500.73        44.88 o                         
   3  -9   7          5.34          9.53        70.12 o                         
   4  -9   7        157.23        118.24        26.60 o                         
   5  -9   7          0.18        -39.00        27.57 o                         
   6  -9   7          9.07         -8.76        23.68 o                         
   7  -9   7        244.26        278.42        30.22 o                         
   8  -9   7        217.11        223.28        38.93 o                         
   9  -9   7        332.26        276.31        42.95 o                         
  -5  -8   7         27.23         56.52       119.99 o                         
  -4  -8   7         21.16        -17.34        49.35 o                         
  -3  -8   7       1174.19       1159.34        66.39 o                         
  -2  -8   7       1304.35       1339.10       116.10 o                         
  -1  -8   7         95.33         78.61        39.82 o                         
   0  -8   7        393.28        361.72        42.71 o                         
   1  -8   7          7.09         22.01        23.58 o                         
   2  -8   7          0.35          4.39        19.42 o                         
   3  -8   7        411.97        415.50        24.90 o                         
   4  -8   7        383.44        341.46        30.25 o                         
   5  -8   7       2404.23       2444.83        56.93 o                         
   6  -8   7        294.99        353.29        48.61 o                         
   7  -8   7         34.59         35.85        25.21 o                         
   8  -8   7        668.88        582.72        41.84 o                         
   9  -8   7        158.59        168.22        40.47 o                         
  -6  -7   7       1100.77       1113.74        75.96 o                         
  -5  -7   7        852.16        826.02        64.69 o                         
  -4  -7   7        173.06        141.64        46.77 o                         
  -3  -7   7        272.21        215.03        42.57 o                         
  -2  -7   7        663.57        729.29        30.86 o                         
  -1  -7   7        372.11        357.62        25.51 o                         
   0  -7   7        402.30        442.25        32.20 o                         
   1  -7   7        971.61        915.31        30.34 o                         
   2  -7   7       1791.80       1828.85        43.69 o                         
   3  -7   7        818.98        811.32        29.34 o                         
   4  -7   7        487.33        431.89        24.31 o                         
   5  -7   7        362.30        404.49        25.44 o                         
   6  -7   7        131.78        121.19        21.51 o                         
   7  -7   7        792.09        769.42        34.34 o                         
   8  -7   7        105.37        121.98        34.50 o                         
   9  -7   7          7.96        -64.68        43.12 o                         
  -7  -6   7         10.99         -3.89        90.37 o                         
  -6  -6   7         99.54        172.15        51.28 o                         
  -5  -6   7         86.86         95.80        25.74 o                         
  -4  -6   7        215.40        244.13        34.32 o                         
  -3  -6   7        428.83        502.19        45.77 o                         
  -2  -6   7        246.65        229.80        22.27 o                         
  -1  -6   7       1311.39       1398.20        38.07 o                         
   0  -6   7        609.32        571.60        25.01 o                         
   1  -6   7       1593.44       1513.68        37.09 o                         
   2  -6   7        774.53        798.25        42.65 o                         
   3  -6   7       1493.29       1421.12        36.33 o                         
   4  -6   7         51.61         90.40        19.55 o                         
   5  -6   7         73.48        106.66        23.05 o                         
   6  -6   7         58.80         93.19        21.80 o                         
   7  -6   7        474.69        459.79        41.53 o                         
   8  -6   7        828.58        824.75        52.50 o                         
   9  -6   7        385.28        340.81        46.43 o                         
  -7  -5   7        269.19        294.45        48.43 o                         
  -6  -5   7        148.14        123.31        26.04 o                         
  -5  -5   7        351.44        376.16        34.14 o                         
  -4  -5   7        197.79        164.45        22.94 o                         
  -3  -5   7       1489.85       1627.83        42.06 o                         
  -2  -5   7       1804.97       1901.80        44.29 o                         
  -1  -5   7         92.35        116.40        18.57 o                         
   0  -5   7        842.01        829.16        27.41 o                         
   1  -5   7        251.43        274.87        19.40 o                         
   2  -5   7        602.07        660.19        23.80 o                         
   3  -5   7       2243.34       2252.98        46.47 o                         
   4  -5   7       1873.95       1840.64        54.45 o                         
   5  -5   7       2400.50       2432.48        52.36 o                         
   6  -5   7        887.43       1024.35        48.44 o                         
   7  -5   7        282.44        266.87        35.93 o                         
   8  -5   7          4.29        -24.57        34.69 o                         
   9  -5   7        139.38        127.06        45.12 o                         
  -8  -4   7        277.22        346.53        41.76 o                         
  -7  -4   7        299.66        317.71        28.98 o                         
  -6  -4   7        372.93        413.59        25.03 o                         
  -5  -4   7       1607.86       1579.82        57.29 o                         
  -4  -4   7          9.01         20.00        38.96 o                         
  -3  -4   7        932.00        991.06        31.55 o                         
  -2  -4   7       1436.71       1440.92        36.36 o                         
  -1  -4   7        731.06        759.34        25.37 o                         
   0  -4   7       3288.05       3160.19        57.99 o                         
   1  -4   7        714.58        646.83        23.75 o                         
   2  -4   7        926.56       1013.64        26.98 o                         
   3  -4   7        857.84        824.00        25.22 o                         
   4  -4   7         15.25        -20.65        17.04 o                         
   5  -4   7        379.59        364.41        38.50 o                         
   6  -4   7         19.90         40.18        30.22 o                         
   7  -4   7        699.76        666.52        45.04 o                         
   8  -4   7       1525.05       1587.54        66.73 o                         
   9  -4   7        208.19        232.25        43.80 o                         
  -8  -3   7        315.78        341.51        33.54 o                         
  -7  -3   7          1.84          8.33        24.18 o                         
  -6  -3   7        503.84        495.86        29.44 o                         
  -5  -3   7         37.03         42.79        21.24 o                         
  -4  -3   7        364.41        341.18        23.39 o                         
  -3  -3   7       4891.24       4810.98        83.38 o                         
  -2  -3   7       1223.35       1310.74        42.70 o                         
  -1  -3   7       1408.02       1462.66        34.04 o                         
   0  -3   7       3373.25       3553.25        79.07 o                         
   1  -3   7        479.00        461.31        19.20 o                         
   2  -3   7       1343.15       1446.66        31.58 o                         
   3  -3   7       1375.73       1389.41        34.10 o                         
   4  -3   7        461.13        445.02        23.08 o                         
   5  -3   7       1701.14       1759.49        60.67 o                         
   6  -3   7        533.20        529.14        45.07 o                         
   7  -3   7        789.57        825.31        47.61 o                         
   8  -3   7        355.89        345.46        65.89 o                         
   9  -3   7        134.87        147.39        86.93 o                         
  -8  -2   7         52.72         31.47        33.79 o                         
  -7  -2   7        396.91        398.08        26.63 o                         
  -6  -2   7        477.06        456.36        27.71 o                         
  -5  -2   7        356.88        342.85        31.51 o                         
  -4  -2   7        775.59        790.23        28.23 o                         
  -3  -2   7       1163.93       1101.68        26.85 o                         
  -2  -2   7        318.72        363.15        18.04 o                         
  -1  -2   7        113.62        120.86        14.75 o                         
   0  -2   7       3595.21       3870.82        64.60 o                         
   1  -2   7         43.03         32.04         9.78 o                         
   2  -2   7       1392.02       1343.38        25.56 o                         
   3  -2   7        926.74        913.25        21.21 o                         
   4  -2   7       2532.86       2337.38        93.57 o                         
   5  -2   7        199.47        264.36        36.15 o                         
   6  -2   7        139.53        163.42        31.98 o                         
   7  -2   7         49.37         68.18        33.51 o                         
   8  -2   7         47.75         29.55        46.67 o                         
   9  -2   7        813.06        781.49        56.48 o                         
  -9  -1   7         65.88         92.54        30.82 o                         
  -8  -1   7        241.81        257.84        27.97 o                         
  -7  -1   7       1121.83       1085.26        35.64 o                         
  -6  -1   7        578.01        564.70        31.47 o                         
  -5  -1   7         86.05         97.65        22.39 o                         
  -4  -1   7         28.11          4.00        16.40 o                         
  -3  -1   7        543.39        549.35        15.52 o                         
  -2  -1   7        843.65        858.27        17.57 o                         
  -1  -1   7        252.90        271.66        11.81 o                         
   0  -1   7       3266.18       3304.59        45.29 o                         
   1  -1   7        776.49        763.81        15.74 o                         
   2  -1   7         26.33         22.98        15.81 o                         
   3  -1   7         80.22         54.37        21.23 o                         
   4  -1   7        108.24        134.53        29.51 o                         
   5  -1   7          9.72        -21.74        25.20 o                         
   6  -1   7       3726.94       3440.13       130.63 o                         
   7  -1   7        945.71        888.01        76.64 o                         
   8  -1   7        284.58        285.84        42.59 o                         
   9  -1   7        632.96        599.05        52.28 o                         
  -9   0   7          6.18         -5.42        31.76 o                         
  -8   0   7        179.30        179.91        26.35 o                         
  -7   0   7         32.69         40.27        21.22 o                         
  -6   0   7        106.62        148.27        21.62 o                         
  -5   0   7       1762.38       1687.96        48.94 o                         
  -4   0   7       1667.56       1660.36        36.30 o                         
  -3   0   7       5765.40       5751.33        81.48 o                         
  -2   0   7        278.24        253.58        10.68 o                         
  -1   0   7        277.65        302.34        13.67 o                         
   0   0   7       1812.60       1929.42        38.65 o                         
   1   0   7       1921.18       2046.38        41.50 o                         
   2   0   7       1322.39       1300.01        31.15 o                         
   3   0   7       3147.54       2900.47        63.52 o                         
   4   0   7       1363.32       1417.77        50.18 o                         
   5   0   7        261.45        337.72        31.76 o                         
   6   0   7        457.73        450.55        38.50 o                         
   7   0   7        385.33        331.59        31.43 o                         
   8   0   7          0.18          4.73        31.80 o                         
   9   0   7        364.89        425.00        43.32 o                         
  -9   1   7         36.48         12.92        30.29 o                         
  -8   1   7        930.64        921.81        69.70 o                         
  -7   1   7        506.18        586.45        36.77 o                         
  -6   1   7       1992.05       2006.80        68.32 o                         
  -5   1   7        170.90        193.61        22.54 o                         
  -4   1   7        254.01        254.78        16.83 o                         
  -3   1   7        300.79        313.78        13.60 o                         
  -2   1   7        759.57        834.30        19.78 o                         
  -1   1   7       3933.44       4032.95       111.61 o                         
   0   1   7       5435.99       5566.24        81.48 o                         
   1   1   7         34.17         11.28        10.26 o                         
   2   1   7        508.62        509.27        16.17 o                         
   3   1   7        882.39        916.73        23.32 o                         
   4   1   7        848.32        848.79        24.81 o                         
   5   1   7        201.73        204.68        21.04 o                         
   6   1   7       1260.98       1270.25        38.69 o                         
   7   1   7        710.62        664.70        53.86 o                         
   8   1   7         41.98         -9.52        33.58 o                         
   9   1   7        159.10        236.05       124.00 o                         
  -9   2   7        169.17        211.76        36.32 o                         
  -8   2   7         34.79          5.21        28.39 o                         
  -7   2   7         93.75         79.39        25.62 o                         
  -6   2   7        367.70        432.12        38.89 o                         
  -5   2   7        389.93        432.90        33.07 o                         
  -4   2   7       2951.91       2826.98        64.53 o                         
  -3   2   7        429.20        428.82        15.66 o                         
  -2   2   7       2497.47       2541.44        41.32 o                         
  -1   2   7       1397.64       1353.61        21.62 o                         
   0   2   7        128.28        135.28         9.53 o                         
   1   2   7        252.20        241.29        13.36 o                         
   2   2   7        450.10        529.85        22.20 o                         
   3   2   7       2073.20       2122.30        35.90 o                         
   4   2   7        835.51        822.77        25.22 o                         
   5   2   7        231.38        223.58        18.75 o                         
   6   2   7        959.88        922.20        31.15 o                         
   7   2   7       2873.62       2907.93        69.15 o                         
   8   2   7         29.72         -0.17        30.86 o                         
  -9   3   7        170.24        127.46        34.23 o                         
  -8   3   7        813.14        861.41        43.23 o                         
  -7   3   7        769.30        738.57        35.62 o                         
  -6   3   7         31.60          0.84        26.45 o                         
  -5   3   7       1453.08       1404.27        53.10 o                         
  -4   3   7       5878.44       5878.17        94.46 o                         
  -3   3   7        828.44        823.39        21.39 o                         
  -2   3   7        955.17        953.93        18.80 o                         
  -1   3   7        326.33        404.31        13.34 o                         
   0   3   7       2776.45       2871.70        39.07 o                         
   1   3   7          9.76        -13.95        10.69 o                         
   2   3   7         38.74         42.18        12.31 o                         
   3   3   7       1271.88       1256.56        29.62 o                         
   4   3   7       3851.32       3707.94        56.96 o                         
   5   3   7        119.07        129.00        19.10 o                         
   6   3   7          7.30         14.33        20.86 o                         
   7   3   7          0.06         -2.93        28.75 o                         
   8   3   7          2.29         -5.30        38.87 o                         
  -9   4   7          7.95         46.31        37.67 o                         
  -8   4   7        914.58        837.19        41.99 o                         
  -7   4   7        921.28        901.61        39.05 o                         
  -6   4   7         31.52         45.69        16.79 o                         
  -5   4   7          0.77         -0.50        18.31 o                         
  -4   4   7        262.46        268.15        19.86 o                         
  -3   4   7        219.30        195.82        19.28 o                         
  -2   4   7        979.01        985.65        20.51 o                         
  -1   4   7       2527.34       2497.52        35.98 o                         
   0   4   7       3189.22       3090.00        45.59 o                         
   1   4   7       2261.17       2249.92        40.53 o                         
   2   4   7          4.65        -13.62        13.04 o                         
   3   4   7        180.31        169.08        16.32 o                         
   4   4   7        166.81        167.98        19.11 o                         
   5   4   7        102.33        116.53        20.38 o                         
   6   4   7        298.66        248.35        29.06 o                         
   7   4   7       1295.76       1164.23        99.06 o                         
  -9   5   7         43.15         68.53       120.91 o                         
  -8   5   7        218.57        200.67        33.05 o                         
  -7   5   7        355.06        370.39        30.19 o                         
  -6   5   7        254.42        258.51        20.28 o                         
  -5   5   7        256.47        210.75        21.09 o                         
  -4   5   7       1576.56       1522.52        32.53 o                         
  -3   5   7       1527.22       1504.12        28.48 o                         
  -2   5   7        216.56        217.45        15.11 o                         
  -1   5   7        409.91        420.72        15.76 o                         
   0   5   7       2782.10       2826.41        42.61 o                         
   1   5   7        506.76        553.15        20.87 o                         
   2   5   7       1157.92       1078.35        27.31 o                         
   3   5   7         28.10         32.77        15.25 o                         
   4   5   7       1408.83       1455.44        55.51 o                         
   5   5   7         45.09        107.97        28.36 o                         
   6   5   7         58.92        -14.28        47.07 o                         
   7   5   7        135.66        157.95        56.59 o                         
  -9   6   7         33.61        -33.54        38.25 o                         
  -8   6   7        548.93        579.88        40.19 o                         
  -7   6   7        873.96        847.09        38.77 o                         
  -6   6   7        239.47        218.92        22.70 o                         
  -5   6   7         67.57         78.76        15.24 o                         
  -4   6   7        976.82        964.13        24.29 o                         
  -3   6   7          3.26          9.69        12.57 o                         
  -2   6   7        420.43        437.86        16.59 o                         
  -1   6   7        816.80        834.36        22.86 o                         
   0   6   7         28.19         10.29        18.82 o                         
   1   6   7       1370.67       1400.87        38.09 o                         
   2   6   7        426.81        409.31        25.76 o                         
   3   6   7        405.35        410.61        26.46 o                         
   4   6   7        394.63        418.13        31.44 o                         
   5   6   7          7.90         43.69        55.81 o                         
   6   6   7        155.85        207.34        51.43 o                         
  -9   7   7        114.11        186.85        42.64 o                         
  -8   7   7        577.78        575.90        62.91 o                         
  -7   7   7       1020.95        927.58        39.71 o                         
  -6   7   7         22.60         50.57        18.27 o                         
  -5   7   7       1880.63       1845.94        35.87 o                         
  -4   7   7         64.79         47.46        14.13 o                         
  -3   7   7         12.80         21.25        30.96 o                         
  -2   7   7        836.46        837.54        29.69 o                         
  -1   7   7        499.37        461.64        25.04 o                         
   0   7   7       1493.52       1480.00        47.77 o                         
   1   7   7        395.36        382.45        25.11 o                         
   2   7   7         49.49         33.37        22.05 o                         
   3   7   7         16.57         79.14        25.74 o                         
   4   7   7         25.12         76.21        44.24 o                         
   5   7   7        533.64        496.12        59.36 o                         
   6   7   7        224.24        152.99        57.35 o                         
  -9   8   7        108.59        143.53        47.04 o                         
  -8   8   7         30.02         23.99        32.68 o                         
  -7   8   7         71.10         47.61        29.14 o                         
  -6   8   7        821.01        815.17        85.10 o                         
  -5   8   7       1125.75       1049.47        51.71 o                         
  -4   8   7        661.88        657.15        49.20 o                         
  -3   8   7        419.21        385.47        28.91 o                         
  -2   8   7          4.72          4.57        19.54 o                         
  -1   8   7        106.45        111.46        34.85 o                         
   0   8   7        864.15        838.30        33.18 o                         
   1   8   7        232.80        209.89        29.59 o                         
   2   8   7       2694.30       2686.48        63.14 o                         
   3   8   7        359.40        420.40        30.92 o                         
   4   8   7         15.48          4.66        39.34 o                         
   5   8   7        205.31        246.25        58.38 o                         
  -8   9   7        400.22        441.76        76.87 o                         
  -7   9   7        155.75        129.09        39.61 o                         
  -6   9   7        318.58        366.26        45.30 o                         
  -5   9   7          3.63          7.52        52.50 o                         
  -4   9   7          1.67        -31.30        24.58 o                         
  -3   9   7         25.65         26.97        23.86 o                         
  -2   9   7        169.95        134.27        23.23 o                         
  -1   9   7       3202.18       3099.83       136.35 o                         
   0   9   7         19.93         -6.80        28.63 o                         
   1   9   7        177.42        183.22        26.13 o                         
   2   9   7        750.78        794.52        44.54 o                         
   3   9   7        325.75        363.38        33.47 o                         
   4   9   7         16.78         20.95        68.98 o                         
  -8  10   7         60.19         11.92        45.62 o                         
  -7  10   7         68.75         56.34        68.17 o                         
  -6  10   7          4.18        -38.08        37.88 o                         
  -5  10   7       2043.91       2026.61        79.19 o                         
  -4  10   7        724.98        698.32        48.50 o                         
  -3  10   7         34.86         47.58        27.92 o                         
  -2  10   7         24.55         21.72        24.29 o                         
  -1  10   7        427.31        402.81        30.08 o                         
   0  10   7        291.01        255.12        34.64 o                         
   1  10   7          5.73         25.60        26.37 o                         
   2  10   7        150.70        183.29        32.43 o                         
   3  10   7        105.10         99.37        50.87 o                         
  -7  11   7         46.42         26.16        55.25 o                         
  -6  11   7          7.43         33.30        44.64 o                         
  -5  11   7        300.84        297.18        48.92 o                         
  -4  11   7        810.29        852.40        57.26 o                         
  -3  11   7         20.94        -15.22        31.79 o                         
  -2  11   7          5.49         -2.44        27.10 o                         
  -1  11   7        427.74        437.76        34.18 o                         
   0  11   7         44.54        115.12        32.20 o                         
   1  11   7          3.48         22.45        54.32 o                         
   2  11   7        183.54        201.04        35.85 o                         
  -6  12   7          7.73         66.87        59.37 o                         
  -5  12   7          7.22        -14.59        50.32 o                         
  -4  12   7         16.96         40.34        49.71 o                         
  -3  12   7        303.96        225.01        38.53 o                         
  -2  12   7        188.45        221.81        32.49 o                         
  -1  12   7        798.73        680.47        40.20 o                         
   0  12   7        561.64        558.06        39.77 o                         
   2 -13   8        160.55        105.92        67.72 o                         
   3 -13   8         23.63         76.62        54.00 o                         
   4 -13   8        217.67        327.66        62.85 o                         
   0 -12   8         26.44         24.96        51.51 o                         
   1 -12   8        129.50         28.50        51.02 o                         
   2 -12   8         52.26         30.23        47.54 o                         
   3 -12   8        148.27        140.63        67.49 o                         
   4 -12   8         12.75        102.48       131.32 o                         
   5 -12   8        279.18        344.86        67.60 o                         
   6 -12   8        373.73        349.84        55.89 o                         
  -2 -11   8        273.44        276.55        59.95 o                         
  -1 -11   8          1.96          8.13        48.01 o                         
   0 -11   8        283.52        248.86        51.68 o                         
   1 -11   8        471.03        501.36        65.31 o                         
   2 -11   8        234.71        281.89        69.09 o                         
   3 -11   8         10.65         11.39        43.61 o                         
   4 -11   8        115.06        128.41        48.08 o                         
   5 -11   8        633.53        610.79        73.09 o                         
   6 -11   8         26.12         75.81        43.64 o                         
   7 -11   8          1.96        -55.22        76.98 o                         
  -3 -10   8        156.91        133.89        55.59 o                         
  -2 -10   8        515.08        569.48        57.99 o                         
  -1 -10   8        345.12        368.46        49.58 o                         
   0 -10   8          5.71        -61.07        40.71 o                         
   1 -10   8        610.34        759.01        68.40 o                         
   2 -10   8       1037.74       1078.83        62.46 o                         
   3 -10   8         75.93         37.59        44.50 o                         
   4 -10   8        177.67        201.42        39.48 o                         
   5 -10   8        529.35        521.42        47.49 o                         
   6 -10   8        107.72         87.42        41.41 o                         
   7 -10   8        943.72        971.82        65.68 o                         
   8 -10   8        334.94        262.30        55.98 o                         
  -4  -9   8         59.95         24.29        55.95 o                         
  -3  -9   8         62.09         21.16        64.97 o                         
  -2  -9   8       1155.56       1330.08        72.21 o                         
  -1  -9   8        212.07        157.63        60.28 o                         
   0  -9   8         82.67        107.12        38.53 o                         
   1  -9   8        300.37        290.70        42.44 o                         
   2  -9   8        116.24        164.65        47.13 o                         
   3  -9   8         32.94          2.97        35.88 o                         
   4  -9   8       2037.61       2039.29        59.73 o                         
   5  -9   8        966.21        958.21        36.37 o                         
   6  -9   8          8.43        -26.75        24.02 o                         
   7  -9   8         78.64        116.36        28.68 o                         
   8  -9   8         51.02         42.30        31.73 o                         
  -5  -8   8        633.58        676.16        67.29 o                         
  -4  -8   8          2.24        -56.55        49.80 o                         
  -3  -8   8        125.05        123.37        42.99 o                         
  -2  -8   8         36.01         51.34        51.82 o                         
  -1  -8   8         19.48         18.87        38.81 o                         
   0  -8   8       1790.03       1761.74        70.87 o                         
   1  -8   8       2241.45       2185.76        63.83 o                         
   2  -8   8       2040.76       2221.41        61.67 o                         
   3  -8   8        118.48        130.57        24.32 o                         
   4  -8   8         47.42         72.36        21.17 o                         
   5  -8   8        544.41        563.96        28.83 o                         
   6  -8   8        611.65        679.25        32.64 o                         
   7  -8   8        718.04        759.88        34.69 o                         
   8  -8   8        778.84        809.71        64.58 o                         
   9  -8   8         12.71         33.39        38.48 o                         
  -6  -7   8         12.20         31.50        54.52 o                         
  -5  -7   8        199.38        193.46        98.83 o                         
  -4  -7   8        172.80        224.13        58.34 o                         
  -3  -7   8        561.82        573.12        51.33 o                         
  -2  -7   8       1210.78       1146.19        37.33 o                         
  -1  -7   8        204.33        144.00        23.09 o                         
   0  -7   8         14.25         30.61        20.55 o                         
   1  -7   8        227.94        215.57        22.01 o                         
   2  -7   8        155.93        129.74        27.25 o                         
   3  -7   8        176.04        201.25        24.73 o                         
   4  -7   8       2391.63       2423.57        58.04 o                         
   5  -7   8       1247.60       1228.05        38.09 o                         
   6  -7   8          8.13         18.05        21.69 o                         
   7  -7   8        293.39        321.01        30.48 o                         
   8  -7   8       1368.41       1374.17        54.79 o                         
   9  -7   8         51.37         30.61        38.82 o                         
  -6  -6   8        408.84        438.29        56.79 o                         
  -5  -6   8        132.70        184.14        27.59 o                         
  -4  -6   8        703.81        656.95        32.25 o                         
  -3  -6   8        399.14        352.54        26.87 o                         
  -2  -6   8         62.39         50.28        20.57 o                         
  -1  -6   8        218.84        233.77        27.05 o                         
   0  -6   8         29.10         33.35        18.82 o                         
   1  -6   8       1155.96       1138.57        32.90 o                         
   2  -6   8       1785.52       1753.11        41.52 o                         
   3  -6   8         14.67         15.50        17.55 o                         
   4  -6   8       2319.21       2145.98        57.00 o                         
   5  -6   8       2965.73       2924.07        62.14 o                         
   6  -6   8         38.76          8.95        22.69 o                         
   7  -6   8        164.09        183.03        32.63 o                         
   8  -6   8         66.09        119.67        38.91 o                         
   9  -6   8          9.25         -5.35        71.61 o                         
  -7  -5   8        372.71        446.42        33.73 o                         
  -6  -5   8        296.88        328.75        25.67 o                         
  -5  -5   8         24.55        -15.98        23.81 o                         
  -4  -5   8        161.02        193.46        34.78 o                         
  -3  -5   8          3.57         26.13        20.13 o                         
  -2  -5   8        318.46        274.14        21.80 o                         
  -1  -5   8       1160.30       1180.92        33.99 o                         
   0  -5   8        983.92        938.14        29.54 o                         
   1  -5   8       1223.92       1234.86        33.32 o                         
   2  -5   8       1992.98       2003.11        43.55 o                         
   3  -5   8        144.44        157.52        17.89 o                         
   4  -5   8        391.55        456.03        27.17 o                         
   5  -5   8        630.40        700.65        28.06 o                         
   6  -5   8         14.42         15.64        32.37 o                         
   7  -5   8        298.10        267.86        68.98 o                         
   8  -5   8       1583.60       1689.23        69.40 o                         
   9  -5   8        478.32        550.42        53.78 o                         
  -7  -4   8         13.52        -26.28        25.92 o                         
  -6  -4   8         75.51         54.22        30.02 o                         
  -5  -4   8          9.35         31.47        23.25 o                         
  -4  -4   8       1306.82       1244.57        38.54 o                         
  -3  -4   8       1913.89       1945.03        60.06 o                         
  -2  -4   8       1503.89       1585.67        38.97 o                         
  -1  -4   8         31.59         44.70        17.04 o                         
   0  -4   8          2.23         16.65        16.26 o                         
   1  -4   8          1.16         24.09        20.67 o                         
   2  -4   8       1529.99       1481.20        37.08 o                         
   3  -4   8        661.01        588.87        30.15 o                         
   4  -4   8        149.75        171.17        31.50 o                         
   5  -4   8       4812.11       4810.56        97.56 o                         
   6  -4   8       1832.62       1750.98        64.25 o                         
   7  -4   8         11.68          0.88        66.46 o                         
   8  -4   8          7.48        -56.27        37.52 o                         
   9  -4   8        359.81        365.07        47.35 o                         
  -8  -3   8         67.53         36.52        31.33 o                         
  -7  -3   8        853.50        836.30        34.66 o                         
  -6  -3   8       1523.57       1495.15        57.36 o                         
  -5  -3   8        323.67        296.47        29.78 o                         
  -4  -3   8          4.42         16.98        20.59 o                         
  -3  -3   8        182.12        185.35        21.46 o                         
  -2  -3   8          2.00         10.09        15.26 o                         
  -1  -3   8       2274.51       2140.55        65.35 o                         
   0  -3   8        827.39        771.37        24.41 o                         
   1  -3   8         34.65         44.58        14.46 o                         
   2  -3   8       1610.37       1577.10        34.04 o                         
   3  -3   8       2449.84       2332.01        36.50 o                         
   4  -3   8        257.30        287.32        18.06 o                         
   5  -3   8        291.17        354.21        56.74 o                         
   6  -3   8        110.69         71.74        31.15 o                         
   7  -3   8        644.18        635.60        43.75 o                         
   8  -3   8        413.72        380.81        43.24 o                         
   9  -3   8        447.72        456.99        50.01 o                         
  -8  -2   8         30.11        103.59        30.24 o                         
  -7  -2   8        105.51        125.99        25.18 o                         
  -6  -2   8        397.38        366.06        30.91 o                         
  -5  -2   8         40.37         42.67        20.05 o                         
  -4  -2   8       2552.53       2582.55        54.19 o                         
  -3  -2   8        152.57        182.65        16.02 o                         
  -2  -2   8         61.91         75.79        17.37 o                         
  -1  -2   8       1363.56       1401.42        32.21 o                         
   0  -2   8       4637.91       4771.20        77.61 o                         
   1  -2   8        852.34        822.07        19.98 o                         
   2  -2   8          0.99         -0.58        12.72 o                         
   3  -2   8        428.35        452.66        19.12 o                         
   4  -2   8         49.74         26.28        35.57 o                         
   5  -2   8        387.90        395.81        61.88 o                         
   6  -2   8       1478.46       1580.01        61.75 o                         
   7  -2   8        624.34        576.04        43.19 o                         
   8  -2   8         10.54         34.95        50.44 o                         
   9  -2   8        463.84        350.02        50.17 o                         
  -9  -1   8        112.26         64.50        32.03 o                         
  -8  -1   8         95.41        150.73        26.72 o                         
  -7  -1   8        685.99        643.50        27.25 o                         
  -6  -1   8         76.02         73.40        23.64 o                         
  -5  -1   8        318.01        352.89        24.13 o                         
  -4  -1   8        616.21        602.28        25.76 o                         
  -3  -1   8       3263.26       3278.21        51.37 o                         
  -2  -1   8        788.34        719.82        19.34 o                         
  -1  -1   8         23.91         20.75        10.29 o                         
   0  -1   8       2659.62       2705.30        39.01 o                         
   1  -1   8        151.20        157.07        10.00 o                         
   2  -1   8        494.55        505.85        25.16 o                         
   3  -1   8      10911.51      10662.02       192.59 o                         
   4  -1   8       1824.43       1732.63        57.87 o                         
   5  -1   8         65.06         27.33        27.94 o                         
   6  -1   8        971.49        931.45        89.57 o                         
   7  -1   8        218.58        163.33        35.45 o                         
   8  -1   8         86.96         53.22        39.93 o                         
   9  -1   8        289.48        272.09        38.33 o                         
  -9   0   8         22.46          1.62        31.89 o                         
  -8   0   8       1100.14       1135.55        38.60 o                         
  -7   0   8       1022.33        992.26        31.09 o                         
  -6   0   8       1321.75       1295.26        40.03 o                         
  -5   0   8        750.39        753.60        28.38 o                         
  -4   0   8          2.67        -21.78        19.07 o                         
  -3   0   8        303.53        322.70        13.15 o                         
  -2   0   8        738.29        736.28        16.06 o                         
  -1   0   8         68.21         90.69         9.84 o                         
   0   0   8      10362.51      10031.81       153.43 o                         
   1   0   8       1751.74       1713.38        31.59 o                         
   2   0   8       1216.34       1171.21        30.77 o                         
   3   0   8        746.25        781.43        33.82 o                         
   4   0   8        278.47        328.36        49.53 o                         
   5   0   8        924.20        965.41        44.56 o                         
   6   0   8        833.28        870.86        53.30 o                         
   7   0   8        406.73        389.56        33.41 o                         
   8   0   8         73.46        120.44        33.32 o                         
   9   0   8        129.31        177.47        67.71 o                         
  -9   1   8         63.82          8.97        30.78 o                         
  -8   1   8         82.88        106.59        26.75 o                         
  -7   1   8        133.29         89.92        24.12 o                         
  -6   1   8        432.03        387.45        35.60 o                         
  -5   1   8        245.63        234.41        23.99 o                         
  -4   1   8        447.34        443.25        20.30 o                         
  -3   1   8       7972.04       7953.07       109.91 o                         
  -2   1   8        169.12        188.80        14.07 o                         
  -1   1   8         65.17         98.86        12.57 o                         
   0   1   8       4855.10       5030.13        75.80 o                         
   1   1   8        912.53        947.51        23.96 o                         
   2   1   8        637.49        696.46        28.00 o                         
   3   1   8       3455.80       3384.18        54.65 o                         
   4   1   8        603.11        577.34        22.18 o                         
   5   1   8        229.63        241.99        22.02 o                         
   6   1   8         22.80         53.78        22.09 o                         
   7   1   8       1571.13       1633.37        54.62 o                         
   8   1   8        114.15         35.18        34.85 o                         
  -9   2   8          5.65        -21.06        41.20 o                         
  -8   2   8        244.29        255.74        30.97 o                         
  -7   2   8        916.38        863.95        34.25 o                         
  -6   2   8       1493.22       1394.68        56.54 o                         
  -5   2   8        271.53        309.51        40.15 o                         
  -4   2   8        228.91        218.79        20.62 o                         
  -3   2   8        446.26        456.02        17.12 o                         
  -2   2   8        467.06        433.71        16.17 o                         
  -1   2   8        991.02       1131.31        19.81 o                         
   0   2   8       2059.16       1916.80        28.08 o                         
   1   2   8        808.33        774.32        17.75 o                         
   2   2   8         79.47         99.66        12.40 o                         
   3   2   8        733.88        730.92        20.77 o                         
   4   2   8       4327.50       4086.71        66.71 o                         
   5   2   8         12.08         14.06        17.75 o                         
   6   2   8       1270.97       1332.27        37.13 o                         
   7   2   8         26.64         23.28        31.37 o                         
   8   2   8        111.26        156.85        33.20 o                         
  -9   3   8        275.96        281.63        37.15 o                         
  -8   3   8        312.51        291.16        31.79 o                         
  -7   3   8        910.32        972.37        40.83 o                         
  -6   3   8        125.66         68.86        33.86 o                         
  -5   3   8        433.77        409.15        21.33 o                         
  -4   3   8        131.63        150.41        14.33 o                         
  -3   3   8       1015.81        950.25        23.73 o                         
  -2   3   8       2912.75       3027.94        41.56 o                         
  -1   3   8        252.19        274.53        12.51 o                         
   0   3   8        527.01        463.72        14.46 o                         
   1   3   8       6559.36       6608.06        85.29 o                         
   2   3   8         16.07         35.64        12.36 o                         
   3   3   8       2269.19       2335.81        43.04 o                         
   4   3   8          2.16         27.59        21.47 o                         
   5   3   8         51.11         38.85        28.32 o                         
   6   3   8       1069.24       1071.36        32.28 o                         
   7   3   8       1412.37       1494.45        48.06 o                         
   8   3   8        158.64        164.00        50.03 o                         
  -9   4   8        121.60         47.96        33.28 o                         
  -8   4   8         11.06        -14.12        28.28 o                         
  -7   4   8         26.29         10.62        24.26 o                         
  -6   4   8        722.42        675.80        32.04 o                         
  -5   4   8       2905.99       2891.88        66.45 o                         
  -4   4   8       1066.35       1050.03        26.97 o                         
  -3   4   8       2787.25       2812.14        40.85 o                         
  -2   4   8       1154.63       1144.55        22.39 o                         
  -1   4   8        129.94        155.99        12.25 o                         
   0   4   8        217.46        237.62        13.90 o                         
   1   4   8        187.81        161.29        16.93 o                         
   2   4   8        883.25        856.44        21.95 o                         
   3   4   8         57.11         68.26        15.83 o                         
   4   4   8       1161.71       1187.09        33.81 o                         
   5   4   8        590.21        628.26        26.37 o                         
   6   4   8        173.67        231.81        36.47 o                         
   7   4   8          5.87        -36.84        54.68 o                         
  -9   5   8        450.24        470.91        42.36 o                         
  -8   5   8        903.93        915.71        45.14 o                         
  -7   5   8        310.07        318.72        29.18 o                         
  -6   5   8        893.38        908.02        26.63 o                         
  -5   5   8        190.77        177.04        26.22 o                         
  -4   5   8         11.91         24.17        13.24 o                         
  -3   5   8        144.02        153.17        13.36 o                         
  -2   5   8        775.67        798.44        19.21 o                         
  -1   5   8       2530.56       2604.33        40.58 o                         
   0   5   8        208.71        215.42        14.70 o                         
   1   5   8        688.91        690.49        20.47 o                         
   2   5   8       2278.59       2250.96        39.22 o                         
   3   5   8        115.62         86.23        21.09 o                         
   4   5   8          4.36        -19.80        22.93 o                         
   5   5   8        522.75        548.37        32.52 o                         
   6   5   8        284.42        338.52        70.23 o                         
   7   5   8        545.63        498.04        87.85 o                         
  -9   6   8         87.77         73.19        39.68 o                         
  -8   6   8          9.29        -41.95        27.96 o                         
  -7   6   8         27.21          6.82        24.60 o                         
  -6   6   8        146.40        178.18        43.03 o                         
  -5   6   8       1695.78       1627.74        34.59 o                         
  -4   6   8        735.96        752.12        22.53 o                         
  -3   6   8        160.90        144.55        13.71 o                         
  -2   6   8       3018.22       2895.82        45.33 o                         
  -1   6   8       3368.53       3396.49        50.63 o                         
   0   6   8        126.15        124.36        19.97 o                         
   1   6   8          5.38        -20.85        18.51 o                         
   2   6   8          5.67         16.79        20.20 o                         
   3   6   8        142.22        170.69        30.95 o                         
   4   6   8        469.94        460.38        31.15 o                         
   5   6   8         25.39        -43.94        29.29 o                         
   6   6   8        324.97        388.73        56.62 o                         
  -9   7   8         54.52         11.56        54.33 o                         
  -8   7   8        855.59        921.05        49.07 o                         
  -7   7   8        379.67        343.71        32.98 o                         
  -6   7   8         25.47         35.99        17.31 o                         
  -5   7   8       1475.90       1509.05        33.29 o                         
  -4   7   8       5816.77       5621.78        79.81 o                         
  -3   7   8        200.47        194.10        20.51 o                         
  -2   7   8        252.63        255.95        24.47 o                         
  -1   7   8         22.07         36.77        18.95 o                         
   0   7   8        496.26        490.29        47.03 o                         
   1   7   8        167.27        158.86        22.81 o                         
   2   7   8        812.91        769.83        38.11 o                         
   3   7   8        337.95        340.58        31.68 o                         
   4   7   8         32.34         37.44        29.24 o                         
   5   7   8        107.86        123.25        53.05 o                         
  -9   8   8         60.83         55.91        45.49 o                         
  -8   8   8        525.69        493.61        39.51 o                         
  -7   8   8        195.32        194.06        26.88 o                         
  -6   8   8          1.44        -17.44        32.63 o                         
  -5   8   8        101.54         92.09        31.78 o                         
  -4   8   8        244.01        248.64        47.28 o                         
  -3   8   8         22.38         54.01        20.10 o                         
  -2   8   8        876.68        880.52        33.36 o                         
  -1   8   8       2799.45       2780.70        93.78 o                         
   0   8   8       1177.68       1123.11        43.85 o                         
   1   8   8        285.31        302.09        25.81 o                         
   2   8   8         20.88         75.38        25.06 o                         
   3   8   8        888.35        928.26        51.35 o                         
   4   8   8        357.57        349.11        36.53 o                         
  -8   9   8         16.66         18.30        72.06 o                         
  -7   9   8        238.93        150.08        41.90 o                         
  -6   9   8         86.11         76.76        38.30 o                         
  -5   9   8        205.95        195.37        37.05 o                         
  -4   9   8       1713.71       1844.55        56.71 o                         
  -3   9   8        288.80        269.92        24.87 o                         
  -2   9   8          3.66          4.77        24.83 o                         
  -1   9   8        539.15        474.56        33.15 o                         
   0   9   8        434.27        485.58        30.47 o                         
   1   9   8        249.82        270.13        26.28 o                         
   2   9   8       2009.95       2102.43        67.47 o                         
   3   9   8          4.44        -52.28        34.85 o                         
  -8  10   8        185.90        116.67        88.99 o                         
  -7  10   8        302.04        384.16        48.30 o                         
  -6  10   8         13.18         36.84        38.62 o                         
  -5  10   8         82.68        108.49        44.27 o                         
  -4  10   8        764.90        796.68        41.92 o                         
  -3  10   8         81.85         78.95        25.92 o                         
  -2  10   8        478.71        442.59        37.34 o                         
  -1  10   8        642.89        665.46        48.11 o                         
   0  10   8        158.33        135.81        27.36 o                         
   1  10   8         12.60         46.30        27.38 o                         
   2  10   8         66.60         69.90        45.94 o                         
   3  10   8        546.86        614.38        58.64 o                         
  -7  11   8         56.02         70.63        54.68 o                         
  -6  11   8         56.27         -8.93        45.42 o                         
  -5  11   8        322.33        397.90        48.30 o                         
  -4  11   8        497.64        409.29        51.46 o                         
  -3  11   8         69.29         79.18        42.89 o                         
  -2  11   8        333.42        352.43        32.08 o                         
  -1  11   8        165.07        111.30        30.30 o                         
   0  11   8        998.98       1012.87        44.59 o                         
   1  11   8         75.45          4.73        42.96 o                         
  -6  12   8        441.53        508.11        74.35 o                         
  -5  12   8         96.14         99.52        51.86 o                         
  -4  12   8         10.66         37.36        37.04 o                         
  -3  12   8          8.67        -48.69        32.46 o                         
  -2  12   8          5.80        -40.76        32.08 o                         
  -1  12   8        400.48        432.43        53.60 o                         
   0  12   8          3.37        -53.89        67.03 o                         
   0 -12   9       1068.45       1019.77       129.83 o                         
   1 -12   9        270.93        285.45        52.85 o                         
   2 -12   9          9.87        -44.36        63.48 o                         
   3 -12   9        205.12        164.59        70.81 o                         
   4 -12   9        153.90        192.38        53.26 o                         
   5 -12   9          8.14         44.63       106.61 o                         
   6 -12   9          0.52         -0.73        50.60 o                         
  -2 -11   9        387.84        444.46        68.63 o                         
  -1 -11   9         36.42         -0.14        86.59 o                         
   0 -11   9         45.82         42.15        53.42 o                         
   1 -11   9        661.17        665.27        55.88 o                         
   2 -11   9        429.20        379.38        47.86 o                         
   3 -11   9         35.35         55.72        46.42 o                         
   4 -11   9        667.73        720.45        59.48 o                         
   5 -11   9         11.12         27.16        43.42 o                         
   6 -11   9         48.71         51.64        46.20 o                         
   7 -11   9        356.72        423.85        56.24 o                         
  -3 -10   9          3.36        -44.34        72.06 o                         
  -2 -10   9        348.61        355.19        55.24 o                         
  -1 -10   9        546.18        592.49        58.25 o                         
   0 -10   9         75.82         97.31        45.64 o                         
   1 -10   9       1198.89       1351.07       120.22 o                         
   2 -10   9        136.60         93.42        41.31 o                         
   3 -10   9          6.46          7.61        40.42 o                         
   4 -10   9       2053.59       2197.04        85.67 o                         
   5 -10   9        731.51        670.68        52.03 o                         
   6 -10   9        424.48        453.48        59.25 o                         
   7 -10   9         17.30         19.86        44.25 o                         
   8 -10   9         26.81         65.20        47.15 o                         
  -4  -9   9        108.95        180.39        57.07 o                         
  -3  -9   9        241.05        209.84        51.50 o                         
  -2  -9   9        623.04        564.84        57.28 o                         
  -1  -9   9         97.49        167.66        42.16 o                         
   0  -9   9         64.53         88.20        87.39 o                         
   1  -9   9       3677.77       3462.02       108.21 o                         
   2  -9   9       1217.04       1335.35        63.80 o                         
   3  -9   9        108.84        143.04        38.32 o                         
   4  -9   9          5.77         21.99        23.55 o                         
   5  -9   9        312.66        274.51        34.51 o                         
   6  -9   9          4.23         16.40        25.78 o                         
   7  -9   9        729.76        714.03        42.89 o                         
   8  -9   9        443.25        479.10        43.16 o                         
  -5  -8   9        241.94        299.09        75.15 o                         
  -4  -8   9         19.19         -3.77       128.80 o                         
  -3  -8   9         72.19        141.55        46.94 o                         
  -2  -8   9       1948.24       1911.02       117.48 o                         
  -1  -8   9         11.37        -12.12        46.44 o                         
   0  -8   9        185.79        266.41        30.10 o                         
   1  -8   9          0.96         14.81        20.89 o                         
   2  -8   9        737.11        719.10        34.94 o                         
   3  -8   9        425.80        402.40        27.47 o                         
   4  -8   9       1614.85       1564.58        43.82 o                         
   5  -8   9       2309.12       2387.15        56.53 o                         
   6  -8   9          7.19         11.27        23.64 o                         
   7  -8   9         92.03        106.30        27.38 o                         
   8  -8   9        463.27        429.85        39.95 o                         
   9  -8   9        115.84        140.78        54.50 o                         
  -6  -7   9        187.75        285.00        62.91 o                         
  -5  -7   9        255.39        183.09        52.34 o                         
  -4  -7   9         75.79         -7.14        44.45 o                         
  -3  -7   9         10.49        -18.80        24.86 o                         
  -2  -7   9          1.18          5.72        23.77 o                         
  -1  -7   9        278.45        255.29        24.64 o                         
   0  -7   9          3.39         -3.46        21.56 o                         
   1  -7   9       3320.08       3174.44        75.13 o                         
   2  -7   9       1280.90       1341.54        38.57 o                         
   3  -7   9         18.10         28.60        20.19 o                         
   4  -7   9          7.06         -1.70        19.79 o                         
   5  -7   9       1810.89       1778.69        46.21 o                         
   6  -7   9        104.00         94.21        26.15 o                         
   7  -7   9        675.54        702.88        43.68 o                         
   8  -7   9        108.06         55.67        33.26 o                         
   9  -7   9          5.07        -15.24        38.73 o                         
  -6  -6   9        393.89        249.04        89.10 o                         
  -5  -6   9         41.36         76.42        30.67 o                         
  -4  -6   9        113.39         84.97        24.53 o                         
  -3  -6   9         21.53         39.81        23.75 o                         
  -2  -6   9        824.68        890.04        33.05 o                         
  -1  -6   9       2701.28       2575.93        65.12 o                         
   0  -6   9         24.22         36.45        25.89 o                         
   1  -6   9         34.57         17.81        19.18 o                         
   2  -6   9       3233.34       3167.24        67.79 o                         
   3  -6   9          2.64        -20.15        18.41 o                         
   4  -6   9       1406.18       1342.17        47.81 o                         
   5  -6   9         62.24         38.48        21.09 o                         
   6  -6   9          6.76          3.92        22.03 o                         
   7  -6   9        445.63        436.81        33.47 o                         
   8  -6   9       1664.03       1623.19        70.48 o                         
   9  -6   9        141.16        124.86        78.36 o                         
  -7  -5   9        119.90        216.87        34.31 o                         
  -6  -5   9         42.97         32.73        28.51 o                         
  -5  -5   9        308.37        312.68        28.20 o                         
  -4  -5   9       1116.92       1121.19        38.60 o                         
  -3  -5   9        875.32        821.99        32.09 o                         
  -2  -5   9         93.49         88.20        19.96 o                         
  -1  -5   9        285.69        278.98        31.90 o                         
   0  -5   9        119.62        101.61        19.32 o                         
   1  -5   9        425.04        491.87        25.76 o                         
   2  -5   9         57.55         53.44        18.16 o                         
   3  -5   9        894.93        792.44        27.34 o                         
   4  -5   9        308.51        289.04        22.16 o                         
   5  -5   9       2789.73       2712.67        57.65 o                         
   6  -5   9        339.53        330.18        37.12 o                         
   7  -5   9        161.05        143.01        35.89 o                         
   8  -5   9         99.43        151.69        62.34 o                         
   9  -5   9        267.24        336.44        47.45 o                         
  -7  -4   9       1303.01       1452.84        43.40 o                         
  -6  -4   9        336.34        362.02        29.16 o                         
  -5  -4   9         14.19          9.16        22.44 o                         
  -4  -4   9          1.59         17.09        20.36 o                         
  -3  -4   9          9.57         24.19        21.10 o                         
  -2  -4   9        152.39        126.57        19.59 o                         
  -1  -4   9       1614.44       1712.63        44.58 o                         
   0  -4   9       3961.76       4024.45        71.38 o                         
   1  -4   9       1246.38       1220.04        32.05 o                         
   2  -4   9       1590.63       1645.12        44.94 o                         
   3  -4   9       1096.80       1109.82        30.13 o                         
   4  -4   9        149.40        160.17        23.25 o                         
   5  -4   9        491.20        458.67        36.92 o                         
   6  -4   9        436.23        516.62        56.74 o                         
   7  -4   9         87.03         66.82        49.42 o                         
   8  -4   9       1840.04       1839.62       129.14 o                         
   9  -4   9         95.43        144.31        46.48 o                         
  -8  -3   9         31.69        -17.51        35.54 o                         
  -7  -3   9          0.50         33.90        23.19 o                         
  -6  -3   9        202.63        194.66        27.37 o                         
  -5  -3   9        360.98        376.73        26.50 o                         
  -4  -3   9       1353.76       1391.10        39.57 o                         
  -3  -3   9       2840.15       2762.70        56.54 o                         
  -2  -3   9         13.14          4.18        16.67 o                         
  -1  -3   9        441.00        451.43        22.08 o                         
   0  -3   9       2864.79       2657.32        50.81 o                         
   1  -3   9         40.20         39.81        22.78 o                         
   2  -3   9        684.80        627.12        18.97 o                         
   3  -3   9        159.37        201.76        18.65 o                         
   4  -3   9         37.81         64.06        26.47 o                         
   5  -3   9       1194.92       1178.52        51.02 o                         
   6  -3   9         93.50        139.40        33.41 o                         
   7  -3   9        247.47        212.88        67.03 o                         
   8  -3   9        166.17        239.90        61.20 o                         
   9  -3   9        154.85        184.73        45.87 o                         
  -8  -2   9         63.44         33.36        26.12 o                         
  -7  -2   9       1828.89       1781.70        51.99 o                         
  -6  -2   9        874.28        853.00        34.89 o                         
  -5  -2   9         27.03         40.84        22.10 o                         
  -4  -2   9        213.44        234.33        22.04 o                         
  -3  -2   9       5035.88       4866.24        76.96 o                         
  -2  -2   9         61.15         49.48        15.67 o                         
  -1  -2   9       2090.76       2164.46        43.67 o                         
   0  -2   9        143.44        101.17        13.33 o                         
   1  -2   9        253.45        272.73        14.26 o                         
   2  -2   9       2104.04       2118.67        47.68 o                         
   3  -2   9       1186.77       1119.24        31.91 o                         
   4  -2   9       3990.32       3986.46       103.60 o                         
   5  -2   9        143.27        199.62        31.06 o                         
   6  -2   9         94.43        112.12        32.69 o                         
   7  -2   9         34.52         32.60        44.04 o                         
   8  -2   9        184.01        204.04        44.10 o                         
   9  -2   9        212.10        164.00        47.14 o                         
  -8  -1   9          6.78         33.19        26.77 o                         
  -7  -1   9        682.67        683.67        33.97 o                         
  -6  -1   9       1289.12       1268.10        61.65 o                         
  -5  -1   9        300.05        320.20        25.31 o                         
  -4  -1   9       1143.21       1166.46        43.55 o                         
  -3  -1   9        119.53        116.54        19.78 o                         
  -2  -1   9         64.67         59.99        12.43 o                         
  -1  -1   9        756.80        796.97        19.02 o                         
   0  -1   9       4164.35       3820.78        52.52 o                         
   1  -1   9       7044.47       6809.75        86.62 o                         
   2  -1   9        495.32        458.59        19.57 o                         
   3  -1   9         41.50         38.50        20.23 o                         
   4  -1   9        564.44        491.19        33.29 o                         
   5  -1   9        202.44        280.93        32.93 o                         
   6  -1   9       1352.59       1338.07        57.92 o                         
   7  -1   9        284.51        177.71        41.29 o                         
   8  -1   9        114.80        117.93        41.33 o                         
   9  -1   9        329.93        261.80        47.81 o                         
  -9   0   9         34.21         50.56        34.02 o                         
  -8   0   9          0.34         13.96        25.33 o                         
  -7   0   9        307.96        282.91        26.84 o                         
  -6   0   9        453.28        480.44        32.69 o                         
  -5   0   9         37.40         71.29        19.68 o                         
  -4   0   9        519.66        513.94        21.15 o                         
  -3   0   9       6876.09       6859.47        88.18 o                         
  -2   0   9       4094.77       4051.76        51.43 o                         
  -1   0   9       1795.60       1695.67        28.03 o                         
   0   0   9        268.60        309.26        18.65 o                         
   1   0   9        655.74        616.95        13.09 o                         
   2   0   9       1451.58       1477.23        71.67 o                         
   3   0   9       2988.94       2823.15        65.24 o                         
   4   0   9        908.48        919.06        79.61 o                         
   5   0   9        266.41        256.17        32.90 o                         
   6   0   9        587.64        521.46        39.97 o                         
   7   0   9        363.77        340.79        39.61 o                         
   8   0   9         32.56         53.39        36.43 o                         
   9   0   9          8.61         33.24        57.08 o                         
  -9   1   9        299.05        293.92        36.44 o                         
  -8   1   9        259.47        251.18        29.30 o                         
  -7   1   9        247.84        232.29        35.81 o                         
  -6   1   9       2255.08       2201.79        73.41 o                         
  -5   1   9       1296.38       1238.58        50.64 o                         
  -4   1   9        945.45        970.51        25.81 o                         
  -3   1   9        453.78        491.69        17.93 o                         
  -2   1   9        845.25        873.77        27.03 o                         
  -1   1   9       1854.37       1798.88        29.54 o                         
   0   1   9       4940.49       4734.53        73.13 o                         
   1   1   9        683.53        707.11        18.27 o                         
   2   1   9         23.03         11.81        18.75 o                         
   3   1   9        130.28         88.50        14.20 o                         
   4   1   9       1601.67       1598.36        35.23 o                         
   5   1   9        195.05        159.04        18.79 o                         
   6   1   9        351.45        374.17        35.02 o                         
   7   1   9        355.66        379.48        36.85 o                         
   8   1   9          5.75        -16.75        35.37 o                         
  -9   2   9        540.84        598.88        45.53 o                         
  -8   2   9        140.27        108.20        29.87 o                         
  -7   2   9         19.68         10.69        40.95 o                         
  -6   2   9         78.23         78.65        31.35 o                         
  -5   2   9         38.28         47.06        32.37 o                         
  -4   2   9       2067.54       2036.06        38.01 o                         
  -3   2   9        834.94        771.94        21.65 o                         
  -2   2   9       5110.86       5272.40        77.74 o                         
  -1   2   9       1227.34       1351.59        26.41 o                         
   0   2   9         16.95         28.81        11.54 o                         
   1   2   9       4425.80       4297.63        55.16 o                         
   2   2   9        719.10        655.76        18.57 o                         
   3   2   9       3951.03       3558.60        56.94 o                         
   4   2   9         72.41         83.34        17.59 o                         
   5   2   9         57.98         55.99        18.02 o                         
   6   2   9       1007.79       1023.35        34.06 o                         
   7   2   9       1833.55       1924.38        47.73 o                         
   8   2   9         83.50         81.20        47.10 o                         
  -9   3   9          0.08         26.41        35.08 o                         
  -8   3   9        314.56        286.17        41.08 o                         
  -7   3   9        249.07        275.21        52.05 o                         
  -6   3   9        363.54        354.81        72.75 o                         
  -5   3   9       2108.03       2038.59        47.38 o                         
  -4   3   9       1678.51       1718.54        34.67 o                         
  -3   3   9         70.21         78.06        13.59 o                         
  -2   3   9        409.96        322.31        13.09 o                         
  -1   3   9       1210.06       1328.69        24.12 o                         
   0   3   9       6910.08       6770.90        81.92 o                         
   1   3   9        456.46        472.74        19.32 o                         
   2   3   9         12.10         20.22        17.81 o                         
   3   3   9       2141.53       2171.61        38.49 o                         
   4   3   9       2828.01       2807.52        47.76 o                         
   5   3   9         46.24         60.21        25.56 o                         
   6   3   9         24.49         17.31        22.62 o                         
   7   3   9          1.32        -68.43        45.62 o                         
  -9   4   9         83.70         78.31        35.66 o                         
  -8   4   9       2571.68       2387.09        98.32 o                         
  -7   4   9        805.49        751.36        32.62 o                         
  -6   4   9          3.53        -30.67        23.89 o                         
  -5   4   9        491.16        472.27        21.95 o                         
  -4   4   9          0.50         -7.61        13.66 o                         
  -3   4   9       1074.94       1027.29        22.10 o                         
  -2   4   9        370.41        410.29        14.97 o                         
  -1   4   9        668.20        680.32        18.11 o                         
   0   4   9       2968.52       2973.82        42.38 o                         
   1   4   9       1032.01        966.96        22.64 o                         
   2   4   9        346.29        357.98        17.54 o                         
   3   4   9          5.67        -10.44        16.47 o                         
   4   4   9         88.35         83.26        18.67 o                         
   5   4   9         18.85         30.31        20.98 o                         
   6   4   9          5.35        -17.27        39.16 o                         
  -9   5   9        187.33        116.05        34.33 o                         
  -8   5   9          3.39          2.14        29.32 o                         
  -7   5   9         71.24        100.72        27.62 o                         
  -6   5   9        371.78        340.89        25.60 o                         
  -5   5   9        934.04        922.19        26.03 o                         
  -4   5   9       1472.19       1545.59        33.98 o                         
  -3   5   9        647.91        664.60        19.35 o                         
  -2   5   9        148.10        169.69        13.66 o                         
  -1   5   9       1108.64       1192.07        24.52 o                         
   0   5   9          3.90         31.11        13.75 o                         
   1   5   9        386.48        420.58        17.87 o                         
   2   5   9          4.21          7.17        15.75 o                         
   3   5   9        283.18        281.41        27.38 o                         
   4   5   9        704.26        688.08        37.71 o                         
   5   5   9        728.92        747.28        47.95 o                         
  -9   6   9         14.00        -33.96        64.14 o                         
  -8   6   9       1160.58       1189.95        47.78 o                         
  -7   6   9       1276.68       1323.64        46.96 o                         
  -6   6   9        180.28        202.29        19.70 o                         
  -5   6   9        108.15         90.65        18.15 o                         
  -4   6   9       2627.86       2569.12        41.31 o                         
  -3   6   9         77.40         71.27        15.10 o                         
  -2   6   9       3078.21       3191.54        52.04 o                         
  -1   6   9        192.52        171.27        19.98 o                         
   0   6   9          8.81         31.26        18.98 o                         
   1   6   9       2216.23       2172.29        69.16 o                         
   2   6   9        905.58        924.18        33.10 o                         
   3   6   9        808.63        799.14        54.68 o                         
   4   6   9        378.68        405.61        31.15 o                         
   5   6   9         14.36         36.27        41.89 o                         
  -9   7   9         12.63         -3.33        40.88 o                         
  -8   7   9        225.96        317.48        66.58 o                         
  -7   7   9        916.55        904.35        40.77 o                         
  -6   7   9          2.18         30.27        19.61 o                         
  -5   7   9       2037.92       2083.80        40.50 o                         
  -4   7   9        329.39        355.92        26.62 o                         
  -3   7   9         25.38         -7.85        18.07 o                         
  -2   7   9        684.06        671.55        28.63 o                         
  -1   7   9       1657.82       1611.04        42.64 o                         
   0   7   9        616.23        627.46        28.77 o                         
   1   7   9         37.68         10.17        21.06 o                         
   2   7   9         13.64          8.73        22.95 o                         
   3   7   9         35.90         63.58        26.57 o                         
   4   7   9        254.82        275.49       105.12 o                         
  -8   8   9        439.49        477.85        39.01 o                         
  -7   8   9         76.19         91.51        66.57 o                         
  -6   8   9        176.74        169.85        78.22 o                         
  -5   8   9        912.45        973.07        37.45 o                         
  -4   8   9       1216.51       1171.16        38.12 o                         
  -3   8   9       1910.95       1881.83        48.21 o                         
  -2   8   9        693.28        729.06        39.69 o                         
  -1   8   9         36.02         25.10        22.73 o                         
   0   8   9        470.29        484.98        67.77 o                         
   1   8   9         56.54         51.33        22.32 o                         
   2   8   9       1307.53       1417.44       101.35 o                         
   3   8   9        196.10        186.13        39.62 o                         
   4   8   9         30.90        119.83        95.51 o                         
  -8   9   9        249.94        379.76        83.96 o                         
  -7   9   9        301.51        333.32        46.40 o                         
  -6   9   9        635.62        614.65       105.35 o                         
  -5   9   9        497.06        502.46        98.60 o                         
  -4   9   9        180.74        196.10        24.50 o                         
  -3   9   9         84.89         50.29        23.79 o                         
  -2   9   9        408.89        414.62        31.90 o                         
  -1   9   9       2018.07       2017.97        53.09 o                         
   0   9   9         25.31        -10.60        26.81 o                         
   1   9   9         14.93         33.68        37.06 o                         
   2   9   9        326.01        312.62        69.43 o                         
   3   9   9        667.64        757.86        56.06 o                         
  -7  10   9         86.08        127.27        45.54 o                         
  -6  10   9        132.58        155.76        47.70 o                         
  -5  10   9        316.40        362.75        43.19 o                         
  -4  10   9        955.87        961.29        40.88 o                         
  -3  10   9         69.30         49.47        26.30 o                         
  -2  10   9         31.85         83.34        26.65 o                         
  -1  10   9        658.37        616.49        34.48 o                         
   0  10   9        218.99        241.79        38.15 o                         
   1  10   9          0.25        -19.54        74.47 o                         
   2  10   9        451.94        401.73        75.27 o                         
  -7  11   9        247.37        286.65        65.43 o                         
  -6  11   9        211.00        246.07        48.63 o                         
  -5  11   9         43.24         77.73        44.43 o                         
  -4  11   9        258.16        264.50        32.70 o                         
  -3  11   9        134.19        138.63        39.76 o                         
  -2  11   9          1.74         27.48        42.49 o                         
  -1  11   9        569.26        561.58        54.77 o                         
   0  11   9        240.91        227.84        86.13 o                         
   1  11   9          3.47          0.85        76.98 o                         
  -5  12   9         36.32         -3.20        64.29 o                         
  -4  12   9        301.94        248.91        78.47 o                         
  -3  12   9        226.39        205.81       131.89 o                         
  -2  12   9         14.04         66.13        48.27 o                         
  -1  12   9        168.29         87.07        51.44 o                         
   0 -12  10         44.82          0.46        63.83 o                         
   1 -12  10        859.99        954.51        66.79 o                         
   2 -12  10          3.89         10.11        47.60 o                         
   3 -12  10        167.70        172.19        53.45 o                         
   4 -12  10          6.51         97.96        83.04 o                         
   5 -12  10         87.14         82.92        66.12 o                         
  -1 -11  10         18.08        -30.23        48.36 o                         
   0 -11  10        422.72        455.59        86.02 o                         
   1 -11  10        316.13        362.31        84.76 o                         
   2 -11  10          9.55        -68.86        52.39 o                         
   3 -11  10          5.64        -10.53        47.22 o                         
   4 -11  10        405.55        329.54        52.40 o                         
   5 -11  10        606.44        685.99        56.84 o                         
   6 -11  10         15.25         25.95        47.06 o                         
   7 -11  10          0.03         22.28        50.42 o                         
  -3 -10  10        294.08        367.77        62.37 o                         
  -2 -10  10        115.51        134.41        50.65 o                         
  -1 -10  10         61.57         54.48        45.07 o                         
   0 -10  10         59.00         25.18        42.70 o                         
   1 -10  10        964.26        995.23        60.83 o                         
   2 -10  10        780.43        839.57       119.65 o                         
   3 -10  10        172.01        278.58        94.03 o                         
   4 -10  10        223.56        190.86        44.27 o                         
   5 -10  10        180.30        148.68        41.75 o                         
   6 -10  10         71.29         59.81        41.69 o                         
   7 -10  10        579.54        576.54        55.86 o                         
  -4  -9  10         66.99         42.43        57.19 o                         
  -3  -9  10         77.22        107.92        51.77 o                         
  -2  -9  10       1788.54       1882.68        84.43 o                         
  -1  -9  10        567.77        600.71        54.10 o                         
   0  -9  10        583.38        580.93       108.67 o                         
   1  -9  10         38.50        140.06        37.29 o                         
   2  -9  10        115.35         90.62        42.90 o                         
   3  -9  10         45.99         60.06        25.70 o                         
   4  -9  10       1045.41       1068.05        39.27 o                         
   5  -9  10        478.00        441.79        30.54 o                         
   6  -9  10         11.06         11.06        27.59 o                         
   7  -9  10         14.01         -7.56        38.63 o                         
   8  -9  10         18.75         76.26        33.61 o                         
  -5  -8  10        382.65        465.45       105.35 o                         
  -4  -8  10        456.55        456.77        57.25 o                         
  -3  -8  10        181.26        253.47        47.65 o                         
  -2  -8  10         23.24         38.33        39.85 o                         
  -1  -8  10         49.41         70.37        44.38 o                         
   0  -8  10        866.61        887.99        34.50 o                         
   1  -8  10       1299.39       1313.06        39.49 o                         
   2  -8  10        201.05        189.16        52.63 o                         
   3  -8  10        104.57        106.30        23.68 o                         
   4  -8  10         47.08         23.18        39.56 o                         
   5  -8  10        704.07        711.07        33.38 o                         
   6  -8  10        168.45        174.77        28.17 o                         
   7  -8  10        291.84        342.63        31.05 o                         
   8  -8  10        700.49        721.18        45.87 o                         
  -5  -7  10          0.42         34.95        53.76 o                         
  -4  -7  10        160.79        128.88        51.47 o                         
  -3  -7  10        274.38        248.70        28.36 o                         
  -2  -7  10        927.50        969.98        36.54 o                         
  -1  -7  10        576.42        524.35        44.71 o                         
   0  -7  10        118.16         99.43        22.15 o                         
   1  -7  10         12.97         17.08        20.20 o                         
   2  -7  10        907.83        976.12        42.56 o                         
   3  -7  10        334.71        336.26        25.08 o                         
   4  -7  10       2784.58       2717.28        59.41 o                         
   5  -7  10        159.57        175.78        23.44 o                         
   6  -7  10         84.60         81.69        24.38 o                         
   7  -7  10        262.60        254.13        28.75 o                         
   8  -7  10       1081.42       1104.37        50.06 o                         
   9  -7  10         54.81          0.17        38.98 o                         
  -6  -6  10        123.71        206.56        82.36 o                         
  -5  -6  10          6.26         24.16        27.94 o                         
  -4  -6  10        877.75        875.84        37.48 o                         
  -3  -6  10       1153.34       1144.96        39.33 o                         
  -2  -6  10         29.52          7.04        22.65 o                         
  -1  -6  10        339.41        392.26        25.54 o                         
   0  -6  10        418.70        396.72        25.17 o                         
   1  -6  10       1984.73       1959.98        46.04 o                         
   2  -6  10        519.63        490.03        26.45 o                         
   3  -6  10         71.27         36.77        19.15 o                         
   4  -6  10        421.44        430.71        25.21 o                         
   5  -6  10       1430.07       1505.19        42.43 o                         
   6  -6  10         25.57         16.48        23.00 o                         
   7  -6  10        195.97        220.20        31.03 o                         
   8  -6  10          0.75         -7.14        31.68 o                         
   9  -6  10         86.92         28.42       100.32 o                         
  -7  -5  10        420.45        423.83        34.03 o                         
  -6  -5  10        659.43        624.93        36.51 o                         
  -5  -5  10        193.46        236.93        43.00 o                         
  -4  -5  10          9.65        -32.67        22.63 o                         
  -3  -5  10        107.34        136.24        33.16 o                         
  -2  -5  10       1507.70       1556.82        41.34 o                         
  -1  -5  10       1361.42       1300.53        37.58 o                         
   0  -5  10       2947.40       2799.75        85.49 o                         
   1  -5  10       1508.34       1471.42        37.94 o                         
   2  -5  10        819.84        875.80        30.37 o                         
   3  -5  10        112.99        114.95        18.78 o                         
   4  -5  10         15.69         11.80        18.84 o                         
   5  -5  10        179.50        117.44        22.03 o                         
   6  -5  10        147.14        169.33        34.72 o                         
   7  -5  10        169.50         84.77        35.60 o                         
   8  -5  10        942.56        785.56        53.81 o                         
   9  -5  10        321.67        292.42        49.44 o                         
  -7  -4  10          1.00         25.78        25.64 o                         
  -6  -4  10         90.36         63.80        29.36 o                         
  -5  -4  10        126.51        148.53        31.44 o                         
  -4  -4  10       1744.96       1825.36        47.82 o                         
  -3  -4  10       1076.84       1014.67        44.78 o                         
  -2  -4  10        558.15        549.51        37.54 o                         
  -1  -4  10        327.76        360.74        22.95 o                         
   0  -4  10       1000.94        966.01        34.63 o                         
   1  -4  10         71.85         28.35        27.21 o                         
   2  -4  10          7.18          1.72        16.30 o                         
   3  -4  10       1296.99       1277.03        34.03 o                         
   4  -4  10        333.04        346.16        22.55 o                         
   5  -4  10       1409.47       1569.62        49.98 o                         
   6  -4  10        380.86        379.80        39.35 o                         
   7  -4  10         33.49         -5.45        33.84 o                         
   8  -4  10         56.85         -8.72        39.40 o                         
   9  -4  10        149.50         87.38        47.30 o                         
  -8  -3  10        132.26         88.91        66.20 o                         
  -7  -3  10       1259.77       1230.18        40.62 o                         
  -6  -3  10       1985.38       2064.24        68.81 o                         
  -5  -3  10         24.17         19.96        23.15 o                         
  -4  -3  10        255.38        269.18        23.29 o                         
  -3  -3  10       2143.12       2116.44        48.35 o                         
  -2  -3  10        674.70        618.35        25.44 o                         
  -1  -3  10       1162.05       1114.80        31.62 o                         
   0  -3  10        993.54        992.43        28.62 o                         
   1  -3  10        437.97        497.42        21.83 o                         
   2  -3  10       2358.33       2358.73        41.13 o                         
   3  -3  10       1642.94       1615.82        30.02 o                         
   4  -3  10        524.43        523.73        29.08 o                         
   5  -3  10        210.25        270.26        59.71 o                         
   6  -3  10          2.93         15.72        32.09 o                         
   7  -3  10        364.92        330.87        41.33 o                         
   8  -3  10        106.78         92.23        88.99 o                         
   9  -3  10         40.57         38.58        48.27 o                         
  -8  -2  10         11.99         -1.53        32.58 o                         
  -7  -2  10          9.05          8.06        30.59 o                         
  -6  -2  10       1438.31       1444.21        44.37 o                         
  -5  -2  10         68.14         89.22        30.25 o                         
  -4  -2  10       4275.15       4230.44        79.27 o                         
  -3  -2  10        682.85        653.96        26.41 o                         
  -2  -2  10         91.48         60.08        17.90 o                         
  -1  -2  10       1418.28       1477.92        35.08 o                         
   0  -2  10       4078.92       3944.73        60.50 o                         
   1  -2  10       2744.26       2609.28        63.50 o                         
   2  -2  10        579.15        620.64        18.87 o                         
   3  -2  10        789.76        757.79        22.68 o                         
   4  -2  10         15.53        -16.94        42.44 o                         
   5  -2  10         13.24         34.80        31.45 o                         
   6  -2  10        447.42        524.61        63.48 o                         
   7  -2  10        989.38       1049.52        56.93 o                         
   8  -2  10         75.51         22.46        40.75 o                         
   9  -2  10         35.62         -7.66        46.97 o                         
  -8  -1  10         14.62         11.03        27.44 o                         
  -7  -1  10       1107.86       1174.17        42.51 o                         
  -6  -1  10        371.13        388.51        38.28 o                         
  -5  -1  10        450.23        437.63        24.85 o                         
  -4  -1  10       1224.78       1204.59        35.60 o                         
  -3  -1  10       2229.70       2219.18        43.78 o                         
  -2  -1  10       1093.07       1118.97        24.86 o                         
  -1  -1  10       1499.17       1560.74        28.30 o                         
   0  -1  10        698.51        676.10        16.62 o                         
   1  -1  10         53.04         46.94         9.98 o                         
   2  -1  10         65.51         59.01        15.79 o                         
   3  -1  10       7019.78       6828.89       165.11 o                         
   4  -1  10       4110.34       4098.17       131.43 o                         
   5  -1  10        121.19        107.57        32.31 o                         
   6  -1  10        134.49        142.25        34.32 o                         
   7  -1  10         80.21         75.90        41.29 o                         
   8  -1  10         63.92        -15.83        59.48 o                         
   9  -1  10         60.08         81.14        49.20 o                         
  -9   0  10         52.62        106.85        41.71 o                         
  -8   0  10        515.00        518.60        34.90 o                         
  -7   0  10        694.05        632.25        37.08 o                         
  -6   0  10        506.66        555.34        28.60 o                         
  -5   0  10       1209.63       1097.43        35.41 o                         
  -4   0  10       1672.41       1675.85        41.06 o                         
  -3   0  10       2734.17       2732.85        44.49 o                         
  -2   0  10       1536.24       1562.29        26.05 o                         
  -1   0  10        530.63        529.85        16.46 o                         
   0   0  10       6213.63       5922.55       137.33 o                         
   1   0  10       2671.96       2504.77        52.75 o                         
   2   0  10         49.47         46.67        13.48 o                         
   3   0  10        402.17        456.73        27.72 o                         
   4   0  10        555.52        573.91        37.31 o                         
   5   0  10        359.65        365.02        44.15 o                         
   6   0  10         70.67         26.76        26.17 o                         
   7   0  10        747.29        779.90        48.53 o                         
   8   0  10        480.84        507.35        52.67 o                         
  -9   1  10         39.84         25.96        33.25 o                         
  -8   1  10        316.76        316.40        31.36 o                         
  -7   1  10          6.33        -29.19        25.62 o                         
  -6   1  10        498.28        439.63        67.95 o                         
  -5   1  10         80.94         40.94        34.66 o                         
  -4   1  10        886.60        951.42        24.29 o                         
  -3   1  10       7747.62       7585.76       108.41 o                         
  -2   1  10        818.63        915.72        29.42 o                         
  -1   1  10         63.79         58.68        10.49 o                         
   0   1  10       1203.68       1229.79        29.63 o                         
   1   1  10       1200.12       1141.57        34.21 o                         
   2   1  10        312.87        357.11        17.50 o                         
   3   1  10       1713.19       1661.90        48.01 o                         
   4   1  10        620.54        689.38        27.22 o                         
   5   1  10        474.47        448.48        26.39 o                         
   6   1  10         20.68         -1.21        25.95 o                         
   7   1  10        832.53        868.60        62.80 o                         
   8   1  10        217.26        160.62        57.65 o                         
  -9   2  10        131.51        145.86        33.21 o                         
  -8   2  10          6.79         -3.47        31.24 o                         
  -7   2  10        618.67        632.43        44.17 o                         
  -6   2  10        384.73        404.88        36.11 o                         
  -5   2  10        647.37        637.47        38.27 o                         
  -4   2  10        258.93        256.33        16.71 o                         
  -3   2  10        169.06        153.71        18.67 o                         
  -2   2  10        217.66        246.05        15.63 o                         
  -1   2  10        318.86        331.83        15.44 o                         
   0   2  10       2889.40       2727.98        42.50 o                         
   1   2  10       4731.50       4581.72        58.64 o                         
   2   2  10        199.24        212.44        14.71 o                         
   3   2  10        460.34        485.37        26.79 o                         
   4   2  10       5228.92       5107.62        73.81 o                         
   5   2  10        182.77        202.70        22.82 o                         
   6   2  10        453.28        439.78        41.05 o                         
   7   2  10          3.81        -28.92        35.89 o                         
   8   2  10         28.91        -36.91        49.57 o                         
  -9   3  10        224.14        251.66        38.32 o                         
  -8   3  10        531.50        554.86        39.98 o                         
  -7   3  10       1540.86       1528.63        62.21 o                         
  -6   3  10         60.20         42.89        28.03 o                         
  -5   3  10          1.23          6.28        14.98 o                         
  -4   3  10         75.91         65.30        16.25 o                         
  -3   3  10       2294.79       2225.99        41.68 o                         
  -2   3  10        682.19        676.26        20.16 o                         
  -1   3  10       2025.88       2146.65        32.91 o                         
   0   3  10        502.40        477.10        14.93 o                         
   1   3  10       1875.99       1913.94        31.16 o                         
   2   3  10        105.67        133.78        14.78 o                         
   3   3  10       1159.28       1126.12        27.23 o                         
   4   3  10         15.12         12.31        17.56 o                         
   5   3  10         68.14         82.27        24.40 o                         
   6   3  10        460.99        476.31        32.85 o                         
   7   3  10        440.66        429.94        99.06 o                         
  -9   4  10        556.89        527.30        43.14 o                         
  -8   4  10        291.19        256.91        32.45 o                         
  -7   4  10        204.08        132.78        31.29 o                         
  -6   4  10        570.58        601.23        32.25 o                         
  -5   4  10       1927.08       1951.31        39.97 o                         
  -4   4  10         73.45         81.19        14.90 o                         
  -3   4  10       1581.89       1468.39        30.65 o                         
  -2   4  10        159.01        122.00        17.01 o                         
  -1   4  10         32.77         37.00        13.03 o                         
   0   4  10        263.55        250.26        17.09 o                         
   1   4  10        225.82        235.83        15.09 o                         
   2   4  10        958.60        965.16        25.05 o                         
   3   4  10        771.54        781.81        24.31 o                         
   4   4  10        631.25        685.61        31.24 o                         
   5   4  10        657.30        669.61        50.90 o                         
   6   4  10         10.93         18.02        47.10 o                         
  -9   5  10        300.05        306.94        39.88 o                         
  -8   5  10       1101.42       1130.83        47.14 o                         
  -7   5  10        925.10        866.06        30.75 o                         
  -6   5  10         27.69          5.33        22.09 o                         
  -5   5  10          3.52        -20.04        17.94 o                         
  -4   5  10        471.53        480.29        18.70 o                         
  -3   5  10        346.93        381.97        16.82 o                         
  -2   5  10        364.69        375.19        16.70 o                         
  -1   5  10       2037.08       2114.03        34.79 o                         
   0   5  10        317.93        319.86        16.75 o                         
   1   5  10       1706.21       1655.43        35.88 o                         
   2   5  10       1201.32       1148.10        34.68 o                         
   3   5  10          3.94          7.17        31.69 o                         
   4   5  10        142.64        160.17        75.95 o                         
   5   5  10         87.19         61.37        37.32 o                         
  -9   6  10         45.51          5.78        42.40 o                         
  -8   6  10        152.42         84.82        31.08 o                         
  -7   6  10        613.45        546.44        35.86 o                         
  -6   6  10        149.52        183.62        22.58 o                         
  -5   6  10       1363.06       1359.58        30.45 o                         
  -4   6  10       1167.84       1167.18        26.24 o                         
  -3   6  10        154.73        163.02        15.82 o                         
  -2   6  10        715.29        685.91        20.52 o                         
  -1   6  10       3583.69       3647.47        69.37 o                         
   0   6  10          6.77         36.74        19.69 o                         
   1   6  10        283.61        213.37        27.65 o                         
   2   6  10         20.24         43.17        29.28 o                         
   3   6  10        739.45        662.68        61.88 o                         
   4   6  10        581.82        528.20        45.69 o                         
   5   6  10         43.18        -11.22        51.13 o                         
  -9   7  10          5.29        -12.18        37.51 o                         
  -8   7  10       1229.33       1350.58        53.20 o                         
  -7   7  10        641.63        598.37        33.33 o                         
  -6   7  10        104.34        102.95        19.32 o                         
  -5   7  10        666.00        649.02        22.77 o                         
  -4   7  10       1292.40       1423.58        55.67 o                         
  -3   7  10        539.13        492.60        24.64 o                         
  -2   7  10        542.99        515.94        41.16 o                         
  -1   7  10         64.37         59.93        24.99 o                         
   0   7  10         17.92          4.79        24.97 o                         
   1   7  10        241.28        264.68        36.60 o                         
   2   7  10        801.97        768.73        91.74 o                         
   3   7  10        455.77        453.11        46.44 o                         
   4   7  10        132.12        206.73        44.09 o                         
   5   7  10         42.80        -34.32        74.35 o                         
  -8   8  10        562.47        687.69        90.14 o                         
  -7   8  10        818.28        872.54        89.68 o                         
  -6   8  10          3.49         45.62        28.45 o                         
  -5   8  10        399.74        384.96        25.96 o                         
  -4   8  10        393.23        324.87        32.92 o                         
  -3   8  10        204.89        175.51        23.74 o                         
  -2   8  10        118.03        152.36        39.23 o                         
  -1   8  10       1447.47       1476.74        96.54 o                         
   0   8  10       1397.34       1344.96        60.41 o                         
   1   8  10          7.26        -27.88        33.77 o                         
   2   8  10          8.79         36.47        35.02 o                         
   3   8  10        130.99        168.04        43.06 o                         
   4   8  10        106.94         65.96        99.86 o                         
  -8   9  10        108.84        109.13        80.07 o                         
  -7   9  10         80.83         78.47        75.04 o                         
  -6   9  10        168.48        227.56        40.62 o                         
  -5   9  10         70.22         60.57        32.51 o                         
  -4   9  10       1183.17       1157.54        40.85 o                         
  -3   9  10        492.49        462.08        29.62 o                         
  -2   9  10        284.89        250.69        37.42 o                         
  -1   9  10         46.98         67.55        36.15 o                         
   0   9  10        296.78        324.43        48.27 o                         
   1   9  10        185.24        197.00        54.79 o                         
   2   9  10        489.16        450.28        48.48 o                         
   3   9  10         96.42         56.61        46.18 o                         
  -7  10  10        618.23        661.32        54.93 o                         
  -6  10  10        582.60        616.65        44.31 o                         
  -5  10  10          6.59         60.82        33.48 o                         
  -4  10  10         49.76         62.19        38.33 o                         
  -3  10  10        348.86        401.57        63.26 o                         
  -2  10  10        509.61        505.98        47.27 o                         
  -1  10  10        410.06        457.10        47.53 o                         
   0  10  10         79.22         40.04        41.41 o                         
   1  10  10         38.12         46.69        41.17 o                         
   2  10  10        135.06        132.89        49.99 o                         
  -6  11  10         12.99        -28.60        68.63 o                         
  -5  11  10         81.81          0.00        61.77 o                         
  -4  11  10        361.89        400.20        48.18 o                         
  -3  11  10         57.90         13.28        40.33 o                         
  -2  11  10         24.51         31.18        45.87 o                         
  -1  11  10         26.16         12.85        43.34 o                         
   0  11  10        210.32        200.56        80.87 o                         
   1  11  10          6.53         -8.24        61.08 o                         
  -4  12  10         41.20        107.52        69.09 o                         
  -3  12  10        420.81        425.52        86.48 o                         
  -2  12  10          0.23        -18.98        53.08 o                         
   1 -12  11        199.23        306.79        61.43 o                         
   2 -12  11         29.61         67.62        63.83 o                         
   3 -12  11         57.78        -27.53        52.95 o                         
   4 -12  11         84.98         71.06        58.05 o                         
   5 -12  11         32.55         50.56        65.20 o                         
  -1 -11  11         33.69          1.96        52.99 o                         
   0 -11  11         35.82        117.13        94.94 o                         
   1 -11  11        107.07        213.66        45.79 o                         
   2 -11  11        212.54        197.36        48.03 o                         
   3 -11  11          4.22         41.20        50.62 o                         
   4 -11  11        303.72        511.35       143.78 o                         
   5 -11  11         54.57         56.92        47.50 o                         
   6 -11  11          8.39        -32.60        48.39 o                         
  -2 -10  11        296.44        240.73        55.35 o                         
  -1 -10  11        312.72        282.38        74.92 o                         
   0 -10  11         10.38        -56.46        44.97 o                         
   1 -10  11        288.62        403.62       124.45 o                         
   2 -10  11         75.77         56.93        42.66 o                         
   3 -10  11         62.13         44.45        63.14 o                         
   4 -10  11        394.37        410.78        57.77 o                         
   5 -10  11       1024.96       1153.27       137.72 o                         
   6 -10  11          7.17        -16.36        44.20 o                         
   7 -10  11         11.68        -47.86        31.91 o                         
  -3  -9  11        200.12        175.19        52.82 o                         
  -2  -9  11        134.10        148.97        43.96 o                         
  -1  -9  11         85.36        129.23        43.78 o                         
   0  -9  11         64.99        128.22        43.21 o                         
   1  -9  11       1194.63       1261.38        62.77 o                         
   2  -9  11        450.80        509.83        47.82 o                         
   3  -9  11         24.90         31.33        57.75 o                         
   4  -9  11         16.85          8.28        26.65 o                         
   5  -9  11         28.24         -4.22        26.55 o                         
   6  -9  11         95.70         90.85        29.95 o                         
   7  -9  11         38.59         81.61        30.54 o                         
   8  -9  11        203.69        157.86        35.33 o                         
  -4  -8  11         57.02         28.40        83.04 o                         
  -3  -8  11         91.51        107.43        58.22 o                         
  -2  -8  11        702.20        745.31        59.82 o                         
  -1  -8  11        609.26        708.97        52.38 o                         
   0  -8  11          2.43         11.19        24.69 o                         
   1  -8  11        651.80        647.47        60.00 o                         
   2  -8  11        138.96        102.38        24.01 o                         
   3  -8  11        514.28        484.85        33.57 o                         
   4  -8  11        498.99        500.85        29.69 o                         
   5  -8  11        614.64        655.60        33.30 o                         
   6  -8  11        122.57        141.51        26.49 o                         
   7  -8  11         24.20         61.07        29.49 o                         
   8  -8  11         98.10        160.07        42.18 o                         
  -5  -7  11         80.85         81.05        56.38 o                         
  -4  -7  11        233.49        270.04        62.57 o                         
  -3  -7  11        129.74        135.93        28.90 o                         
  -2  -7  11         49.75         67.26        34.37 o                         
  -1  -7  11          0.40        -34.73        23.15 o                         
   0  -7  11         20.47        -31.66        22.01 o                         
   1  -7  11        437.58        482.91        33.71 o                         
   2  -7  11        808.11        744.88        32.29 o                         
   3  -7  11        364.03        379.86        27.07 o                         
   4  -7  11        129.91        128.33        23.68 o                         
   5  -7  11        800.73        809.06        42.89 o                         
   6  -7  11          0.33         11.11        24.38 o                         
   7  -7  11        280.56        303.01        34.07 o                         
   8  -7  11         43.79        -13.54        52.03 o                         
  -6  -6  11        586.83        596.34        40.35 o                         
  -5  -6  11         36.29         81.93        29.92 o                         
  -4  -6  11        292.70        296.70        30.33 o                         
  -3  -6  11        289.35        310.85        27.68 o                         
  -2  -6  11        117.25        166.32        24.85 o                         
  -1  -6  11       1330.70       1393.18        40.97 o                         
   0  -6  11        314.94        330.18        56.32 o                         
   1  -6  11       1108.88       1147.46        35.20 o                         
   2  -6  11        958.72        958.20        34.00 o                         
   3  -6  11        242.20        193.14        33.35 o                         
   4  -6  11        788.01        795.60        31.33 o                         
   5  -6  11         38.04         36.75        22.77 o                         
   6  -6  11        453.86        451.17        35.67 o                         
   7  -6  11        907.25        876.01        45.47 o                         
   8  -6  11        170.62        167.59        41.50 o                         
   9  -6  11         66.69        134.24        53.10 o                         
  -7  -5  11        225.10        284.59        73.67 o                         
  -6  -5  11          3.32        -28.03        45.80 o                         
  -5  -5  11        477.29        479.84        32.75 o                         
  -4  -5  11       1237.07       1333.18        43.13 o                         
  -3  -5  11        612.11        670.42        31.34 o                         
  -2  -5  11        317.94        315.03        24.90 o                         
  -1  -5  11        111.96         88.47        23.41 o                         
   0  -5  11         12.10         19.31        19.33 o                         
   1  -5  11         14.82         41.81        18.91 o                         
   2  -5  11         15.21         47.13        19.35 o                         
   3  -5  11       2110.80       2094.29        47.36 o                         
   4  -5  11       1489.27       1475.40        39.50 o                         
   5  -5  11        162.27        197.29        23.45 o                         
   6  -5  11         36.06         33.47        34.26 o                         
   7  -5  11         36.89        -12.67        34.76 o                         
   8  -5  11          5.71         -1.77        39.06 o                         
   9  -5  11         24.42         52.99        44.59 o                         
  -7  -4  11        691.59        821.28        92.59 o                         
  -6  -4  11        276.53        193.22        29.50 o                         
  -5  -4  11         81.88         58.27        25.29 o                         
  -4  -4  11         15.43         63.69        39.32 o                         
  -3  -4  11         16.57         18.08        20.43 o                         
  -2  -4  11         36.71         64.20        20.02 o                         
  -1  -4  11       1017.19        978.25        32.54 o                         
   0  -4  11       4264.95       3996.07        77.60 o                         
   1  -4  11        697.57        675.14        26.01 o                         
   2  -4  11         19.82         24.60        17.98 o                         
   3  -4  11       1212.33       1191.69        33.71 o                         
   4  -4  11        425.38        395.80        24.69 o                         
   5  -4  11        291.46        250.72        27.76 o                         
   6  -4  11         16.57          6.45        32.97 o                         
   7  -4  11        439.04        427.16        42.67 o                         
   8  -4  11        719.55        784.70        53.79 o                         
   9  -4  11         11.32        -45.10        57.88 o                         
  -7  -3  11         14.10         23.77        34.20 o                         
  -6  -3  11        241.49        233.19        29.37 o                         
  -5  -3  11        120.11        158.75        25.32 o                         
  -4  -3  11       1788.31       1933.13        48.59 o                         
  -3  -3  11       4405.15       4362.54        80.63 o                         
  -2  -3  11        125.90        115.84        19.88 o                         
  -1  -3  11         12.46         14.56        18.89 o                         
   0  -3  11       2546.62       2531.03        50.04 o                         
   1  -3  11         85.64         65.10        20.41 o                         
   2  -3  11        125.40        127.89        15.18 o                         
   3  -3  11          5.36        -14.32        13.91 o                         
   4  -3  11       1618.53       1666.46        48.95 o                         
   5  -3  11        516.82        638.01        81.79 o                         
   6  -3  11        221.75        271.88        48.04 o                         
   7  -3  11       1229.89       1189.55        61.34 o                         
   8  -3  11        908.41        830.80        58.34 o                         
   9  -3  11         37.61         61.85        46.67 o                         
  -8  -2  11         18.15         -7.81        43.40 o                         
  -7  -2  11       1715.75       1667.20        52.06 o                         
  -6  -2  11        868.59        829.11        36.85 o                         
  -5  -2  11          8.88         19.66        22.59 o                         
  -4  -2  11        495.33        514.88        35.57 o                         
  -3  -2  11       4037.90       3981.10        74.00 o                         
  -2  -2  11        825.87        934.34        29.18 o                         
  -1  -2  11        631.01        688.31        25.10 o                         
   0  -2  11        346.40        343.64        16.58 o                         
   1  -2  11       1126.46       1131.61        26.60 o                         
   2  -2  11        651.55        655.32        24.24 o                         
   3  -2  11         95.83         80.60        16.67 o                         
   4  -2  11       3055.93       2994.77        67.96 o                         
   5  -2  11        508.63        498.35        41.46 o                         
   6  -2  11        374.22        331.80        74.35 o                         
   7  -2  11         12.80         -0.46        51.70 o                         
   8  -2  11          6.83        -55.67        53.76 o                         
   9  -2  11         50.41         53.08        73.67 o                         
  -8  -1  11         18.96         -0.38        25.93 o                         
  -7  -1  11         97.66        101.47        28.27 o                         
  -6  -1  11        218.68        243.74        26.06 o                         
  -5  -1  11          2.56         -9.57        21.94 o                         
  -4  -1  11        380.33        358.39        24.76 o                         
  -3  -1  11        773.22        819.78        23.69 o                         
  -2  -1  11        703.48        716.25        19.88 o                         
  -1  -1  11       2514.47       2447.52        39.24 o                         
   0  -1  11       7536.38       7387.91        94.68 o                         
   1  -1  11       3000.75       2847.67        48.57 o                         
   2  -1  11        404.13        434.81        26.31 o                         
   3  -1  11        459.40        418.39        37.84 o                         
   4  -1  11         17.95         28.26        29.24 o                         
   5  -1  11        158.36        104.04        43.01 o                         
   6  -1  11        502.60        546.56        42.59 o                         
   7  -1  11        526.28        518.52        46.49 o                         
   8  -1  11       1129.56       1144.07        63.11 o                         
  -8   0  11          9.73        -15.61        27.03 o                         
  -7   0  11         51.04         57.46        27.03 o                         
  -6   0  11        305.47        301.55        25.34 o                         
  -5   0  11         30.76         26.42        20.71 o                         
  -4   0  11        236.74        234.01        21.30 o                         
  -3   0  11       3078.78       3019.83        46.20 o                         
  -2   0  11       5144.83       5095.60        64.22 o                         
  -1   0  11       2555.50       2493.24        39.38 o                         
   0   0  11        511.76        556.09        24.33 o                         
   1   0  11        363.76        333.66        22.68 o                         
   2   0  11       1147.58       1171.82        27.32 o                         
   3   0  11       1138.52       1124.03        33.59 o                         
   4   0  11        670.19        683.30        30.10 o                         
   5   0  11        541.94        540.05        31.64 o                         
   6   0  11        164.08        139.66        35.69 o                         
   7   0  11         61.67        115.25        38.95 o                         
   8   0  11        277.91        169.04        57.31 o                         
  -9   1  11        471.16        537.16        56.89 o                         
  -8   1  11        140.57        156.27        26.57 o                         
  -7   1  11        446.26        387.67        34.17 o                         
  -6   1  11        706.51        681.81        35.12 o                         
  -5   1  11        185.79        175.34        30.35 o                         
  -4   1  11        225.24        227.62        30.02 o                         
  -3   1  11        231.20        230.49        16.50 o                         
  -2   1  11        423.83        444.09        18.37 o                         
  -1   1  11       1284.53       1267.45        21.66 o                         
   0   1  11       3960.52       3879.80        64.86 o                         
   1   1  11       2024.37       1938.49        46.46 o                         
   2   1  11       1760.59       1722.10        35.09 o                         
   3   1  11         94.83        111.63        18.50 o                         
   4   1  11        559.62        585.30        33.47 o                         
   5   1  11        192.54        211.35        29.16 o                         
   6   1  11        388.08        383.11        40.28 o                         
   7   1  11        368.16        338.44        79.38 o                         
   8   1  11        151.39         94.09        48.67 o                         
  -9   2  11        475.31        509.48        38.12 o                         
  -8   2  11        173.81        207.89        30.93 o                         
  -7   2  11         13.12         57.67        35.27 o                         
  -6   2  11         46.04         45.07        30.07 o                         
  -5   2  11        299.63        289.29        26.66 o                         
  -4   2  11       1520.20       1511.54        33.68 o                         
  -3   2  11         74.29         62.82        14.71 o                         
  -2   2  11       2216.24       2160.51        45.76 o                         
  -1   2  11        967.06        998.05        27.86 o                         
   0   2  11       2246.13       2267.60        44.83 o                         
   1   2  11        432.70        433.96        21.83 o                         
   2   2  11        428.72        422.47        24.27 o                         
   3   2  11       1853.87       1865.34        45.79 o                         
   4   2  11        562.35        600.24        30.27 o                         
   5   2  11         60.73         22.39        24.53 o                         
   6   2  11        757.62        692.80        39.89 o                         
   7   2  11        283.42        253.54        39.08 o                         
  -9   3  11         40.30         46.41        36.19 o                         
  -8   3  11        268.28        328.48        31.25 o                         
  -7   3  11        104.48        130.71        33.96 o                         
  -6   3  11        106.88        136.17        29.12 o                         
  -5   3  11       1794.19       1689.13        50.24 o                         
  -4   3  11        464.39        464.14        22.70 o                         
  -3   3  11          9.23         15.86        14.86 o                         
  -2   3  11        116.01         62.13        20.66 o                         
  -1   3  11        561.44        560.84        17.83 o                         
   0   3  11       1194.88       1135.53        46.61 o                         
   1   3  11         43.44         25.21        17.52 o                         
   2   3  11        814.74        775.61        29.27 o                         
   3   3  11       3499.34       3523.90        73.21 o                         
   4   3  11        844.99        847.86        33.75 o                         
   5   3  11         33.64         26.40        25.16 o                         
   6   3  11         27.72         57.49        29.38 o                         
   7   3  11          0.33       -102.49        71.38 o                         
  -9   4  11         10.47        -12.72        33.57 o                         
  -8   4  11       1701.69       1653.29        58.04 o                         
  -7   4  11        824.00        694.15        46.93 o                         
  -6   4  11         20.19          4.15        34.83 o                         
  -5   4  11          7.63        -24.43        16.29 o                         
  -4   4  11         67.79         81.24        16.33 o                         
  -3   4  11        994.73        931.62        25.09 o                         
  -2   4  11         18.22         31.91        12.93 o                         
  -1   4  11         96.98        114.36        15.09 o                         
   0   4  11       3243.69       3108.80        56.26 o                         
   1   4  11         13.08         -7.13        18.23 o                         
   2   4  11         20.86          7.62        23.51 o                         
   3   4  11        254.37        274.60        24.61 o                         
   4   4  11         72.97         30.98        23.81 o                         
   5   4  11        247.60        131.05        34.28 o                         
   6   4  11        311.80        445.99        54.35 o                         
  -9   5  11         23.31         16.92        35.86 o                         
  -8   5  11          0.41         18.54        38.28 o                         
  -7   5  11        408.97        350.30        54.36 o                         
  -6   5  11         12.40        -32.20        28.14 o                         
  -5   5  11       1477.48       1497.53        34.36 o                         
  -4   5  11       2662.88       2562.12        42.95 o                         
  -3   5  11        508.88        522.79        18.66 o                         
  -2   5  11         12.10         24.53        18.13 o                         
  -1   5  11         88.74         60.05        18.62 o                         
   0   5  11        494.69        549.35        25.33 o                         
   1   5  11          1.25          0.00        18.97 o                         
   2   5  11          3.06        -17.50        29.93 o                         
   3   5  11       1164.21       1094.33        55.51 o                         
   4   5  11        471.25        488.45        43.63 o                         
   5   5  11        280.63        268.50        44.91 o                         
   6   5  11        110.80        117.59        75.04 o                         
  -9   6  11          4.49         50.52        35.96 o                         
  -8   6  11        397.00        382.30        36.30 o                         
  -7   6  11        794.54        770.39        29.99 o                         
  -6   6  11         11.39         11.43        21.61 o                         
  -5   6  11         22.30         14.73        18.85 o                         
  -4   6  11       1259.01       1292.99        29.11 o                         
  -3   6  11         14.90         -0.03        14.51 o                         
  -2   6  11       1149.16       1141.88        32.25 o                         
  -1   6  11        823.51        798.27        45.29 o                         
   0   6  11        254.40        183.90        34.85 o                         
   1   6  11        270.49        289.04        48.61 o                         
   2   6  11        342.25        324.34        38.25 o                         
   3   6  11        323.79        332.87        40.81 o                         
   4   6  11        936.88       1001.56       106.15 o                         
   5   6  11         79.73         87.30        42.38 o                         
  -8   7  11         92.11         15.55        33.47 o                         
  -7   7  11       1612.33       1679.14        75.39 o                         
  -6   7  11          6.64         -2.11        20.14 o                         
  -5   7  11        455.72        430.48        21.56 o                         
  -4   7  11         97.64        104.09        27.73 o                         
  -3   7  11        474.77        418.14        38.14 o                         
  -2   7  11        292.35        259.11        33.11 o                         
  -1   7  11        679.52        680.11        65.66 o                         
   0   7  11        334.60        383.38        45.18 o                         
   1   7  11         17.30        -19.06        34.60 o                         
   2   7  11        201.99        229.55        38.08 o                         
   3   7  11        101.20        140.43        62.68 o                         
   4   7  11         88.14        101.91        85.22 o                         
   5   7  11        140.00        179.72        49.84 o                         
  -8   8  11        201.34        190.80        78.01 o                         
  -7   8  11          4.57        147.79        68.17 o                         
  -6   8  11         36.01          2.36        47.85 o                         
  -5   8  11        879.71        884.02        92.32 o                         
  -4   8  11        595.07        537.20        43.01 o                         
  -3   8  11        581.74        588.90        45.22 o                         
  -2   8  11         95.01         77.83        33.99 o                         
  -1   8  11        364.59        277.85        85.10 o                         
   0   8  11          9.37         31.15        32.67 o                         
   1   8  11         26.51         41.43        36.07 o                         
   2   8  11        216.10        257.81        55.48 o                         
   3   8  11        289.21        235.79        44.95 o                         
   4   8  11        140.85        123.27        51.12 o                         
  -7   9  11        570.13        554.78        75.72 o                         
  -6   9  11         78.27        121.48        56.74 o                         
  -5   9  11         14.00         19.86        35.50 o                         
  -4   9  11          0.17          9.64        32.80 o                         
  -3   9  11        147.31        125.25        37.01 o                         
  -2   9  11         23.56         39.11        44.15 o                         
   0   9  11        178.88        214.60        39.31 o                         
   1   9  11        235.27        243.70        41.39 o                         
   2   9  11        228.13        236.23        43.81 o                         
   3   9  11         22.59        -43.72        47.88 o                         
  -7  10  11          0.08        -25.85        67.49 o                         
  -6  10  11         87.40        164.03        65.89 o                         
  -5  10  11        161.88        177.94        40.88 o                         
  -4  10  11        265.12        295.71        43.24 o                         
  -3  10  11         46.34         50.15        55.36 o                         
  -2  10  11         17.18          5.35        76.18 o                         
  -1  10  11        533.67        506.33        48.04 o                         
   0  10  11          0.43         31.11        39.14 o                         
   1  10  11        179.47        167.34        44.26 o                         
   2  10  11         61.99        102.00        49.48 o                         
  -5  11  11        302.51        234.95        71.15 o                         
  -4  11  11        242.63        267.63        44.59 o                         
  -3  11  11         46.03         68.24        43.90 o                         
  -2  11  11         36.32         57.20        53.08 o                         
  -1  11  11          7.57        -75.78        67.95 o                         
   0  11  11         31.48        -42.90        43.55 o                         
   2 -12  12         11.98         75.50        65.43 o                         
   3 -12  12         18.02        104.59        55.82 o                         
  -1 -11  12          5.99        -86.93        71.15 o                         
   0 -11  12          3.16        -10.32        50.46 o                         
   1 -11  12        239.51        251.62        49.84 o                         
   2 -11  12        575.97        521.35       119.31 o                         
   3 -11  12        192.25        199.73        50.85 o                         
   4 -11  12         16.32         88.96        53.03 o                         
   5 -11  12        566.36        673.38        84.88 o                         
   6 -11  12        437.60        515.15       152.13 o                         
  -2 -10  12        104.62         64.90        52.72 o                         
  -1 -10  12        222.21        235.83        51.40 o                         
   0 -10  12         44.25         57.63        46.75 o                         
   1 -10  12         99.28         79.92        41.34 o                         
   2 -10  12        152.01        180.77        43.50 o                         
   3 -10  12        121.48        106.00        47.18 o                         
   4 -10  12        145.92        172.82        49.96 o                         
   5 -10  12        120.40        114.03        45.37 o                         
   6 -10  12         43.41         -4.18        45.82 o                         
   7 -10  12         65.86        112.46        51.98 o                         
  -3  -9  12        155.84        138.01        94.37 o                         
  -2  -9  12        605.51        662.41        58.55 o                         
  -1  -9  12        459.39        478.46        53.97 o                         
   0  -9  12        109.11         35.89        73.78 o                         
   1  -9  12          1.03         17.51        72.29 o                         
   2  -9  12          5.89        -10.21        38.66 o                         
   3  -9  12        157.93        168.64        29.03 o                         
   4  -9  12        148.68        200.28        35.20 o                         
   5  -9  12        100.06         72.16        29.02 o                         
   6  -9  12       1008.41       1044.35        43.33 o                         
   7  -9  12         83.84         76.12        32.58 o                         
  -4  -8  12        143.84        155.33        85.45 o                         
  -3  -8  12         23.84         53.18        47.40 o                         
  -2  -8  12         10.01         54.19        42.69 o                         
  -1  -8  12          6.74         13.98        31.77 o                         
   0  -8  12       1066.67       1101.36        40.21 o                         
   1  -8  12        377.01        407.08        28.09 o                         
   2  -8  12        189.27        187.80        26.84 o                         
   3  -8  12        386.42        397.32        29.20 o                         
   4  -8  12        427.34        470.33        29.94 o                         
   5  -8  12         36.33          5.42        26.64 o                         
   6  -8  12         81.75         35.34        27.98 o                         
   7  -8  12         21.05        -20.71        29.76 o                         
   8  -8  12        343.88        247.06        76.79 o                         
  -5  -7  12         70.86         93.22        55.17 o                         
  -4  -7  12         23.50         59.53       106.38 o                         
  -3  -7  12        680.94        719.23        37.03 o                         
  -2  -7  12        188.09        169.86        31.83 o                         
  -1  -7  12        352.73        328.25        29.75 o                         
   0  -7  12        945.04        955.36        35.46 o                         
   1  -7  12        174.06        171.30        24.52 o                         
   2  -7  12         49.64         27.55        22.38 o                         
   3  -7  12         26.67         -5.12        22.50 o                         
   4  -7  12        632.77        712.60        32.45 o                         
   5  -7  12        154.16        163.09        25.89 o                         
   6  -7  12        205.12        168.22        27.17 o                         
   7  -7  12        698.55        628.14        42.10 o                         
   8  -7  12        585.50        630.48        55.65 o                         
  -6  -6  12        371.44        330.66        37.87 o                         
  -5  -6  12          5.57         27.42        31.60 o                         
  -4  -6  12        586.54        579.15        35.35 o                         
  -3  -6  12        897.05        968.27        37.56 o                         
  -2  -6  12        401.00        425.37        29.08 o                         
  -1  -6  12          1.79         17.41        22.99 o                         
   0  -6  12        310.17        319.86        24.80 o                         
   1  -6  12       1253.65       1269.39        37.82 o                         
   2  -6  12        363.36        350.10        26.78 o                         
   3  -6  12         78.94         53.52        31.67 o                         
   4  -6  12       1444.11       1559.38        42.86 o                         
   5  -6  12        417.50        444.81        28.97 o                         
   6  -6  12         15.84         27.37        25.38 o                         
   7  -6  12        191.08        181.37        40.54 o                         
   8  -6  12         29.84         37.95        44.15 o                         
  -6  -5  12        650.69        675.62        39.99 o                         
  -5  -5  12         22.42        -13.12        31.06 o                         
  -4  -5  12         30.85         25.87        27.24 o                         
  -3  -5  12         61.49         48.62        23.33 o                         
  -2  -5  12        870.14        893.79        42.20 o                         
  -1  -5  12         32.02         55.66        22.44 o                         
   0  -5  12        885.32        958.68        40.62 o                         
   1  -5  12       2642.26       2663.81        66.31 o                         
   2  -5  12         54.61         38.97        20.48 o                         
   3  -5  12        114.09         85.25        20.42 o                         
   4  -5  12        338.99        393.81        32.03 o                         
   5  -5  12        170.15        244.11        28.10 o                         
   6  -5  12        580.33        604.64        52.03 o                         
   7  -5  12        473.26        516.91        83.85 o                         
   8  -5  12        125.12        151.79        46.42 o                         
  -7  -4  12         26.28        -10.96        32.57 o                         
  -6  -4  12         43.19         79.17        29.55 o                         
  -5  -4  12        215.31        212.44        36.62 o                         
  -4  -4  12        445.58        387.00        28.18 o                         
  -3  -4  12        369.52        396.38        26.63 o                         
  -2  -4  12       1669.16       1589.67        42.34 o                         
  -1  -4  12         16.49         19.93        23.08 o                         
   0  -4  12        131.65        141.45        19.80 o                         
   1  -4  12        569.35        571.23        25.33 o                         
   2  -4  12        271.99        228.07        23.02 o                         
   3  -4  12       2633.18       2530.35        52.71 o                         
   4  -4  12       1843.79       1924.72        46.36 o                         
   5  -4  12       1027.24       1116.01        65.64 o                         
   6  -4  12         50.38        -13.63        53.65 o                         
   7  -4  12        304.33        322.53        52.50 o                         
   8  -4  12        893.25        854.58        57.97 o                         
  -7  -3  12        280.19        267.67        32.79 o                         
  -6  -3  12       1506.92       1575.46        49.24 o                         
  -5  -3  12         17.52        -24.34        25.38 o                         
  -4  -3  12         88.16         85.63        34.70 o                         
  -3  -3  12        759.47        785.48        39.89 o                         
  -2  -3  12        308.16        352.75        24.24 o                         
  -1  -3  12        108.10        111.93        21.50 o                         
   0  -3  12       1261.40       1314.15        33.98 o                         
   1  -3  12        795.68        777.04        26.54 o                         
   2  -3  12       1422.48       1508.60        32.49 o                         
   3  -3  12         73.87         67.69        15.32 o                         
   4  -3  12        176.01        177.87        29.09 o                         
   5  -3  12       1362.66       1436.23        62.30 o                         
   6  -3  12        536.60        561.04        46.50 o                         
   7  -3  12        817.46        747.33        63.37 o                         
   8  -3  12          4.43         -6.83        44.36 o                         
  -8  -2  12         28.15         28.85        35.10 o                         
  -7  -2  12          2.79         15.67        29.34 o                         
  -6  -2  12       1137.98       1114.76        41.08 o                         
  -5  -2  12        218.36        162.06        25.53 o                         
  -4  -2  12       2015.77       1924.20        48.12 o                         
  -3  -2  12        676.40        785.55        34.37 o                         
  -2  -2  12        960.12        930.17        34.61 o                         
  -1  -2  12       1349.35       1323.96        36.47 o                         
   0  -2  12         36.54         44.45        13.82 o                         
   1  -2  12       1070.65       1143.79        25.81 o                         
   2  -2  12       1394.06       1428.30        43.77 o                         
   3  -2  12        396.74        400.60        23.71 o                         
   4  -2  12       1675.25       1745.56        66.74 o                         
   5  -2  12        124.30        145.22        42.78 o                         
   6  -2  12        454.52        427.68        67.03 o                         
   7  -2  12       1394.31       1393.73        66.12 o                         
   8  -2  12        442.60        417.32        50.89 o                         
  -8  -1  12         26.07         15.94        33.91 o                         
  -7  -1  12        364.99        414.99        33.30 o                         
  -6  -1  12        427.35        408.04        29.41 o                         
  -5  -1  12        504.20        521.86        36.36 o                         
  -4  -1  12       1721.07       1658.78        43.30 o                         
  -3  -1  12         13.59         13.09        18.58 o                         
  -2  -1  12        209.77        233.80        14.75 o                         
  -1  -1  12         17.82         18.52        13.76 o                         
   0  -1  12        292.73        267.97        25.46 o                         
   1  -1  12        445.62        435.33        29.94 o                         
   2  -1  12        194.89        185.02        27.49 o                         
   3  -1  12       2950.26       2973.88        88.17 o                         
   4  -1  12        768.69        850.03        47.03 o                         
   5  -1  12       1232.20       1161.37        55.23 o                         
   6  -1  12         36.59          6.69        35.98 o                         
   7  -1  12         81.47         97.60        38.09 o                         
   8  -1  12          1.66        -15.34        44.85 o                         
  -8   0  12        432.78        432.07        56.81 o                         
  -7   0  12        435.77        467.99        53.31 o                         
  -6   0  12        294.04        239.22        27.11 o                         
  -5   0  12         92.61        111.06        21.93 o                         
  -4   0  12         34.89         28.66        25.26 o                         
  -3   0  12        690.70        745.36        23.12 o                         
  -2   0  12         20.91         14.13        13.61 o                         
  -1   0  12        829.98        815.14        28.64 o                         
   0   0  12       3122.16       2960.27        59.59 o                         
   1   0  12        120.78        102.32        18.74 o                         
   2   0  12         70.86         52.26        21.10 o                         
   3   0  12       1894.17       1743.32        52.11 o                         
   4   0  12         40.50         -0.72        30.11 o                         
   5   0  12         70.99         33.03        34.47 o                         
   6   0  12          6.22         67.50        49.19 o                         
   7   0  12       1119.10       1169.26        61.26 o                         
   8   0  12       1025.11       1125.45        65.65 o                         
  -8   1  12        145.96        147.93        34.38 o                         
  -7   1  12          9.68         -8.32        23.76 o                         
  -6   1  12          5.44          2.39        36.31 o                         
  -5   1  12         12.40         10.99        23.82 o                         
  -4   1  12       3766.17       3648.92        80.00 o                         
  -3   1  12       1638.13       1678.23        31.89 o                         
  -2   1  12        180.56        178.59        14.80 o                         
  -1   1  12        310.18        329.01        20.35 o                         
   0   1  12        713.68        658.65        24.56 o                         
   1   1  12         11.23         12.10        20.58 o                         
   2   1  12        111.06        130.32        40.00 o                         
   3   1  12          4.52         -5.39        23.42 o                         
   4   1  12        943.12        969.99        41.91 o                         
   5   1  12       1088.37       1131.81        46.17 o                         
   6   1  12        162.08        196.37        38.75 o                         
   7   1  12        208.93        140.10        48.96 o                         
   8   1  12         30.82        -75.58        50.39 o                         
  -8   2  12         17.77         25.05        41.82 o                         
  -7   2  12       1270.36       1263.99        60.34 o                         
  -6   2  12        591.20        581.62        42.34 o                         
  -5   2  12        202.14        209.31        30.25 o                         
  -4   2  12       1159.30       1147.27        29.60 o                         
  -3   2  12       1126.18       1097.12        28.83 o                         
  -2   2  12        500.99        471.90        21.22 o                         
  -1   2  12       1470.77       1524.48        36.39 o                         
   0   2  12        152.42        138.46        19.08 o                         
   1   2  12        432.09        406.26        22.43 o                         
   2   2  12        814.65        845.53        28.50 o                         
   3   2  12       1260.12       1287.30        39.06 o                         
   4   2  12        305.36        273.54        25.71 o                         
   5   2  12         32.34         71.03        25.75 o                         
   6   2  12          6.71          9.91        32.63 o                         
   7   2  12         36.73        -13.52        37.61 o                         
  -8   3  12        195.02        149.30        39.26 o                         
  -7   3  12        394.46        379.35        49.87 o                         
  -6   3  12          1.34        -35.46        26.51 o                         
  -5   3  12         71.01         56.67        23.57 o                         
  -4   3  12        110.59        114.12        22.44 o                         
  -3   3  12        337.44        335.93        25.56 o                         
  -2   3  12        292.03        301.73        20.87 o                         
  -1   3  12        756.19        805.42        27.21 o                         
   0   3  12       3346.69       3168.30        58.07 o                         
   1   3  12         96.45         88.66        18.84 o                         
   2   3  12       2064.04       1979.42        74.00 o                         
   3   3  12        294.66        286.60        32.79 o                         
   4   3  12         17.87         33.51        23.66 o                         
   5   3  12        246.78        258.12        28.74 o                         
   6   3  12        704.05        709.61        37.79 o                         
   7   3  12         60.64         27.37        65.31 o                         
  -8   4  12         62.31         69.08        49.37 o                         
  -7   4  12          6.51         -6.64        32.45 o                         
  -6   4  12         43.52         10.18        23.76 o                         
  -5   4  12        685.72        688.03        25.88 o                         
  -4   4  12        818.13        790.63        24.83 o                         
  -3   4  12       1992.27       1905.74        38.32 o                         
  -2   4  12       1059.90       1053.30        30.94 o                         
  -1   4  12        315.45        319.09        29.14 o                         
   0   4  12        658.61        637.28        26.46 o                         
   1   4  12        111.91        117.38        20.88 o                         
   2   4  12       1213.40       1152.82        36.52 o                         
   3   4  12       1666.37       1666.72        45.45 o                         
   4   4  12         10.29        -25.90        25.21 o                         
   5   4  12          6.18         18.14        41.25 o                         
   6   4  12        389.22        492.77       134.98 o                         
  -8   5  12        248.30        273.83        65.09 o                         
  -7   5  12        419.23        388.14        29.27 o                         
  -6   5  12        142.48        139.32        23.80 o                         
  -5   5  12          8.30         23.29        17.98 o                         
  -4   5  12          0.94        -26.18        17.45 o                         
  -3   5  12        847.54        820.55        27.76 o                         
  -2   5  12         21.65          1.48        19.28 o                         
  -1   5  12       2276.94       2263.75        47.22 o                         
   0   5  12       2015.68       1959.45        56.60 o                         
   1   5  12        195.86        217.89        21.53 o                         
   2   5  12         46.45         35.22        32.00 o                         
   3   5  12        177.39        202.54        48.39 o                         
   4   5  12        191.64        192.72        39.28 o                         
   5   5  12         92.32        132.43        44.43 o                         
   6   5  12        559.30        544.63        55.43 o                         
  -8   6  12         15.02         31.52        32.57 o                         
  -7   6  12         20.79        -11.40        26.78 o                         
  -6   6  12          5.76        -31.98        30.91 o                         
  -5   6  12        315.72        297.30        21.49 o                         
  -4   6  12       1208.19       1215.56        34.76 o                         
  -3   6  12        126.16        146.77        39.27 o                         
  -2   6  12        614.96        586.82        31.93 o                         
  -1   6  12        435.66        437.91        45.75 o                         
   0   6  12       1644.01       1631.88        66.57 o                         
   1   6  12        202.29        189.68        80.41 o                         
   2   6  12        247.52        269.87        37.22 o                         
   3   6  12        867.82        892.24        65.66 o                         
   4   6  12          6.44         31.04        48.84 o                         
   5   6  12        119.29        118.41        46.65 o                         
  -8   7  12        313.11        291.76        33.05 o                         
  -7   7  12        441.68        390.88        35.29 o                         
  -6   7  12          6.83         15.29        23.86 o                         
  -5   7  12        385.30        400.43        31.26 o                         
  -4   7  12        165.71        220.89        40.95 o                         
  -3   7  12          2.32          8.93        28.96 o                         
  -2   7  12        202.71        199.92        34.54 o                         
  -1   7  12         44.77         68.27        33.31 o                         
   0   7  12        752.54        752.94        48.92 o                         
   1   7  12          9.33         -5.54        33.80 o                         
   2   7  12        215.89        230.04        40.97 o                         
   3   7  12        957.96       1040.92        79.61 o                         
   4   7  12        491.61        560.37        54.52 o                         
  -6   8  12         37.80         28.98        36.12 o                         
  -5   8  12          0.38          9.75        30.97 o                         
  -4   8  12         30.21         63.37        30.80 o                         
  -3   8  12        121.32        150.52        35.05 o                         
  -2   8  12         91.65         81.16        48.04 o                         
  -1   8  12        141.36         99.99        33.99 o                         
   0   8  12       1754.66       1776.89       109.81 o                         
   1   8  12        252.76        216.65        40.91 o                         
   2   8  12          2.00         83.14        42.90 o                         
   3   8  12          2.43         70.40        44.60 o                         
  -6   9  12        151.51         98.56        44.13 o                         
  -5   9  12        578.39        518.19        61.31 o                         
  -4   9  12        635.24        618.44        50.39 o                         
  -3   9  12        118.85        140.66        39.91 o                         
  -2   9  12         98.72        141.27        72.64 o                         
  -1   9  12          3.58        -29.96        35.51 o                         
   0   9  12         47.93         54.78        45.98 o                         
   1   9  12         10.81          7.08        38.99 o                         
   2   9  12         30.23         12.75        60.51 o                         
  -6  10  12         67.70         32.26        67.26 o                         
  -5  10  12         14.92         -8.24        40.37 o                         
  -4  10  12        463.05        502.97        50.57 o                         
  -3  10  12         91.74        138.43        42.74 o                         
  -2  10  12        504.48        470.39        46.87 o                         
  -1  10  12          4.99         32.89        41.29 o                         
   0  10  12         75.32         68.04        43.26 o                         
   1  10  12        266.08        228.95        47.21 o                         
  -5  11  12        470.93        520.42        54.84 o                         
  -4  11  12          4.24          9.96        61.20 o                         
  -3  11  12         37.67        -37.52        44.47 o                         
  -2  11  12        691.81        721.56        58.48 o                         
  -1  11  12        160.21        170.73        71.95 o                         
   0 -11  13        317.65        376.04        58.53 o                         
   1 -11  13          3.12        -50.97        47.25 o                         
   2 -11  13        131.58         92.52        51.03 o                         
   3 -11  13        418.27        496.57        58.46 o                         
   4 -11  13        152.97        111.21        53.40 o                         
   5 -11  13        838.59        899.48       108.10 o                         
  -2 -10  13         39.70        137.49        77.33 o                         
  -1 -10  13          7.29         23.20        51.71 o                         
   0 -10  13         43.72         57.69       160.60 o                         
   1 -10  13        216.45        210.83        47.04 o                         
   2 -10  13        299.41        296.19        48.87 o                         
   3 -10  13        174.23        215.99        73.09 o                         
   4 -10  13         94.21        112.06        71.49 o                         
   5 -10  13        307.51        305.77        51.61 o                         
   6 -10  13        421.21        343.84        97.23 o                         
  -3  -9  13         19.58         20.85        53.61 o                         
  -2  -9  13        172.93        176.49        49.66 o                         
  -1  -9  13         16.34         39.66        87.05 o                         
   0  -9  13        116.04        137.97       120.11 o                         
   1  -9  13        911.49        828.52        53.75 o                         
   2  -9  13        157.78        133.61        28.35 o                         
   3  -9  13        129.72        163.23        29.03 o                         
   4  -9  13        341.33        382.15        33.36 o                         
   5  -9  13        252.89        221.07        64.13 o                         
   6  -9  13        123.60        128.63        37.21 o                         
   7  -9  13          4.50         62.29        71.03 o                         
  -4  -8  13         14.49         48.58       130.17 o                         
  -3  -8  13        579.45        562.30        76.18 o                         
  -2  -8  13        393.33        406.38        50.30 o                         
  -1  -8  13         31.00         28.42        27.51 o                         
   0  -8  13          3.35          3.52        27.89 o                         
   1  -8  13       1128.02       1117.34        39.46 o                         
   2  -8  13         47.12         49.48        24.90 o                         
   3  -8  13        336.76        310.56        53.43 o                         
   4  -8  13         42.12         37.47        26.26 o                         
   5  -8  13        404.25        368.43        31.54 o                         
   6  -8  13        721.17        760.04        62.11 o                         
   7  -8  13         57.72         26.20        43.09 o                         
  -5  -7  13        284.80        313.97        59.85 o                         
  -4  -7  13         73.66         50.11        40.04 o                         
  -3  -7  13         80.85         75.42        30.46 o                         
  -2  -7  13        349.81        385.31        31.51 o                         
  -1  -7  13        292.94        240.34        34.28 o                         
   0  -7  13       1006.61        931.84        40.29 o                         
   1  -7  13        368.16        386.29        27.36 o                         
   2  -7  13        403.18        393.77        32.03 o                         
   3  -7  13       1442.56       1480.54        43.39 o                         
   4  -7  13       1048.77       1065.83        37.90 o                         
   5  -7  13        257.47        191.30        38.19 o                         
   6  -7  13          1.18        -16.06        39.73 o                         
   7  -7  13         65.16         56.85       133.83 o                         
   8  -7  13         18.05        158.58        49.83 o                         
  -5  -6  13        257.02        278.72        36.43 o                         
  -4  -6  13        214.66        275.90        33.35 o                         
  -3  -6  13        537.34        547.50        34.78 o                         
  -2  -6  13         41.14         71.36        29.39 o                         
  -1  -6  13        156.71        140.29        24.03 o                         
   0  -6  13         50.10         14.00        23.42 o                         
   1  -6  13       3011.91       2851.99        71.25 o                         
   2  -6  13         47.17         42.39        23.03 o                         
   3  -6  13        487.09        492.85        32.91 o                         
   4  -6  13        138.94        130.40        29.00 o                         
   5  -6  13          6.18         51.99        36.54 o                         
   6  -6  13        500.75        532.17        65.66 o                         
   7  -6  13       1021.96        990.54        60.83 o                         
   8  -6  13          4.87        -27.32        43.92 o                         
  -6  -5  13        176.84        140.71        34.09 o                         
  -5  -5  13        183.12        171.37        34.04 o                         
  -4  -5  13        151.17        159.28        28.80 o                         
  -3  -5  13        154.68        159.05        35.43 o                         
  -2  -5  13       1838.51       1775.69        47.90 o                         
  -1  -5  13        464.60        439.90        42.99 o                         
   0  -5  13       2152.64       2122.64        49.24 o                         
   1  -5  13          0.84         30.21        24.30 o                         
   2  -5  13        304.46        316.89        24.92 o                         
   3  -5  13       1704.31       1739.64        94.65 o                         
   4  -5  13       2242.58       2242.42        78.00 o                         
   5  -5  13         66.96         54.36        34.34 o                         
   6  -5  13        150.02        121.08        38.44 o                         
   7  -5  13        344.03        241.88        44.24 o                         
   8  -5  13         69.49        145.41        46.26 o                         
  -7  -4  13        143.17        241.59        72.75 o                         
  -6  -4  13         49.07        106.17        30.73 o                         
  -5  -4  13       1217.97       1296.65        45.18 o                         
  -4  -4  13         17.48         -2.54        24.79 o                         
  -3  -4  13        460.97        478.37        28.53 o                         
  -2  -4  13          1.07        -19.88        22.23 o                         
  -1  -4  13         41.95         34.29        21.16 o                         
   0  -4  13       1522.65       1602.46        40.25 o                         
   1  -4  13       3080.55       3057.63        65.48 o                         
   2  -4  13         13.58          7.25        29.90 o                         
   3  -4  13        123.88        125.27        34.52 o                         
   4  -4  13        503.95        560.48        45.15 o                         
   5  -4  13        344.65        342.15        38.98 o
[truncated: 139,321 more chars]
