# Supplementary material for: Crystal structures of 2-bromo-1,1,1,3,3,3-hexa­methyl-2-(tri­methyl­sil­yl)tris­ilane and 2-bromo-1,1,1,3,3,3-hexa­isopropyl-2-(triiso­propyl­sil­yl)tri­silane
Source: Acta Crystallogr E Crystallogr Commun. 2018 Jul 24;74(Pt 8):1142–6. doi: 10.1107/S2056989018009696 (PMC6072994; doi:10.1107/S2056989018009696)
Supplement: Supplementary file 5 [file e-74-01142-IIsup5.cml]

<?xml version="1.0" encoding="UTF-8"?>
<cml convention="cmlDict:cmllite" xmlns="http://www.xml-cml.org/schema" xmlns:cmlDict="http://www.xml-cml.org/dictionary/cml/" xmlns:nameDict="http://www.xml-cml.org/dictionary/cml/name/">
  <molecule id="m1">
    <name dictRef="nameDict:unknown">2-Bromo-1,1,1,3,3,3-hexaisopropyl-2-(triisopropylsilyl)trisilane</name>
    <atomArray>
      <atom id="a1" elementType="Br" hydrogenCount="0">
        <label value="Br" dictRef="cmlDict:locant"/>
      </atom>
      <atom id="a2" elementType="C"/>
      <atom id="a3" elementType="C"/>
      <atom id="a4" elementType="C"/>
      <atom id="a33" elementType="H"/>
      <atom id="a34" elementType="H"/>
      <atom id="a35" elementType="H"/>
      <atom id="a36" elementType="H"/>
      <atom id="a37" elementType="H"/>
      <atom id="a38" elementType="H"/>
      <atom id="a39" elementType="H"/>
      <atom id="a5" elementType="C"/>
      <atom id="a6" elementType="C"/>
      <atom id="a7" elementType="C"/>
      <atom id="a40" elementType="H"/>
      <atom id="a41" elementType="H"/>
      <atom id="a42" elementType="H"/>
      <atom id="a43" elementType="H"/>
      <atom id="a44" elementType="H"/>
      <atom id="a45" elementType="H"/>
      <atom id="a46" elementType="H"/>
      <atom id="a8" elementType="Si" hydrogenCount="0">
        <label value="Si" dictRef="cmlDict:locant"/>
      </atom>
      <atom id="a9" elementType="Si" hydrogenCount="0">
        <label value="1" dictRef="cmlDict:locant"/>
        <label value="Si" dictRef="cmlDict:locant"/>
      </atom>
      <atom id="a10" elementType="Si" hydrogenCount="0">
        <label value="2" dictRef="cmlDict:locant"/>
        <label value="Si'" dictRef="cmlDict:locant"/>
      </atom>
      <atom id="a11" elementType="Si" hydrogenCount="0">
        <label value="3" dictRef="cmlDict:locant"/>
        <label value="Si''" dictRef="cmlDict:locant"/>
      </atom>
      <atom id="a12" elementType="C"/>
      <atom id="a13" elementType="C"/>
      <atom id="a14" elementType="C"/>
      <atom id="a47" elementType="H"/>
      <atom id="a48" elementType="H"/>
      <atom id="a49" elementType="H"/>
      <atom id="a50" elementType="H"/>
      <atom id="a51" elementType="H"/>
      <atom id="a52" elementType="H"/>
      <atom id="a53" elementType="H"/>
      <atom id="a15" elementType="C"/>
      <atom id="a16" elementType="C"/>
      <atom id="a17" elementType="C"/>
      <atom id="a54" elementType="H"/>
      <atom id="a55" elementType="H"/>
      <atom id="a56" elementType="H"/>
      <atom id="a57" elementType="H"/>
      <atom id="a58" elementType="H"/>
      <atom id="a59" elementType="H"/>
      <atom id="a60" elementType="H"/>
      <atom id="a18" elementType="C"/>
      <atom id="a19" elementType="C"/>
      <atom id="a20" elementType="C"/>
      <atom id="a61" elementType="H"/>
      <atom id="a62" elementType="H"/>
      <atom id="a63" elementType="H"/>
      <atom id="a64" elementType="H"/>
      <atom id="a65" elementType="H"/>
      <atom id="a66" elementType="H"/>
      <atom id="a67" elementType="H"/>
      <atom id="a21" elementType="C"/>
      <atom id="a22" elementType="C"/>
      <atom id="a23" elementType="C"/>
      <atom id="a68" elementType="H"/>
      <atom id="a69" elementType="H"/>
      <atom id="a70" elementType="H"/>
      <atom id="a71" elementType="H"/>
      <atom id="a72" elementType="H"/>
      <atom id="a73" elementType="H"/>
      <atom id="a74" elementType="H"/>
      <atom id="a24" elementType="C"/>
      <atom id="a25" elementType="C"/>
      <atom id="a26" elementType="C"/>
      <atom id="a75" elementType="H"/>
      <atom id="a76" elementType="H"/>
      <atom id="a77" elementType="H"/>
      <atom id="a78" elementType="H"/>
      <atom id="a79" elementType="H"/>
      <atom id="a80" elementType="H"/>
      <atom id="a81" elementType="H"/>
      <atom id="a27" elementType="C"/>
      <atom id="a28" elementType="C"/>
      <atom id="a29" elementType="C"/>
      <atom id="a82" elementType="H"/>
      <atom id="a83" elementType="H"/>
      <atom id="a84" elementType="H"/>
      <atom id="a85" elementType="H"/>
      <atom id="a86" elementType="H"/>
      <atom id="a87" elementType="H"/>
      <atom id="a88" elementType="H"/>
      <atom id="a30" elementType="C"/>
      <atom id="a31" elementType="C"/>
      <atom id="a32" elementType="C"/>
      <atom id="a89" elementType="H"/>
      <atom id="a90" elementType="H"/>
      <atom id="a91" elementType="H"/>
      <atom id="a92" elementType="H"/>
      <atom id="a93" elementType="H"/>
      <atom id="a94" elementType="H"/>
      <atom id="a95" elementType="H"/>
    </atomArray>
    <bondArray>
      <bond id="a2_a3" atomRefs2="a2 a3" order="S"/>
      <bond id="a2_a4" atomRefs2="a2 a4" order="S"/>
      <bond id="a2_a33" atomRefs2="a2 a33" order="S"/>
      <bond id="a3_a34" atomRefs2="a3 a34" order="S"/>
      <bond id="a3_a35" atomRefs2="a3 a35" order="S"/>
      <bond id="a3_a36" atomRefs2="a3 a36" order="S"/>
      <bond id="a4_a37" atomRefs2="a4 a37" order="S"/>
      <bond id="a4_a38" atomRefs2="a4 a38" order="S"/>
      <bond id="a4_a39" atomRefs2="a4 a39" order="S"/>
      <bond id="a5_a6" atomRefs2="a5 a6" order="S"/>
      <bond id="a5_a7" atomRefs2="a5 a7" order="S"/>
      <bond id="a5_a40" atomRefs2="a5 a40" order="S"/>
      <bond id="a6_a41" atomRefs2="a6 a41" order="S"/>
      <bond id="a6_a42" atomRefs2="a6 a42" order="S"/>
      <bond id="a6_a43" atomRefs2="a6 a43" order="S"/>
      <bond id="a7_a44" atomRefs2="a7 a44" order="S"/>
      <bond id="a7_a45" atomRefs2="a7 a45" order="S"/>
      <bond id="a7_a46" atomRefs2="a7 a46" order="S"/>
      <bond id="a5_a8" atomRefs2="a5 a8" order="S"/>
      <bond id="a9_a10" atomRefs2="a9 a10" order="S"/>
      <bond id="a10_a11" atomRefs2="a10 a11" order="S"/>
      <bond id="a8_a10" atomRefs2="a8 a10" order="S"/>
      <bond id="a2_a9" atomRefs2="a2 a9" order="S"/>
      <bond id="a1_a10" atomRefs2="a1 a10" order="S"/>
      <bond id="a12_a13" atomRefs2="a12 a13" order="S"/>
      <bond id="a12_a14" atomRefs2="a12 a14" order="S"/>
      <bond id="a12_a47" atomRefs2="a12 a47" order="S"/>
      <bond id="a13_a48" atomRefs2="a13 a48" order="S"/>
      <bond id="a13_a49" atomRefs2="a13 a49" order="S"/>
      <bond id="a13_a50" atomRefs2="a13 a50" order="S"/>
      <bond id="a14_a51" atomRefs2="a14 a51" order="S"/>
      <bond id="a14_a52" atomRefs2="a14 a52" order="S"/>
      <bond id="a14_a53" atomRefs2="a14 a53" order="S"/>
      <bond id="a12_a11" atomRefs2="a12 a11" order="S"/>
      <bond id="a15_a16" atomRefs2="a15 a16" order="S"/>
      <bond id="a15_a17" atomRefs2="a15 a17" order="S"/>
      <bond id="a15_a54" atomRefs2="a15 a54" order="S"/>
      <bond id="a16_a55" atomRefs2="a16 a55" order="S"/>
      <bond id="a16_a56" atomRefs2="a16 a56" order="S"/>
      <bond id="a16_a57" atomRefs2="a16 a57" order="S"/>
      <bond id="a17_a58" atomRefs2="a17 a58" order="S"/>
      <bond id="a17_a59" atomRefs2="a17 a59" order="S"/>
      <bond id="a17_a60" atomRefs2="a17 a60" order="S"/>
      <bond id="a15_a11" atomRefs2="a15 a11" order="S"/>
      <bond id="a18_a19" atomRefs2="a18 a19" order="S"/>
      <bond id="a18_a20" atomRefs2="a18 a20" order="S"/>
      <bond id="a18_a61" atomRefs2="a18 a61" order="S"/>
      <bond id="a19_a62" atomRefs2="a19 a62" order="S"/>
      <bond id="a19_a63" atomRefs2="a19 a63" order="S"/>
      <bond id="a19_a64" atomRefs2="a19 a64" order="S"/>
      <bond id="a20_a65" atomRefs2="a20 a65" order="S"/>
      <bond id="a20_a66" atomRefs2="a20 a66" order="S"/>
      <bond id="a20_a67" atomRefs2="a20 a67" order="S"/>
      <bond id="a18_a11" atomRefs2="a18 a11" order="S"/>
      <bond id="a21_a22" atomRefs2="a21 a22" order="S"/>
      <bond id="a21_a23" atomRefs2="a21 a23" order="S"/>
      <bond id="a21_a68" atomRefs2="a21 a68" order="S"/>
      <bond id="a22_a69" atomRefs2="a22 a69" order="S"/>
      <bond id="a22_a70" atomRefs2="a22 a70" order="S"/>
      <bond id="a22_a71" atomRefs2="a22 a71" order="S"/>
      <bond id="a23_a72" atomRefs2="a23 a72" order="S"/>
      <bond id="a23_a73" atomRefs2="a23 a73" order="S"/>
      <bond id="a23_a74" atomRefs2="a23 a74" order="S"/>
      <bond id="a21_a9" atomRefs2="a21 a9" order="S"/>
      <bond id="a24_a25" atomRefs2="a24 a25" order="S"/>
      <bond id="a24_a26" atomRefs2="a24 a26" order="S"/>
      <bond id="a24_a75" atomRefs2="a24 a75" order="S"/>
      <bond id="a25_a76" atomRefs2="a25 a76" order="S"/>
      <bond id="a25_a77" atomRefs2="a25 a77" order="S"/>
      <bond id="a25_a78" atomRefs2="a25 a78" order="S"/>
      <bond id="a26_a79" atomRefs2="a26 a79" order="S"/>
      <bond id="a26_a80" atomRefs2="a26 a80" order="S"/>
      <bond id="a26_a81" atomRefs2="a26 a81" order="S"/>
      <bond id="a24_a9" atomRefs2="a24 a9" order="S"/>
      <bond id="a27_a28" atomRefs2="a27 a28" order="S"/>
      <bond id="a27_a29" atomRefs2="a27 a29" order="S"/>
      <bond id="a27_a82" atomRefs2="a27 a82" order="S"/>
      <bond id="a28_a83" atomRefs2="a28 a83" order="S"/>
      <bond id="a28_a84" atomRefs2="a28 a84" order="S"/>
      <bond id="a28_a85" atomRefs2="a28 a85" order="S"/>
      <bond id="a29_a86" atomRefs2="a29 a86" order="S"/>
      <bond id="a29_a87" atomRefs2="a29 a87" order="S"/>
      <bond id="a29_a88" atomRefs2="a29 a88" order="S"/>
      <bond id="a27_a8" atomRefs2="a27 a8" order="S"/>
      <bond id="a30_a31" atomRefs2="a30 a31" order="S"/>
      <bond id="a30_a32" atomRefs2="a30 a32" order="S"/>
      <bond id="a30_a89" atomRefs2="a30 a89" order="S"/>
      <bond id="a31_a90" atomRefs2="a31 a90" order="S"/>
      <bond id="a31_a91" atomRefs2="a31 a91" order="S"/>
      <bond id="a31_a92" atomRefs2="a31 a92" order="S"/>
      <bond id="a32_a93" atomRefs2="a32 a93" order="S"/>
      <bond id="a32_a94" atomRefs2="a32 a94" order="S"/>
      <bond id="a32_a95" atomRefs2="a32 a95" order="S"/>
      <bond id="a30_a8" atomRefs2="a30 a8" order="S"/>
    </bondArray>
  </molecule>
</cml>
